# Supplementary material for: Self voting classification model for online meeting app review sentiment analysis and topic modeling
Source: PeerJ Comput Sci. 2022 Dec 15;8:e1141. doi: 10.7717/peerj-cs.1141 (PMC10280218; doi:10.7717/peerj-cs.1141)
Supplement: Supplemental Information 1 [file peerj-cs-08-1141-s001.ipynb]

# %% [code]
import pandas as pd
import numpy as np
import matplotlib.pyplot as plt
import seaborn as sns
from google_play_scraper import app, Sort, reviews_all,reviews

# %% [code]
import json
import pandas as pd
import numpy as np
import re
import sys
import nltk
from nltk.corpus import stopwords, sentiwordnet as swn
from nltk.stem import WordNetLemmatizer
from nltk import ngrams
from sklearn.feature_extraction.text import CountVectorizer
from sklearn.decomposition import LatentDirichletAllocation
import collections
from vaderSentiment.vaderSentiment import SentimentIntensityAnalyzer
from stop_words_list import stop_words_list
from wn_affect import wn_affect 
import matplotlib.pyplot as plt


# %% [raw]
# Define and configure Google Play Scraper library
hk_users_reviews = reviews(
    'com.imo.android.imous',
    #sleep_milliseconds=0,
    #lang='chi', # Default language is 'en', set language to Chinese.
    #country='hk', # Default country is 'us', set country to Hong Kong.
    sort=Sort.MOST_RELEVANT, # defaults to Sort.MOST_RELEVANT
    count=10000, # defaults to 100
)

# %% [raw]
d=hk_users_reviews[0]

# %% [code]
#len(d)

# %% [code]
#df4 = pd.DataFrame(d)

# %% [code]
#df4["App Name"]="IMO"

# %% [code]
#df4.to_csv("IMO.csv")

# %% [code]


# %% [raw]
def transform_format(val):
    if val == 0:
        return 255
    else:
        return val

# %% [code]
#dataF=dataF.append(df4,ignore_index = True) 

# %% [code]
data1=pd.read_csv("Skype.csv")
data2=pd.read_csv("Whatsapp.csv")
data3=pd.read_csv("IMO.csv")
data4=pd.read_csv("Telegram.csv")
data5=pd.read_csv("wechat.csv")

# %% [code]
data=data1.append(data2,ignore_index = True) 
data=data.append(data3,ignore_index = True) 
data=data.append(data4,ignore_index = True) 
data=data.append(data5,ignore_index = True) 

# %% [code]


# %% [code]


# %% [code]
len(data)

# %% [code]
from collections import Counter
Counter(data["App Name"])

# %% [markdown]
# Topic Modeling Sentiment

# %% [code]
df=data

# %% [code]
df[:2]

# %% [code]
#Preprocessing of text tweets to remove : Punction, Numbers, stropwords hash tages , links stemming, lematization


import nltk
from nltk.tokenize import RegexpTokenizer
from nltk.stem import WordNetLemmatizer,PorterStemmer
from nltk.corpus import stopwords
import re
lemmatizer = WordNetLemmatizer()
stemmer = PorterStemmer() 

def preprocess(sentence):
    sentence=str(sentence)
    sentence = sentence.lower()
    sentence=sentence.replace('{html}',"") 
    cleanr = re.compile('<.*?>')
    cleantext = re.sub(cleanr, '', sentence)
    rem_url=re.sub(r'http\S+', '',cleantext)
    rem_num = re.sub('[0-9]+', '', rem_url)
    tokenizer = RegexpTokenizer(r'\w+')
    tokens = tokenizer.tokenize(rem_num)  
    filtered_words = [w for w in tokens if len(w) > 2 if not w in stopwords.words('english') and "amp"]
    lemma_words=[lemmatizer.lemmatize(w) for w in filtered_words]
    return " ".join(lemma_words)


df['cleanText']=df['content'].map(lambda s:preprocess(s)) 

# %% [code]
# initiate nltk lemmatiser
# initiate stopwords from nltk
df['remove_lower_punct'] = df['cleanText'].str.lower().str.replace("'", '').str.replace('[^\w\s]', ' ').str.replace(" \d+", " ").str.replace(' +', ' ').str.strip()


# apply sentiment analysis
analyser = SentimentIntensityAnalyzer()

sentiment_score_list = []
sentiment_label_list = []

for i in df['remove_lower_punct'].values.tolist():
    sentiment_score = analyser.polarity_scores(i)

    if sentiment_score['compound'] >= 0.05:
        sentiment_score_list.append(sentiment_score['compound'])
        sentiment_label_list.append('Positive')
    elif sentiment_score['compound'] > -0.05 and sentiment_score['compound'] < 0.05:
        sentiment_score_list.append(sentiment_score['compound'])
        sentiment_label_list.append('Neutral')
    elif sentiment_score['compound'] <= -0.05:
        sentiment_score_list.append(sentiment_score['compound'])
        sentiment_label_list.append('Negative')
    
df['sentiment'] = sentiment_label_list
df['sentiment score'] = sentiment_score_list

df['tokenise'] = df.apply(lambda row: nltk.word_tokenize(row[13]), axis=1)

stop_words = stopwords.words('english')

# add additional missing terms

stop_words.extend(stop_words_list) 

# remove stopwords

df['remove_stopwords'] = df['tokenise'].apply(lambda x: [item for item in x if item not in stop_words])


wordnet_lemmatizer = WordNetLemmatizer()

# lemmatise words

df['lemmatise'] = df['remove_stopwords'].apply(lambda x: [wordnet_lemmatizer.lemmatize(y) for y in x]) 


# %% [code]
Counter(df['sentiment'])

# %% [code]
# initialise the count vectorizer
#from sklearn.feature_extraction.text import TfidfVectorizer
#vectorizer = TfidfVectorizer()
vectorizer = CountVectorizer()                            
vectorised = vectorizer.fit_transform(df['cleanText'])

# %% [code]
# initisalise LDA Model

lda_model = LatentDirichletAllocation(n_components = 10, # number of topics
                                  random_state = 10,          # random state
                                  evaluate_every = -1,      # compute perplexity every n iters, default: Don't
                                  n_jobs = -1,              # Use all available CPUs
                                 )

lda_output = lda_model.fit_transform(vectorised)

# column names

topic_names = ["Topic" + str(i) for i in range(1, lda_model.n_components + 1)]

# make the pandas dataframe

df_document_topic = pd.DataFrame(np.round(lda_output, 2), columns = topic_names)

# get dominant topic for each document

dominant_topic = (np.argmax(df_document_topic.values, axis=1)+1)
df_document_topic['Dominant_topic'] = dominant_topic

# join to original dataframes

df = pd.merge(df, df_document_topic, left_index = True, right_index = True, how = 'outer')
display(df.head(2))

# %% [code]
# index names
docnames = ['Doc' + str(i) for i in range(len(df))]

# Make the pandas dataframe
df_document_topic = pd.DataFrame(np.round(lda_output, 2), columns=topic_names, index=docnames)

# Get dominant topic for each document
dominant_topic = np.argmax(df_document_topic.values, axis=1)
df_document_topic['dominant_topic'] = dominant_topic

# Topic-Keyword Matrix
df_topic_keywords = pd.DataFrame(lda_model.components_)

# Assign Column and Index
df_topic_keywords.columns = vectorizer.get_feature_names()
df_topic_keywords.index = topic_names

df_topic_no = pd.DataFrame(df_topic_keywords.idxmax())
df_scores = pd.DataFrame(df_topic_keywords.max())

tmp = pd.merge(df_topic_no, df_scores, left_index=True, right_index=True)
tmp.columns = ['topic', 'relevance_score']

display(tmp)

# %% [code]
tmp.loc[tmp['topic'] == 'Topic10', 'topic'] = 10
tmp.loc[tmp['topic'] == 'Topic9', 'topic'] = 9
tmp.loc[tmp['topic'] == 'Topic8', 'topic'] = 8
tmp.loc[tmp['topic'] == 'Topic7', 'topic'] = 7
tmp.loc[tmp['topic'] == 'Topic6', 'topic'] = 6

tmp.loc[tmp['topic'] == 'Topic5', 'topic'] = 5
tmp.loc[tmp['topic'] == 'Topic4', 'topic'] = 4
tmp.loc[tmp['topic'] == 'Topic3', 'topic'] = 3
tmp.loc[tmp['topic'] == 'Topic2', 'topic'] = 2
tmp.loc[tmp['topic'] == 'Topic1', 'topic'] = 1

# %% [code]
all_topics = []

for i in tmp['topic'].unique():    
    tmp_1 = tmp.loc[tmp['topic'] == i].reset_index()
    tmp_1 = tmp_1.sort_values('relevance_score', ascending=False).head(1)

    tmp_1['topic'] = tmp_1['topic'] 
    
    tmp_2 = []
    tmp_2.append(tmp_1['topic'].unique()[0])
    tmp_2.append(list(tmp_1['index'].unique()))
    all_topics.append(tmp_2)

all_topics = pd.DataFrame(all_topics, columns=['Dominant_topic', 'topic_name'])
display(all_topics)

# %% [code]
df["Dominant_topic"].replace({3: "account",4: "video", 5: "app",6: "update",7: "working",8: "message",10: "call"}, inplace=True)

# %% [code]
from collections import Counter
Counter(df['Dominant_topic'])

# %% [code]
df = df[df.Dominant_topic != 1]
df = df[df.Dominant_topic != 9]
df = df[df.Dominant_topic != 2]

# %% [code]
df.to_csv("DataAPPCALL.csv")

# %% [code]
results = df.groupby(['Dominant_topic', 'sentiment']).count().reset_index()
results = results[results.Dominant_topic != 1]
results = results[results.Dominant_topic != 9]
results = results[results.Dominant_topic != 2]

results = results.merge(all_topics, on='Dominant_topic')
results['Topic Name'] = results['topic_name'].apply(', '.join)

graph_results = results[['Topic Name', 'sentiment', 'sentiment score']]
graph_results = graph_results.pivot(index='Topic Name', columns='sentiment', values='sentiment score').reset_index()

graph_results.set_index('Topic Name', inplace=True)

display(graph_results)

# %% [code]


# %% [code]
df

# %% [code]


# %% [code]
df["App Name"].value_counts()

# %% [code]
# library
import matplotlib.pyplot as plt
plt.figure(1,figsize=(6, 3),dpi=500)
# create dataset
height = [10000, 10000, 10000, 10000, 10000]
bars = ('Skype', 'Whatsapp', 'IMO', 'Telegram', 'Wechat')

# Choose the width of each bar and their positions
width = [0.05,0.05,0.05,0.05,0.05]
x_pos = [0.2,0.3,0.4,0.5,0.6]
plt.rcParams['font.size'] = '11' 
# Make the plot
plt.bar(x_pos, height, width=width)

# Create names on the x-axis
plt.xticks(x_pos, bars)
plt.xlabel('App Name', fontsize=11)
plt.ylabel('Count', fontsize=11)
plt.tight_layout(pad=0) 
# Show graphic

plt.savefig('New_All_App_name_count.pdf')
plt.show()

# %% [code]
df["sentiment"].value_counts()

# %% [code]
# library
import matplotlib.pyplot as plt
plt.figure(1,figsize=(5, 3),dpi=500)
# create dataset
height = [17816, 4670, 2389]
bars = ('Positive', 'Negative', 'Neutral')

# Choose the width of each bar and their positions
width = [0.05,0.05,0.05]
x_pos = [0.2,0.3,0.4]
plt.rcParams['font.size'] = '11' 
# Make the plot
plt.bar(x_pos, height, width=width)

# Create names on the x-axis
plt.xticks(x_pos, bars)
plt.xlabel('Sentiment', fontsize=11)
plt.ylabel('Count', fontsize=11)
plt.tight_layout(pad=0) 
# Show graphic

plt.savefig('New_All_App_Sentiment_count.pdf')
plt.show()

# %% [code]
from matplotlib import pyplot
y = df["App Name"]         
fig, ax = pyplot.subplots(figsize=(10,5),dpi=500)
ax = sns.countplot(y,label="Count",ax=ax,order=df["App Name"].value_counts().iloc[:6].index )   
plt.xlabel('App Name', fontsize=12)
plt.ylabel('Count', fontsize=12)
plt.tight_layout(pad=0)
plt.savefig('All_App_count.pdf')

# %% [code]
from matplotlib import pyplot
y = df["sentiment"]         
fig, ax = pyplot.subplots(figsize=(10,5),dpi=500)
ax = sns.countplot(y,label="Count",ax=ax,order=df["sentiment"].value_counts().iloc[:6].index )   
plt.xlabel('Sentiment', fontsize=12)
plt.ylabel('Count', fontsize=12)
plt.tight_layout(pad=0)
plt.savefig('All_App_Sentiment_count.pdf')

# %% [code]
fig = graph_results.plot.bar(rot=0, figsize=(10,6),fontsize=20)
fig.legend(fontsize=20)
plt.xlabel('Topic Name', fontsize=20)
plt.ylabel('Count', fontsize=20)
plt.tight_layout(pad=0)
fig.figure.savefig('All_App_Topic_Sentiment.pdf', bbox_inches='tight')

# %% [code]
from nltk.corpus import wordnet

def get_wordnet_pos(treebank_tag):

    if treebank_tag.startswith('J'):
        return wordnet.ADJ
    elif treebank_tag.startswith('V'):
        return wordnet.VERB
    elif treebank_tag.startswith('N'):
        return wordnet.NOUN
    elif treebank_tag.startswith('R'):
        return wordnet.ADV
    else:
        pass

positive_words = []
negative_words = []

for i in df['Dominant_topic'].unique():
    if i == 1:
        tmp_1 = df.loc[df['Dominant_topic'] == i]
                
        for j in tmp_1['tokenise'].values.tolist():
            for p in nltk.pos_tag(j):
                get_pos_tag = get_wordnet_pos(p[1])
                if type(get_pos_tag) == str:
                    try:        
                        synset = swn.senti_synset(p[0] + '.' + get_pos_tag +'.01')

                        if synset.obj_score() <= 0.49:
                            if synset.pos_score() > synset.neg_score() and p[0] in wn_affect:
                                    positive_words.append(p[0])
                            elif synset.neg_score() > synset.pos_score() and p[0] in wn_affect:
                                    negative_words.append(p[0])      
                    except:
                        pass

# %% [code]
unique_positive_words = list(set(positive_words))
unique_negative_words = list(set(negative_words))

count_positive_words = []
count_negative_words = []

for i in unique_positive_words:
    counter = [i, positive_words.count(i)]
    count_positive_words.append(counter)

for i in unique_negative_words:
    counter = [i, negative_words.count(i)]
    count_negative_words.append(counter)    
    
positive_words = pd.DataFrame(count_positive_words, columns = ['word', 'score'])
negative_words = pd.DataFrame(count_negative_words, columns = ['word', 'score'])

positive_words.sort_values('score', ascending=False, inplace = True)
negative_words.sort_values('score', ascending=False, inplace = True)

# %% [code]


# %% [raw]
from wordcloud import WordCloud, STOPWORDS, ImageColorGenerator

# %% [code]
from wordcloud import WordCloud, STOPWORDS, ImageColorGenerator
wordcloud = WordCloud(background_color='whitesmoke', width = 1000, height = 1000)

# %% [code]
word_dict = {}
for k, v in positive_words.values:
    word_dict[k] = v

wordcloud.generate_from_frequencies(frequencies=word_dict)
plt.figure(figsize=(5,5),dpi=400)
plt.imshow(wordcloud, interpolation="bilinear")
plt.axis("off")
plt.tight_layout(pad=0)
plt.savefig('All_App_positive_words.pdf')
plt.show()

# %% [code]
word_dict = {}
for k, v in negative_words.values:
    word_dict[k] = v
    
wordcloud.generate_from_frequencies(frequencies=word_dict)
plt.figure(figsize=(5,5),dpi=400)
plt.imshow(wordcloud, interpolation="bilinear")
plt.axis("off")
plt.tight_layout(pad=0)
plt.savefig('All_App_negative_words.pdf')
plt.show()

# %% [markdown]
# Per App Sentiment

# %% [code]


# %% [code]
#Preprocessing of text tweets to remove : Punction, Numbers, stropwords hash tages , links stemming, lematization


import nltk
from nltk.tokenize import RegexpTokenizer
from nltk.stem import WordNetLemmatizer,PorterStemmer
from nltk.corpus import stopwords
import re
lemmatizer = WordNetLemmatizer()
stemmer = PorterStemmer() 

def preprocess(sentence):
    sentence=str(sentence)
    sentence = sentence.lower()
    sentence=sentence.replace('{html}',"") 
    cleanr = re.compile('<.*?>')
    cleantext = re.sub(cleanr, '', sentence)
    rem_url=re.sub(r'http\S+', '',cleantext)
    rem_num = re.sub('[0-9]+', '', rem_url)
    tokenizer = RegexpTokenizer(r'\w+')
    tokens = tokenizer.tokenize(rem_num)  
    filtered_words = [w for w in tokens if len(w) > 2 if not w in stopwords.words('english') and "amp"]
    lemma_words=[lemmatizer.lemmatize(w) for w in filtered_words]
    return " ".join(lemma_words)


df['cleanText']=df['content'].map(lambda s:preprocess(s)) 

# %% [code]
# initiate nltk lemmatiser
# initiate stopwords from nltk
df['remove_lower_punct'] = df['cleanText'].str.lower().str.replace("'", '').str.replace('[^\w\s]', ' ').str.replace(" \d+", " ").str.replace(' +', ' ').str.strip()


# apply sentiment analysis
analyser = SentimentIntensityAnalyzer()

sentiment_score_list = []
sentiment_label_list = []

for i in df['remove_lower_punct'].values.tolist():
    sentiment_score = analyser.polarity_scores(i)

    if sentiment_score['compound'] >= 0.05:
        sentiment_score_list.append(sentiment_score['compound'])
        sentiment_label_list.append('Positive')
    elif sentiment_score['compound'] > -0.05 and sentiment_score['compound'] < 0.05:
        sentiment_score_list.append(sentiment_score['compound'])
        sentiment_label_list.append('Neutral')
    elif sentiment_score['compound'] <= -0.05:
        sentiment_score_list.append(sentiment_score['compound'])
        sentiment_label_list.append('Negative')
    
df['sentiment'] = sentiment_label_list
df['sentiment score'] = sentiment_score_list


# %% [code]
analyser.polarity_scores("Have changed profile settings multiple times and still cannot see my profile photo")

# %% [code]
import nltk
from textblob import  TextBlob

sentiment = TextBlob("Have changed profile settings multiple times and still cannot see my profile photo")
sentiment.sentiment.polarity

# %% [code]
results = df.groupby(['App Name', 'sentiment']).count().reset_index()
graph_results = results[['App Name', 'sentiment', 'sentiment score']]
graph_results = graph_results.pivot(index='App Name', columns='sentiment', values='sentiment score').reset_index()

graph_results.set_index('App Name', inplace=True)

display(graph_results)

# %% [code]
fig = graph_results.plot.bar(rot=0, figsize=(10,6),fontsize=20)
fig.legend(fontsize=20)
plt.xlabel('APP Name', fontsize=20)
plt.ylabel('Count', fontsize=20)
plt.tight_layout(pad=0)
fig.figure.savefig('All_App_Sentiment.pdf', bbox_inches='tight')

# %% [markdown]
# Per App Topic Sentiment

# %% [markdown]
# IMO

# %% [code]
df1=df.loc[df['App Name'] == "IMO"]

# %% [code]


# %% [code]
results = df1.groupby(['Dominant_topic', 'sentiment']).count().reset_index()
results = results[results.Dominant_topic != 2]
results = results[results.Dominant_topic != 1]
results = results[results.Dominant_topic != 9]
results = results.merge(all_topics, on='Dominant_topic')
results['Topic Name'] = results['topic_name'].apply(', '.join)

graph_results = results[['Topic Name', 'sentiment', 'sentiment score']]
graph_results = graph_results.pivot(index='Topic Name', columns='sentiment', values='sentiment score').reset_index()

graph_results.set_index('Topic Name', inplace=True)

display(graph_results)

# %% [code]
fig = graph_results.plot.bar(rot=0, figsize=(10,6),fontsize=20)
fig.legend(fontsize=20)
plt.xlabel('Topic Name', fontsize=20)
plt.ylabel('Count', fontsize=20)
plt.tight_layout(pad=0)
fig.figure.savefig('IMO_Topic_Sentiment.pdf', bbox_inches='tight')

# %% [code]
from nltk.corpus import wordnet

def get_wordnet_pos(treebank_tag):

    if treebank_tag.startswith('J'):
        return wordnet.ADJ
    elif treebank_tag.startswith('V'):
        return wordnet.VERB
    elif treebank_tag.startswith('N'):
        return wordnet.NOUN
    elif treebank_tag.startswith('R'):
        return wordnet.ADV
    else:
        pass

positive_words = []
negative_words = []

for i in df1['Dominant_topic'].unique():
    if i == 1:
        tmp_1 = df1.loc[df1['Dominant_topic'] == i]
                
        for j in tmp_1['tokenise'].values.tolist():
            for p in nltk.pos_tag(j):
                get_pos_tag = get_wordnet_pos(p[1])
                if type(get_pos_tag) == str:
                    try:        
                        synset = swn.senti_synset(p[0] + '.' + get_pos_tag +'.01')

                        if synset.obj_score() <= 0.49:
                            if synset.pos_score() > synset.neg_score() and p[0] in wn_affect:
                                    positive_words.append(p[0])
                            elif synset.neg_score() > synset.pos_score() and p[0] in wn_affect:
                                    negative_words.append(p[0])      
                    except:
                        pass

# %% [code]
unique_positive_words = list(set(positive_words))
unique_negative_words = list(set(negative_words))

count_positive_words = []
count_negative_words = []

for i in unique_positive_words:
    counter = [i, positive_words.count(i)]
    count_positive_words.append(counter)

for i in unique_negative_words:
    counter = [i, negative_words.count(i)]
    count_negative_words.append(counter)    
    
positive_words = pd.DataFrame(count_positive_words, columns = ['word', 'score'])
negative_words = pd.DataFrame(count_negative_words, columns = ['word', 'score'])

positive_words.sort_values('score', ascending=False, inplace = True)
negative_words.sort_values('score', ascending=False, inplace = True)

# %% [code]
word_dict = {}
for k, v in positive_words.values:
    word_dict[k] = v


wordcloud.generate_from_frequencies(frequencies=word_dict)
plt.figure(figsize=(5,5),dpi=400)
plt.imshow(wordcloud, interpolation="bilinear")
plt.axis("off")
plt.tight_layout(pad=0)
plt.savefig('Google_Meet_positive_words.pdf')
plt.show()

# %% [code]
word_dict = {}
for k, v in negative_words.values:
    word_dict[k] = v
    
wordcloud.generate_from_frequencies(frequencies=word_dict)
plt.figure(figsize=(5,5),dpi=400)
plt.imshow(wordcloud, interpolation="bilinear")
plt.axis("off")
plt.tight_layout(pad=0)
plt.savefig('Google_Meet_negative_words.pdf')
plt.show()

# %% [code]


# %% [markdown]
# Skype

# %% [code]
df1=df.loc[df['App Name'] == "Skype"]

# %% [code]
results = df1.groupby(['Dominant_topic', 'sentiment']).count().reset_index()
results = results[results.Dominant_topic != 2]
results = results[results.Dominant_topic != 1]
results = results[results.Dominant_topic != 9]
results = results.merge(all_topics, on='Dominant_topic')
results['Topic Name'] = results['topic_name'].apply(', '.join)

graph_results = results[['Topic Name', 'sentiment', 'sentiment score']]
graph_results = graph_results.pivot(index='Topic Name', columns='sentiment', values='sentiment score').reset_index()

graph_results.set_index('Topic Name', inplace=True)


# %% [code]
fig = graph_results.plot.bar(rot=0, figsize=(10,6),fontsize=20)
fig.legend(fontsize=20)
plt.xlabel('Topic Name', fontsize=20)
plt.ylabel('Count', fontsize=20)
plt.tight_layout(pad=0)
fig.figure.savefig('skype_Topic_Sentiment.pdf', bbox_inches='tight')

# %% [code]
from nltk.corpus import wordnet

def get_wordnet_pos(treebank_tag):

    if treebank_tag.startswith('J'):
        return wordnet.ADJ
    elif treebank_tag.startswith('V'):
        return wordnet.VERB
    elif treebank_tag.startswith('N'):
        return wordnet.NOUN
    elif treebank_tag.startswith('R'):
        return wordnet.ADV
    else:
        pass

positive_words = []
negative_words = []

for i in df1['Dominant_topic'].unique():
    if i == 1:
        tmp_1 = df1.loc[df1['Dominant_topic'] == i]
                
        for j in tmp_1['tokenise'].values.tolist():
            for p in nltk.pos_tag(j):
                get_pos_tag = get_wordnet_pos(p[1])
                if type(get_pos_tag) == str:
                    try:        
                        synset = swn.senti_synset(p[0] + '.' + get_pos_tag +'.01')

                        if synset.obj_score() <= 0.49:
                            if synset.pos_score() > synset.neg_score() and p[0] in wn_affect:
                                    positive_words.append(p[0])
                            elif synset.neg_score() > synset.pos_score() and p[0] in wn_affect:
                                    negative_words.append(p[0])      
                    except:
                        pass
                    

unique_positive_words = list(set(positive_words))
unique_negative_words = list(set(negative_words))

count_positive_words = []
count_negative_words = []

for i in unique_positive_words:
    counter = [i, positive_words.count(i)]
    count_positive_words.append(counter)

for i in unique_negative_words:
    counter = [i, negative_words.count(i)]
    count_negative_words.append(counter)    
    
positive_words = pd.DataFrame(count_positive_words, columns = ['word', 'score'])
negative_words = pd.DataFrame(count_negative_words, columns = ['word', 'score'])

positive_words.sort_values('score', ascending=False, inplace = True)
negative_words.sort_values('score', ascending=False, inplace = True)

# %% [code]
word_dict = {}
for k, v in positive_words.values:
    word_dict[k] = v

wordcloud.generate_from_frequencies(frequencies=word_dict)
plt.figure(figsize=(5,5),dpi=400)
plt.imshow(wordcloud, interpolation="bilinear")
plt.axis("off")
plt.tight_layout(pad=0)
plt.savefig('Zoom_Meeting_positive_words.pdf')
plt.show()

# %% [code]
word_dict = {}
for k, v in negative_words.values:
    word_dict[k] = v
    
wordcloud.generate_from_frequencies(frequencies=word_dict)
plt.figure(figsize=(5,5),dpi=400)
plt.imshow(wordcloud, interpolation="bilinear")
plt.axis("off")
plt.tight_layout(pad=0)
plt.savefig('Zoom_meeting_negative_words.pdf')
plt.show()

# %% [markdown]
# Telegram

# %% [code]


# %% [code]
df1=df.loc[df['App Name'] == "Telegram"]

# %% [code]
results = df1.groupby(['Dominant_topic', 'sentiment']).count().reset_index()
results = results[results.Dominant_topic != 2]
results = results[results.Dominant_topic != 1]
results = results[results.Dominant_topic != 9]
results = results.merge(all_topics, on='Dominant_topic')
results['Topic Name'] = results['topic_name'].apply(', '.join)

graph_results = results[['Topic Name', 'sentiment', 'sentiment score']]
graph_results = graph_results.pivot(index='Topic Name', columns='sentiment', values='sentiment score').reset_index()

graph_results.set_index('Topic Name', inplace=True)


# %% [code]
fig = graph_results.plot.bar(rot=0, figsize=(10,6),fontsize=20)
fig.legend(fontsize=20)
plt.xlabel('Topic Name', fontsize=20)
plt.ylabel('Count', fontsize=20)
plt.tight_layout(pad=0)
fig.figure.savefig('Telegram_Topic_Sentiment.pdf', bbox_inches='tight')

# %% [code]
from nltk.corpus import wordnet

def get_wordnet_pos(treebank_tag):

    if treebank_tag.startswith('J'):
        return wordnet.ADJ
    elif treebank_tag.startswith('V'):
        return wordnet.VERB
    elif treebank_tag.startswith('N'):
        return wordnet.NOUN
    elif treebank_tag.startswith('R'):
        return wordnet.ADV
    else:
        pass

positive_words = []
negative_words = []

for i in df1['Dominant_topic'].unique():
    if i == 1:
        tmp_1 = df1.loc[df1['Dominant_topic'] == i]
                
        for j in tmp_1['tokenise'].values.tolist():
            for p in nltk.pos_tag(j):
                get_pos_tag = get_wordnet_pos(p[1])
                if type(get_pos_tag) == str:
                    try:        
                        synset = swn.senti_synset(p[0] + '.' + get_pos_tag +'.01')

                        if synset.obj_score() <= 0.49:
                            if synset.pos_score() > synset.neg_score() and p[0] in wn_affect:
                                    positive_words.append(p[0])
                            elif synset.neg_score() > synset.pos_score() and p[0] in wn_affect:
                                    negative_words.append(p[0])      
                    except:
                        pass
                    

unique_positive_words = list(set(positive_words))
unique_negative_words = list(set(negative_words))

count_positive_words = []
count_negative_words = []

for i in unique_positive_words:
    counter = [i, positive_words.count(i)]
    count_positive_words.append(counter)

for i in unique_negative_words:
    counter = [i, negative_words.count(i)]
    count_negative_words.append(counter)    
    
positive_words = pd.DataFrame(count_positive_words, columns = ['word', 'score'])
negative_words = pd.DataFrame(count_negative_words, columns = ['word', 'score'])

positive_words.sort_values('score', ascending=False, inplace = True)
negative_words.sort_values('score', ascending=False, inplace = True)

# %% [code]
word_dict = {}
for k, v in positive_words.values:
    word_dict[k] = v


wordcloud.generate_from_frequencies(frequencies=word_dict)
plt.figure(figsize=(5,5),dpi=400)
plt.imshow(wordcloud, interpolation="bilinear")
plt.axis("off")
plt.tight_layout(pad=0)
plt.savefig('Goto_Meeting_positive_words.pdf')
plt.show()

# %% [code]
word_dict = {}
for k, v in negative_words.values:
    word_dict[k] = v
    
wordcloud.generate_from_frequencies(frequencies=word_dict)
plt.figure(figsize=(5,5),dpi=400)
plt.imshow(wordcloud, interpolation="bilinear")
plt.axis("off")
plt.tight_layout(pad=0)
plt.savefig('Goto_meeting_negative_words.pdf')
plt.show()

# %% [markdown]
# Wechat

# %% [code]
df1=df.loc[df['App Name'] == "Wechat"]

# %% [code]
results = df1.groupby(['Dominant_topic', 'sentiment']).count().reset_index()
results = results[results.Dominant_topic != 2]
results = results[results.Dominant_topic != 1]
results = results[results.Dominant_topic != 9]
results = results.merge(all_topics, on='Dominant_topic')
results['Topic Name'] = results['topic_name'].apply(', '.join)

graph_results = results[['Topic Name', 'sentiment', 'sentiment score']]
graph_results = graph_results.pivot(index='Topic Name', columns='sentiment', values='sentiment score').reset_index()

graph_results.set_index('Topic Name', inplace=True)

fig = graph_results.plot.bar(rot=0, figsize=(10,6),fontsize=20)
fig.legend(fontsize=20)
plt.xlabel('Topic Name', fontsize=20)
plt.ylabel('Count', fontsize=20)
plt.tight_layout(pad=0)
fig.figure.savefig('Wechat_Topic_Sentiment.pdf', bbox_inches='tight')

# %% [code]
from nltk.corpus import wordnet

def get_wordnet_pos(treebank_tag):

    if treebank_tag.startswith('J'):
        return wordnet.ADJ
    elif treebank_tag.startswith('V'):
        return wordnet.VERB
    elif treebank_tag.startswith('N'):
        return wordnet.NOUN
    elif treebank_tag.startswith('R'):
        return wordnet.ADV
    else:
        pass

positive_words = []
negative_words = []

for i in df1['Dominant_topic'].unique():
    if i == 1:
        tmp_1 = df1.loc[df1['Dominant_topic'] == i]
                
        for j in tmp_1['tokenise'].values.tolist():
            for p in nltk.pos_tag(j):
                get_pos_tag = get_wordnet_pos(p[1])
                if type(get_pos_tag) == str:
                    try:        
                        synset = swn.senti_synset(p[0] + '.' + get_pos_tag +'.01')

                        if synset.obj_score() <= 0.49:
                            if synset.pos_score() > synset.neg_score() and p[0] in wn_affect:
                                    positive_words.append(p[0])
                            elif synset.neg_score() > synset.pos_score() and p[0] in wn_affect:
                                    negative_words.append(p[0])      
                    except:
                        pass
                    

unique_positive_words = list(set(positive_words))
unique_negative_words = list(set(negative_words))

count_positive_words = []
count_negative_words = []

for i in unique_positive_words:
    counter = [i, positive_words.count(i)]
    count_positive_words.append(counter)

for i in unique_negative_words:
    counter = [i, negative_words.count(i)]
    count_negative_words.append(counter)    
    
positive_words = pd.DataFrame(count_positive_words, columns = ['word', 'score'])
negative_words = pd.DataFrame(count_negative_words, columns = ['word', 'score'])

positive_words.sort_values('score', ascending=False, inplace = True)
negative_words.sort_values('score', ascending=False, inplace = True)

# %% [code]
word_dict = {}
for k, v in positive_words.values:
    word_dict[k] = v


wordcloud.generate_from_frequencies(frequencies=word_dict)
plt.figure(figsize=(5,5),dpi=400)
plt.imshow(wordcloud, interpolation="bilinear")
plt.axis("off")
plt.tight_layout(pad=0)
plt.savefig('Hangouts_positive_words.pdf')
plt.show()

# %% [code]
word_dict = {}
for k, v in negative_words.values:
    word_dict[k] = v
    
wordcloud.generate_from_frequencies(frequencies=word_dict)
plt.figure(figsize=(5,5),dpi=400)
plt.imshow(wordcloud, interpolation="bilinear")
plt.axis("off")
plt.tight_layout(pad=0)
plt.savefig('Hangouts_negative_words.pdf')
plt.show()

# %% [code]


# %% [markdown]
# Whatsapp

# %% [code]
df1=df.loc[df['App Name'] == "Whatsapp"]

# %% [code]
results = df1.groupby(['Dominant_topic', 'sentiment']).count().reset_index()
results = results[results.Dominant_topic != 2]
results = results[results.Dominant_topic != 1]
results = results[results.Dominant_topic != 9]
results = results.merge(all_topics, on='Dominant_topic')
results['Topic Name'] = results['topic_name'].apply(', '.join)

graph_results = results[['Topic Name', 'sentiment', 'sentiment score']]
graph_results = graph_results.pivot(index='Topic Name', columns='sentiment', values='sentiment score').reset_index()

graph_results.set_index('Topic Name', inplace=True)

fig = graph_results.plot.bar(rot=0, figsize=(10,6),fontsize=20)
fig.legend(fontsize=20)
plt.xlabel('Topic Name', fontsize=20)
plt.ylabel('Count', fontsize=20)
plt.tight_layout(pad=0)
fig.figure.savefig('Whatsapp_Topic_Sentiment.pdf', bbox_inches='tight')

# %% [code]
from nltk.corpus import wordnet

def get_wordnet_pos(treebank_tag):

    if treebank_tag.startswith('J'):
        return wordnet.ADJ
    elif treebank_tag.startswith('V'):
        return wordnet.VERB
    elif treebank_tag.startswith('N'):
        return wordnet.NOUN
    elif treebank_tag.startswith('R'):
        return wordnet.ADV
    else:
        pass

positive_words = []
negative_words = []

for i in df1['Dominant_topic'].unique():
    if i == 1:
        tmp_1 = df1.loc[df1['Dominant_topic'] == i]
                
        for j in tmp_1['tokenise'].values.tolist():
            for p in nltk.pos_tag(j):
                get_pos_tag = get_wordnet_pos(p[1])
                if type(get_pos_tag) == str:
                    try:        
                        synset = swn.senti_synset(p[0] + '.' + get_pos_tag +'.01')

                        if synset.obj_score() <= 0.49:
                            if synset.pos_score() > synset.neg_score() and p[0] in wn_affect:
                                    positive_words.append(p[0])
                            elif synset.neg_score() > synset.pos_score() and p[0] in wn_affect:
                                    negative_words.append(p[0])      
                    except:
                        pass
                    

unique_positive_words = list(set(positive_words))
unique_negative_words = list(set(negative_words))

count_positive_words = []
count_negative_words = []

for i in unique_positive_words:
    counter = [i, positive_words.count(i)]
    count_positive_words.append(counter)

for i in unique_negative_words:
    counter = [i, negative_words.count(i)]
    count_negative_words.append(counter)    
    
positive_words = pd.DataFrame(count_positive_words, columns = ['word', 'score'])
negative_words = pd.DataFrame(count_negative_words, columns = ['word', 'score'])

positive_words.sort_values('score', ascending=False, inplace = True)
negative_words.sort_values('score', ascending=False, inplace = True)

# %% [code]
word_dict = {}
for k, v in positive_words.values:
    word_dict[k] = v


wordcloud.generate_from_frequencies(frequencies=word_dict)
plt.figure(figsize=(5,5),dpi=400)
plt.imshow(wordcloud, interpolation="bilinear")
plt.axis("off")
plt.tight_layout(pad=0)
plt.savefig('Mircrosoft_positive_words.pdf')
plt.show()

# %% [code]
word_dict = {}
for k, v in negative_words.values:
    word_dict[k] = v
    
wordcloud.generate_from_frequencies(frequencies=word_dict)
plt.figure(figsize=(5,5),dpi=400)
plt.imshow(wordcloud, interpolation="bilinear")
plt.axis("off")
plt.tight_layout(pad=0)
plt.savefig('Microsoft_negative_words.pdf')
plt.show()

# %% [code]
from sklearn.metrics import accuracy_score
from sklearn.metrics import classification_report
from sklearn.metrics import confusion_matrix

# %% [code]
df["cleanText"]=df["cleanText"].astype(str)

# %% [code]
# Import label encoder
from sklearn import preprocessing

# label_encoder object knows how to understand word labels.
label_encoder = preprocessing.LabelEncoder()

# Encode labels in column 'species'.
Lable= label_encoder.fit_transform(df["sentiment"])
from collections import Counter
Counter(Lable)

# %% [code]
from collections import Counter
Counter(df["sentiment"])

# %% [code]
# Splitting dataset into training and testing sets
from sklearn.model_selection import train_test_split
X_train, X_test, y_train, y_test = train_test_split(df["cleanText"], Lable, test_size=0.20, shuffle=True)

# %% [code]
from sklearn.feature_extraction.text import CountVectorizer
# learn training data vocabulary, then use it to create a document-term matrix
vect = CountVectorizer()
# 3. fit
# 4. transform training data
X_train_dtf = vect.fit_transform(X_train)
X_test_dtf = vect.transform(X_test)

# %% [code]
from sklearn.feature_extraction.text import TfidfVectorizer
# learn training data vocabulary, then use it to create a document-term matrix
vect = TfidfVectorizer()
# 3. fit
# 4. transform training data
X_train_tf = vect.fit_transform(X_train)
X_test_tf = vect.transform(X_test)

# %% [code]
from sklearn.feature_extraction.text import HashingVectorizer
# learn training data vocabulary, then use it to create a document-term matrix
vect = HashingVectorizer()
# 3. fit
# 4. transform training data
X_train_h = vect.fit_transform(X_train)
X_test_h = vect.transform(X_test)

# %% [code]
from sklearn.svm import SVC
print("SVC")
dt = SVC(kernel='linear', C=5.0, random_state=500,probability=True)
dtP1=dt.fit(X_train_dtf, y_train).predict(X_test_dtf)
dtPre1=dt.fit(X_train_dtf, y_train).predict_proba(X_test_dtf)
print(accuracy_score(y_test,dtP1))
print(classification_report(y_test,dtP1))
print(confusion_matrix(y_test,dtP1))

# %% [code]
from sklearn.svm import SVC
print("SVC")
dt = SVC(kernel='linear', C=5.0, random_state=500,probability=True)
dtP2=dt.fit(X_train_tf, y_train).predict(X_test_tf)
dtPre2=dt.fit(X_train_tf, y_train).predict_proba(X_test_tf)
print(accuracy_score(y_test,dtP2))
print(classification_report(y_test,dtP2))
print(confusion_matrix(y_test,dtP2))

# %% [code]
from sklearn.svm import SVC
print("SVC")
dt = SVC(kernel='linear', C=5.0, random_state=500,probability=True)
dtP3=dt.fit(X_train_h, y_train).predict(X_test_h)
dtPre3=dt.fit(X_train_h, y_train).predict_proba(X_test_h)
print(accuracy_score(y_test,dtP3))
print(classification_report(y_test,dtP3))
print(confusion_matrix(y_test,dtP3))

# %% [code]


# %% [code]
from sklearn.tree import DecisionTreeClassifier
print("DT")
dt=DecisionTreeClassifier(max_depth=300)
dtP1=dt.fit(X_train_dtf, y_train).predict(X_test_dtf)
dtPre1=dt.fit(X_train_dtf, y_train).predict_proba(X_test_dtf)
print(accuracy_score(y_test,dtP1))
print(classification_report(y_test,dtP1))
print(confusion_matrix(y_test,dtP1))

# %% [code]
from sklearn.tree import DecisionTreeClassifier
print("DT")
dt=DecisionTreeClassifier(max_depth=300)
dtP2=dt.fit(X_train_tf, y_train).predict(X_test_tf)
dtPre2=dt.fit(X_train_tf, y_train).predict_proba(X_test_tf)
print(accuracy_score(y_test,dtP2))
print(classification_report(y_test,dtP2))
print(confusion_matrix(y_test,dtP2))

# %% [code]
from sklearn.tree import DecisionTreeClassifier
print("DT")
dt=DecisionTreeClassifier(max_depth=300)
dtP3=dt.fit(X_train_h, y_train).predict(X_test_h)
dtPre3=dt.fit(X_train_h, y_train).predict_proba(X_test_h)
print(accuracy_score(y_test,dtP3))
print(classification_report(y_test,dtP3))
print(confusion_matrix(y_test,dtP3))

# %% [code]


# %% [code]


# %% [code]
from sklearn.ensemble import RandomForestClassifier
print("RF")
dt = RandomForestClassifier(n_estimators=300, random_state=5, max_depth=300) 
dtP1=dt.fit(X_train_dtf, y_train).predict(X_test_dtf)
dtPre1=dt.fit(X_train_dtf, y_train).predict_proba(X_test_dtf)
print(accuracy_score(y_test,dtP1))
print(classification_report(y_test,dtP1))
print(confusion_matrix(y_test,dtP1))

# %% [code]


# %% [code]
from sklearn.ensemble import RandomForestClassifier
print("RF")
dt = RandomForestClassifier(n_estimators=300, random_state=5, max_depth=300) 
dtP2=dt.fit(X_train_tf, y_train).predict(X_test_tf)
dtPre2=dt.fit(X_train_tf, y_train).predict_proba(X_test_tf)
print(accuracy_score(y_test,dtP2))
print(classification_report(y_test,dtP2))
print(confusion_matrix(y_test,dtP2))

# %% [code]


# %% [code]
from sklearn.ensemble import RandomForestClassifier
print("RF")
dt = RandomForestClassifier(n_estimators=300, random_state=5, max_depth=300) 
dtP3=dt.fit(X_train_h, y_train).predict(X_test_h)
dtPre3=dt.fit(X_train_h, y_train).predict_proba(X_test_h)
print(accuracy_score(y_test,dtP3))
print(classification_report(y_test,dtP3))
print(confusion_matrix(y_test,dtP3))

# %% [code]


# %% [code]


# %% [code]
from sklearn.linear_model import LogisticRegression
dt = LogisticRegression(random_state=1000, solver='saga',multi_class='multinomial',C=2.0)
dtP1=dt.fit(X_train_dtf, y_train).predict(X_test_dtf)
dtPre1=dt.fit(X_train_dtf, y_train).predict_proba(X_test_dtf)
print(accuracy_score(y_test,dtP1))
print(classification_report(y_test,dtP1))
print(confusion_matrix(y_test,dtP1))

# %% [code]
from sklearn.linear_model import LogisticRegression
dt = LogisticRegression(random_state=1000, solver='saga',multi_class='multinomial',C=2.0)
dtP2=dt.fit(X_train_tf, y_train).predict(X_test_tf)
dtPre2=dt.fit(X_train_tf, y_train).predict_proba(X_test_tf)
print(accuracy_score(y_test,dtP2))
print(classification_report(y_test,dtP2))
print(confusion_matrix(y_test,dtP2))

# %% [code]


# %% [code]


# %% [code]
from sklearn.linear_model import LogisticRegression
dt = LogisticRegression(random_state=1000, solver='saga',multi_class='multinomial',C=2.0)
dtP3=dt.fit(X_train_h, y_train).predict(X_test_h)
dtPre3=dt.fit(X_train_h, y_train).predict_proba(X_test_h)
print(accuracy_score(y_test,dtP3))
print(classification_report(y_test,dtP3))
print(confusion_matrix(y_test,dtP3))

# %% [code]


# %% [code]
from sklearn.neighbors import KNeighborsClassifier
print("KNN")
dt = KNeighborsClassifier() 

dtP1=dt.fit(X_train_dtf, y_train).predict(X_test_dtf)
dtPre1=dt.fit(X_train_dtf, y_train).predict_proba(X_test_dtf)
print(accuracy_score(y_test,dtP1))
print(classification_report(y_test,dtP1))
print(confusion_matrix(y_test,dtP1))

# %% [code]
from sklearn.neighbors import KNeighborsClassifier
print("KNN")
dt = KNeighborsClassifier() 
dtP2=dt.fit(X_train_tf, y_train).predict(X_test_tf)
dtPre2=dt.fit(X_train_tf, y_train).predict_proba(X_test_tf)
print(accuracy_score(y_test,dtP2))
print(classification_report(y_test,dtP2))
print(confusion_matrix(y_test,dtP2))

# %% [code]
from sklearn.neighbors import KNeighborsClassifier
print("KNN")
dt = KNeighborsClassifier() 
dtP3=dt.fit(X_train_h, y_train).predict(X_test_h)
dtPre3=dt.fit(X_train_h, y_train).predict_proba(X_test_h)
print(accuracy_score(y_test,dtP3))
print(classification_report(y_test,dtP3))
print(confusion_matrix(y_test,dtP3))

# %% [code]


# %% [code]
# Splitting dataset into training and testing sets
from sklearn.model_selection import train_test_split
X_train, X_test, y_train, y_test = train_test_split(rounded_predictions, Lable, test_size=0.20, shuffle=True)

# %% [code]
from sklearn.linear_model import LogisticRegression
dt = LogisticRegression(random_state=1000, solver='saga',multi_class='multinomial',C=2.0)
dtP3=dt.fit(X_train, y_train).predict(X_test)
dtPre3=dt.fit(X_train, y_train).predict_proba(X_test)
print(accuracy_score(y_test,dtP3))
print(classification_report(y_test,dtP3))
print(confusion_matrix(y_test,dtP3))

# %% [code]
from sklearn.neighbors import KNeighborsClassifier
print("KNN")
dt = KNeighborsClassifier() 

dtP3=dt.fit(X_train, y_train).predict(X_test)
dtPre3=dt.fit(X_train, y_train).predict_proba(X_test)
print(accuracy_score(y_test,dtP3))
print(classification_report(y_test,dtP3))
print(confusion_matrix(y_test,dtP3))

# %% [code]
from sklearn.ensemble import RandomForestClassifier
print("RF")
dt = RandomForestClassifier(n_estimators=300, random_state=5, max_depth=300) 

dtP3=dt.fit(X_train, y_train).predict(X_test)
dtPre3=dt.fit(X_train, y_train).predict_proba(X_test)
print(accuracy_score(y_test,dtP3))
print(classification_report(y_test,dtP3))
print(confusion_matrix(y_test,dtP3))

# %% [code]
from sklearn.tree import DecisionTreeClassifier
print("DT")
dt=DecisionTreeClassifier(max_depth=300)
dtP3=dt.fit(X_train, y_train).predict(X_test)
dtPre3=dt.fit(X_train, y_train).predict_proba(X_test)
print(accuracy_score(y_test,dtP3))
print(classification_report(y_test,dtP3))
print(confusion_matrix(y_test,dtP3))

# %% [code]
from sklearn.svm import SVC
print("SVC")
dt = SVC(kernel='linear', C=5.0, random_state=500,probability=True)
dtP3=dt.fit(X_train, y_train).predict(X_test)
dtPre3=dt.fit(X_train, y_train).predict_proba(X_test)
print(accuracy_score(y_test,dtP3))
print(classification_report(y_test,dtP3))
print(confusion_matrix(y_test,dtP3))

# %% [code]


# %% [code]
import numpy as np # linear algebra

import pandas as pd # data processing, CSV file I/O (e.g. pd.read_csv)
import matplotlib.pyplot as plt
# Input data files are available in the "../input/" directory.
# For example, running this (by clicking run or pressing Shift+Enter) will list the files in the input directory

import os
import glob
import cv2
import tensorflow as tf
from keras import layers
from keras.layers import Dropout , Input, Add, Dense, Activation, ZeroPadding2D, BatchNormalization, Flatten, Conv2D, AveragePooling2D, MaxPooling2D, GlobalMaxPooling2D
from keras.models import Model, load_model
from keras.initializers import glorot_uniform
from sklearn.model_selection import train_test_split
import keras.backend as K
from sklearn.utils import shuffle
# importing all necessary libraries to run the code
import re,string
import numpy as np
import pandas as pd
import keras_metrics
import tensorflow.keras
import matplotlib.pyplot as plt
from nltk.corpus import stopwords
from keras.models import Sequential
from sklearn.model_selection import train_test_split
from keras.layers import Dense, Flatten, LSTM, Conv1D, MaxPooling1D, Dropout, Activation,Embedding
# using the variable sw to hold all stopwords that are in English
sw = stopwords.words('english')

# %% [code]
from keras import optimizers
import tensorflow.keras
tokenizer = tensorflow.keras.preprocessing.text.Tokenizer(num_words=5000, lower=True,split=' ',filters='!"#$%&()*+,-./:;<=>?@[\\]^_`{|}~\t\n')
tokenizer.fit_on_texts(df["cleanText"].values)
#print(tokenizer.word_index)  # To see the dicstionary
X = tokenizer.texts_to_sequences(df["cleanText"].values)
X = tensorflow.keras.preprocessing.sequence.pad_sequences(X)

Y = pd.get_dummies(Lable).values

X_train, X_valid, Y_train, Y_valid = train_test_split(X,Y, test_size = 0.20, random_state =2)
batch_size=128

# %% [code]
from keras.layers import Dense, Flatten, LSTM, Conv1D, MaxPooling1D, Dropout, Activation,Embedding
from keras.models import Sequential
model_conv = Sequential()
model_conv.add(Embedding(5000,200, input_length=X.shape[1]))
model_conv.add(Dropout(0.5))
model_conv.add(LSTM(128))
model_conv.add(Dropout(0.5))

model_conv.summary()
rounded_predictions = model_conv.predict(X, batch_size=128, verbose=0)

# %% [code]
from keras import optimizers
#Deep Learning Network Structure
model_conv = Sequential()
model_conv.add(Embedding(5000,100, input_length=X.shape[1]))
model_conv.add(Dropout(0.5))
model_conv.add(Conv1D(256, 2, activation='relu'))
model_conv.add(MaxPooling1D(pool_size=2))
model_conv.add(Flatten())
model_conv.add(Dense(128, activation='softmax'))

model_conv.summary()
rounded_predictions = model_conv.predict(X, batch_size=128, verbose=0)

# %% [code]


# %% [code]


# %% [code]


# %% [code]


# %% [code]


# %% [code]


# %% [code]

#Deep Learning Network Structure
model_conv = Sequential()
model_conv.add(Embedding(5000,100, input_length=X.shape[1]))
model_conv.add(Dropout(0.5))
model_conv.add(LSTM(128))
model_conv.add(Dropout(0.5))
model_conv.add(Dense(3, activation='softmax'))
model_conv.compile(loss='categorical_crossentropy', optimizer='adam',   metrics=['accuracy','mae','mse',keras_metrics.precision(), keras_metrics.recall(),keras_metrics.f1_score()])
#Y = data.Reviewer_Score

pred=model_conv.fit(X_train, Y_train, batch_size =batch_size, epochs =100, verbose =2,validation_data=(X_valid,Y_valid))
pred

# %% [code]
predict_x=model_conv.predict(X_valid) 
classes_x=np.argmax(predict_x,axis=1)
rounded_labels=np.argmax(Y_valid, axis=1)
print(classification_report(rounded_labels,classes_x))
print(confusion_matrix(rounded_labels,classes_x))

# %% [code]


# %% [code]
from keras import optimizers
#Deep Learning Network Structure
model_conv = Sequential()
model_conv.add(Embedding(5000,100, input_length=X.shape[1]))
model_conv.add(Dropout(0.5))
model_conv.add(Conv1D(256, 2, activation='relu'))
model_conv.add(MaxPooling1D(pool_size=2))
model_conv.add(layers.GRU(128))
model_conv.add(Dense(16))
model_conv.add(Dense(3, activation='softmax'))
model_conv.compile(loss='categorical_crossentropy', optimizer='adam',metrics=['accuracy','mae','mse',keras_metrics.precision(), keras_metrics.recall(),keras_metrics.f1_score()])
batch_size=32

#Here we train the Network.
pred=model_conv.fit(X_train, Y_train, batch_size =batch_size, epochs =100, verbose =2,validation_data=(X_valid,Y_valid))
pred

# %% [code]
predict_x=model_conv.predict(X_valid) 
classes_x=np.argmax(predict_x,axis=1)
rounded_labels=np.argmax(Y_valid, axis=1)
print(classification_report(rounded_labels,classes_x))
print(confusion_matrix(rounded_labels,classes_x))

# %% [code]


# %% [code]
from keras import optimizers
#Deep Learning Network Structure
model_conv = Sequential()
model_conv.add(Embedding(5000,100, input_length=X.shape[1]))
model_conv.add(Dropout(0.5))
model_conv.add(Conv1D(256, 2, activation='relu'))
model_conv.add(MaxPooling1D(pool_size=2))
model_conv.add(LSTM(128))
model_conv.add(Dense(16))
model_conv.add(Dense(3, activation='softmax'))
model_conv.compile(loss='categorical_crossentropy', optimizer='adam',metrics=['accuracy','mae','mse',keras_metrics.precision(), keras_metrics.recall(),keras_metrics.f1_score()])
batch_size=32

#Here we train the Network.
pred=model_conv.fit(X_train, Y_train, batch_size =batch_size, epochs =100, verbose =2,validation_data=(X_valid,Y_valid))
pred

# %% [code]
predict_x=model_conv.predict(X_valid) 
classes_x=np.argmax(predict_x,axis=1)
rounded_labels=np.argmax(Y_valid, axis=1)
print(classification_report(rounded_labels,classes_x))
print(confusion_matrix(rounded_labels,classes_x))

# %% [code]


# %% [code]
from keras import optimizers
#Deep Learning Network Structure
model_conv = Sequential()
model_conv.add(Embedding(5000,100, input_length=X.shape[1]))
model_conv.add(Dropout(0.5))
model_conv.add(Conv1D(256, 2, activation='relu'))
model_conv.add(MaxPooling1D(pool_size=2))
model_conv.add(layers.SimpleRNN(128))
model_conv.add(Dense(16))
model_conv.add(Dense(3, activation='softmax'))
model_conv.compile(loss='categorical_crossentropy', optimizer='adam',metrics=['accuracy','mae','mse',keras_metrics.precision(), keras_metrics.recall(),keras_metrics.f1_score()])
batch_size=32

#Here we train the Network.
pred=model_conv.fit(X_train, Y_train, batch_size =batch_size, epochs =100, verbose =2,validation_data=(X_valid,Y_valid))
pred

# %% [code]
predict_x=model_conv.predict(X_valid) 
classes_x=np.argmax(predict_x,axis=1)
rounded_labels=np.argmax(Y_valid, axis=1)
print(classification_report(rounded_labels,classes_x))
print(confusion_matrix(rounded_labels,classes_x))

# %% [code]


# %% [code]
from keras import optimizers
#Deep Learning Network Structure
model_conv = Sequential()
model_conv.add(Embedding(5000,100, input_length=X.shape[1]))
model_conv.add(Dropout(0.2))
model_conv.add(layers.GRU(128, return_sequences=True))
model_conv.add(layers.SimpleRNN(32))
model_conv.add(Dense(16))
model_conv.add(Dense(3, activation='softmax'))
model_conv.compile(loss='categorical_crossentropy', optimizer='adam',metrics=['accuracy','mae','mse',keras_metrics.precision(), keras_metrics.recall(),keras_metrics.f1_score()])
batch_size=8

#Here we train the Network.
pred=model_conv.fit(X_train, Y_train, batch_size =batch_size, epochs =100, verbose =2,validation_data=(X_valid,Y_valid))
pred

# %% [code]
predict_x=model_conv.predict(X_valid) 
classes_x=np.argmax(predict_x,axis=1)
rounded_labels=np.argmax(Y_valid, axis=1)
print(classification_report(rounded_labels,classes_x))
print(confusion_matrix(rounded_labels,classes_x))

# %% [code]


# %% [code]
from keras import optimizers
#Deep Learning Network Structure
model_conv = Sequential()
model_conv.add(Embedding(5000,100, input_length=X.shape[1]))
model_conv.add(Conv1D(256, 2, activation='relu'))
model_conv.add(MaxPooling1D(pool_size=2))
model_conv.add(Flatten())
model_conv.add(Dense(16))
model_conv.add(Dense(3, activation='softmax'))
model_conv.compile(loss='categorical_crossentropy', optimizer='adam',metrics=['accuracy','mae','mse',keras_metrics.precision(), keras_metrics.recall(),keras_metrics.f1_score()])
batch_size=16

#Here we train the Network.
pred=model_conv.fit(X_train, Y_train, batch_size =batch_size, epochs =100, verbose =2,validation_data=(X_valid,Y_valid))
pred

# %% [code]
predict_x=model_conv.predict(X_valid) 
classes_x=np.argmax(predict_x,axis=1)
rounded_labels=np.argmax(Y_valid, axis=1)
print(classification_report(rounded_labels,classes_x))
print(confusion_matrix(rounded_labels,classes_x))

# %% [code]


# %% [code]


# %% [code]


# %% [code]
from keras import optimizers
#Deep Learning Network Structure
model_conv = Sequential()
model_conv.add(Embedding(5000,100, input_length=X.shape[1]))
model_conv.add(layers.SimpleRNN(100))
model_conv.add(Dense(16))
model_conv.add(Dense(3, activation='softmax'))
model_conv.compile(loss='categorical_crossentropy', optimizer='adam',metrics=['accuracy','mae','mse',keras_metrics.precision(), keras_metrics.recall(),keras_metrics.f1_score()])
batch_size=16

pred=model_conv.fit(X_train, Y_train, batch_size =batch_size, epochs =100, verbose =2,validation_data=(X_valid,Y_valid))
pred

# %% [code]
predict_x=model_conv.predict(X_valid) 
classes_x=np.argmax(predict_x,axis=1)
rounded_labels=np.argmax(Y_valid, axis=1)
print(classification_report(rounded_labels,classes_x))
print(confusion_matrix(rounded_labels,classes_x))

# %% [code]


# %% [code]


# %% [markdown]
# Other Studies

# %% [code]
# Splitting dataset into training and testing sets
from sklearn.model_selection import train_test_split
X_train, X_test, y_train, y_test = train_test_split(df["cleanText"], Lable, test_size=0.20, shuffle=True)

# %% [code]


# %% [raw]
LR +SGDC

# %% [code]
from sklearn.feature_extraction.text import TfidfVectorizer
# learn training data vocabulary, then use it to create a document-term matrix
vect = TfidfVectorizer()
# 3. fit
# 4. transform training data
X = vect.fit_transform(X_train)
y = vect.transform(X_test)

# %% [code]
# importing libraries 
from sklearn.ensemble import VotingClassifier 
from sklearn.linear_model import LogisticRegression 
from sklearn.svm import SVC 
from sklearn.ensemble import ExtraTreesClassifier
from sklearn.tree import DecisionTreeClassifier 
from sklearn.datasets import load_iris 
from sklearn.metrics import accuracy_score 
from sklearn.model_selection import train_test_split 
 #Logistic regression for machine leanring
from sklearn.linear_model import LogisticRegression
Lr = LogisticRegression()
from sklearn.linear_model import SGDClassifier
r3=SGDClassifier(max_iter=1000, tol=1e-3,loss='perceptron')
estimator = [] 

estimator.append(('lr', LogisticRegression(random_state=1000, solver='saga',multi_class='multinomial',C=2.0)))
estimator.append(('SGDC', SGDClassifier(max_iter=1000, tol=1e-3,loss='perceptron')))
                  #SVC(gamma ='auto', probability = True))) 

                  #RandomForestClassifier(n_estimators=200, random_state=10,max_depth=100) ))  

  
# Voting Classifier with hard voting 
vot_hard = VotingClassifier(estimators = estimator, voting ='hard') 
vot_hard.fit(X, y_train) 
y_pred = vot_hard.predict(y) 
  
# using accuracy_score metric to predict accuracy  

print("++++++++++++++++++++++++++++++++++++++++++++++Hard Voting++++++++++++++++++++++++++++++++++++++++++++++") 
score = accuracy_score(y_test, y_pred) 
print("Hard Voting Accuracy  = ", score)
print(classification_report(y_test,y_pred))

# %% [code]


# %% [code]
#TF-IDF features 
from sklearn.feature_extraction.text import TfidfVectorizer
from sklearn.feature_extraction.text import CountVectorizer
from sklearn.pipeline import FeatureUnion
from sklearn.decomposition import PCA, TruncatedSVD
union = FeatureUnion([("tf", TfidfVectorizer()), ("bow", CountVectorizer())])
X = union.fit_transform(X_train)
y = union.transform(X_test)

from sklearn.ensemble import ExtraTreesClassifier
print("ETC")
b = ExtraTreesClassifier(n_estimators=200, random_state=5, max_depth=200)
b_pred = b.fit(X, y_train).predict(y)
print(classification_report(y_test,b_pred))

# %% [raw]
LR + CHi2

# %% [code]

from sklearn.feature_selection import SelectKBest
from sklearn.feature_selection import chi2

from sklearn.feature_extraction.text import TfidfVectorizer
# learn training data vocabulary, then use it to create a document-term matrix
vect = TfidfVectorizer()
# 3. fit
# 4. transform training data
X = vect.fit_transform(df["cleanText"])


# Two features with highest chi-squared statistics are selected
chi2_features = SelectKBest(chi2, k = 5000)
X_kbest_features = chi2_features.fit_transform(X, Lable)

# Splitting dataset into training and testing sets
from sklearn.model_selection import train_test_split
X_train, X_test, y_train, y_test = train_test_split(X_kbest_features, Lable, test_size=0.20, shuffle=True)

from sklearn.linear_model import LogisticRegression
dt = LogisticRegression(random_state=1000, solver='saga',multi_class='multinomial',C=2.0)
dtP1=dt.fit(X_train, y_train).predict(X_test)
print(accuracy_score(y_test,dtP1))
print(classification_report(y_test,dtP1))
print(confusion_matrix(y_test,dtP1))

# %% [raw]
ConBiLSTM

# %% [code]
from keras.layers import Dense, Flatten, LSTM, Conv1D, MaxPooling1D, Dropout, Activation,Embedding
from keras.models import Sequential
model_conv = Sequential()
model_conv.add(Embedding(5000, 100, input_length=X.shape[1]))
model_conv.add(Conv1D(128, 4, activation='relu'))
model_conv.add(MaxPooling1D(pool_size=4))
model_conv.add(layers.Bidirectional(layers.LSTM(32)))
model_conv.add(Dropout(0.5))
model_conv.add(Dense(16))
model_conv.add(Dense(3, activation='softmax'))
model_conv.compile(loss='categorical_crossentropy', optimizer='adam',metrics=['accuracy','mae','mse',keras_metrics.precision(), keras_metrics.recall(),keras_metrics.f1_score()])
batch_size=16

pred=model_conv.fit(X_train, Y_train, batch_size =batch_size, epochs =100, verbose =2,validation_data=(X_valid,Y_valid))
pred

# %% [code]
rounded_predictions = model_conv.predict_classes(X_valid, batch_size=128, verbose=0)
rounded_labels=np.argmax(Y_valid, axis=1)
print(classification_report(rounded_labels,rounded_predictions))
print(confusion_matrix(rounded_labels,rounded_predictions))

# %% [raw]
CNN LSTM

# %% [code]

from keras.layers import Dense, Flatten, LSTM, Conv1D, MaxPooling1D, Dropout, Activation,Embedding
from keras.models import Sequential
model_conv = Sequential()
model_conv.add(Embedding(5000, 100, input_length=X.shape[1]))
model_conv.add(Conv1D(128, 4, activation='relu'))
model_conv.add(MaxPooling1D(pool_size=4))
model_conv.add(LSTM(100))
model_conv.add(Dense(3, activation='softmax'))
model_conv.compile(loss='categorical_crossentropy', optimizer='adam',   metrics=['accuracy','mae','mse',keras_metrics.precision(), keras_metrics.recall(),keras_metrics.f1_score()])

batch_size=128
#Here we train the Network.

pred=model_conv.fit(X_train, Y_train, batch_size =batch_size, epochs =100, verbose =2,validation_data=(X_valid,Y_valid))
pred

# %% [code]
rounded_predictions = model_conv.predict_classes(X_valid, batch_size=128, verbose=0)
rounded_labels=np.argmax(Y_valid, axis=1)
print(classification_report(rounded_labels,rounded_predictions))
print(confusion_matrix(rounded_labels,rounded_predictions))

# %% [code]


# %% [code]


# %% [code]
df['at'].max()


# %% [code]
df['at'].min()

# %% [code]
from collections import Counter
Counter(y_train)    

# %% [code]
from collections import Counter
Counter(y_test)    

# %% [markdown]
# Other Datasets

# %% [code]
data=pd.read_csv("Tweets.csv")
data[:2]

# %% [code]
# Import label encoder
from sklearn import preprocessing

# label_encoder object knows how to understand word labels.
label_encoder = preprocessing.LabelEncoder()

# Encode labels in column 'species'.
Lable= label_encoder.fit_transform(data["airline_sentiment"])
from collections import Counter
Counter(Lable)

# %% [code]
#Preprocessing of text tweets to remove : Punction, Numbers, stropwords hash tages , links stemming, lematization


import nltk
from nltk.tokenize import RegexpTokenizer
from nltk.stem import WordNetLemmatizer,PorterStemmer
from nltk.corpus import stopwords
import re
lemmatizer = WordNetLemmatizer()
stemmer = PorterStemmer() 

def preprocess(sentence):
    sentence=str(sentence)
    sentence = sentence.lower()
    sentence=sentence.replace('{html}',"") 
    cleanr = re.compile('<.*?>')
    cleantext = re.sub(cleanr, '', sentence)
    rem_url=re.sub(r'http\S+', '',cleantext)
    rem_num = re.sub('[0-9]+', '', rem_url)
    tokenizer = RegexpTokenizer(r'\w+')
    tokens = tokenizer.tokenize(rem_num)  
    filtered_words = [w for w in tokens if len(w) > 3 if not w in stopwords.words('english') and "amp"]
    lemma_words=[lemmatizer.lemmatize(w) for w in filtered_words]
    return " ".join(lemma_words)


data['cleanText']=data['text'].map(lambda s:preprocess(s)) 

# Import label encoder
from sklearn import preprocessing

# label_encoder object knows how to understand word labels.
label_encoder = preprocessing.LabelEncoder()

# Encode labels in column 'species'.
Lable= label_encoder.fit_transform(data["airline_sentiment"])
from collections import Counter
Counter(Lable)

# Splitting dataset into training and testing sets
from sklearn.model_selection import train_test_split
X_train, X_test, y_train, y_test = train_test_split(data["cleanText"], Lable, test_size=0.20, shuffle=True)

from sklearn.feature_extraction.text import CountVectorizer
# learn training data vocabulary, then use it to create a document-term matrix
vect = CountVectorizer()
# 3. fit
# 4. transform training data
X_train_dtf = vect.fit_transform(X_train)
X_test_dtf = vect.transform(X_test)

from sklearn.feature_extraction.text import TfidfVectorizer
# learn training data vocabulary, then use it to create a document-term matrix
vect = TfidfVectorizer()
# 3. fit
# 4. transform training data
X_train_tf = vect.fit_transform(X_train)
X_test_tf = vect.transform(X_test)

from sklearn.feature_extraction.text import HashingVectorizer
# learn training data vocabulary, then use it to create a document-term matrix
vect = HashingVectorizer()
# 3. fit
# 4. transform training data
X_train_h = vect.fit_transform(X_train)
X_test_h = vect.transform(X_test)

from sklearn.svm import SVC
print("SVC")
dt = SVC(kernel='linear', C=2.0, random_state=500,probability=True)

dtP1=dt.fit(X_train_dtf, y_train).predict(X_test_dtf)
dtPre1=dt.fit(X_train_dtf, y_train).predict_proba(X_test_dtf)
print(accuracy_score(y_test,dtP1))
print(classification_report(y_test,dtP1))
print(confusion_matrix(y_test,dtP1))


dtP2=dt.fit(X_train_tf, y_train).predict(X_test_tf)
dtPre2=dt.fit(X_train_tf, y_train).predict_proba(X_test_tf)
print(accuracy_score(y_test,dtP2))
print(classification_report(y_test,dtP2))
print(confusion_matrix(y_test,dtP2))


dtP3=dt.fit(X_train_h, y_train).predict(X_test_h)
dtPre3=dt.fit(X_train_h, y_train).predict_proba(X_test_h)
print(accuracy_score(y_test,dtP3))
print(classification_report(y_test,dtP3))
print(confusion_matrix(y_test,dtP3))

output=dtPre1
for i in range(len(dtPre1)):
    c1=(dtPre1[i][0]+dtPre2[i][0]+dtPre3[i][0])/3
    c2=(dtPre1[i][1]+dtPre2[i][1]+dtPre3[i][1])/3
    c3=(dtPre1[i][2]+dtPre2[i][2]+dtPre3[i][2])/3
    output[i][0]=c1
    output[i][1]=c2
    output[i][2]=c3
    
rounded_labels=np.argmax(output, axis=1)
from collections import Counter
Counter(rounded_labels)
    
print(accuracy_score(y_test,rounded_labels))
print(classification_report(y_test,rounded_labels))
print(confusion_matrix(y_test,rounded_labels))

output1=dtPre1
for i in range(len(dtP1)):
    output1[i][0]=dtP1[i]
    output1[i][1]=dtP2[i]
    output1[i][2]=dtP3[i]

    
mv=dtP1
import statistics
for i in range(len(output1)):
    try:
        mv[i]=statistics.mode(output1[i])
    except:
        mv[i]=1
        
print(accuracy_score(y_test,mv))
print(classification_report(y_test,mv))
print(confusion_matrix(y_test,mv))

# %% [code]


# %% [code]


# %% [code]


# %% [code]


# %% [code]


# %% [code]


# %% [code]


# %% [code]


# %% [code]
# t-test
from math import sqrt
from numpy.random import seed
from numpy.random import randn
from numpy import mean
from scipy.stats import t

# function for calculating the t-test for two dependent samples
def dependent_ttest(data1, data2, alpha):
	# calculate means
	mean1, mean2 = mean(data1), mean(data2)
	# number of paired samples
	n = len(data1)
	# sum squared difference between observations
	d1 = sum([(data1[i]-data2[i])**2 for i in range(n)])
	# sum difference between observations
	d2 = sum([data1[i]-data2[i] for i in range(n)])
	# standard deviation of the difference between means
	sd = sqrt((d1 - (d2**2 / n)) / (n - 1))
	# standard error of the difference between the means
	sed = sd / sqrt(n)
	# calculate the t statistic
	t_stat = (mean1 - mean2) / sed
	# degrees of freedom
	df = n - 1
	# calculate the critical value
	cv = t.ppf(1.0 - alpha, df)
	# calculate the p-value
	p = (1.0 - t.cdf(abs(t_stat), df)) * 2.0
	# return everything
	return t_stat, df, cv, p

# seed the random number generator
seed(1)


hasing = [0.91, 0.90, 0.89, 0.90]
cnnlstm = [0.93, 0.91, 0.91, 0.91]
othr = [0.91, 0.91, 0.90, 0.90]
cnngru = [0.94, 0.93, 0.91, 0.92]


# calculate the t test
alpha =0.5
t_stat, df, cv, p = dependent_ttest(cnngru, othr, alpha)
print('t=%.3f, df=%d' % (t_stat, df))
print(cv)
# interpret via critical value
if abs(t_stat) <= cv:
	print('Accept null hypothesis that the means are equal.')
else:
	print('Reject the null hypothesis that the means are not equal.')


# %% [code]


# %% [code]


# %% [code]
a=["Animated stickers take up WAY too much storage space.","Have changed profile settings multiple times and still cannot see my profile photo", "Telegram really sucks right now. They added quick reactions which nobody asked for and can't disable."]

# %% [code]
import re
import nltk
from nltk.corpus import stopwords
from nltk.stem.porter import PorterStemmer
from nltk.tokenize import word_tokenize 
from nltk.stem.lancaster import LancasterStemmer 
from nltk.stem import SnowballStemmer 
sb_stemmer = SnowballStemmer("english",) 
stop_words=set(stopwords.words('english'))
porter_stemmer = PorterStemmer()
fcorpus=[]
for i in range(0,len(a)):
    review = re.sub('[/(){}\[\]\|@!,;]', ' ',a[i])
    tokens=nltk.word_tokenize(review)
    words=[tokens.lower() for tokens in tokens if tokens.isalpha()]
    word=[porter_stemmer.stem(wor) for wor in words]
    wor=[w for w in word if not w in stop_words]
    review=' '.join(wor)
    fcorpus.append(review)
fcorpus


# %% [code]
a=["anim sticker take way much storag space","chang profil set multipl time still see profil photo"]

# %% [code]
from sklearn.feature_extraction.text import HashingVectorizer
vectorizer1 = HashingVectorizer(n_features=12)
X_train_tf1 = vectorizer1.fit_transform(a)
df1 = pd.DataFrame(X_train_tf1.toarray())
df1

# %% [code]
import pandas as pd
array = [[2500 ,  72,  245],
 [ 122 ,1097,  105],
 [ 235 ,  60, 5564]]

SVM = pd.DataFrame(array, index = [i for i in "123"],
                  columns = [i for i in "123"])

i=1
def plot_sub_sentiment(Airline,A):
    sns.set()
    #tmp = rfc.fit(X_train, y_train.ravel())
    sns.heatmap(Airline,annot=True,fmt = "d",linecolor="k",linewidths=3)
    plt.title(A+" CONFUSION MATRIX ",fontsize=13)

plt.figure(1,figsize=(4, 4),dpi=500)
plt.subplot(111) 
plot_sub_sentiment(SVM,'SVM (Hashing)')

plt.tight_layout(pad=0)
plt.savefig('conf1SVM.pdf')


# %% [code]


array1 = [[2738,   33 , 111],
 [ 153, 1064  , 94],
 [ 177 ,  44 ,5586]]
CNG = pd.DataFrame(array1, index = [i for i in "123"],
                  columns = [i for i in "123"])


i=1
def plot_sub_sentiment(Airline,A):
    sns.set()
    #tmp = rfc.fit(X_train, y_train.ravel())
    sns.heatmap(Airline,annot=True,fmt = "d",linecolor="k",linewidths=3)
    plt.title(A+" CONFUSION MATRIX ",fontsize=13)

plt.figure(1,figsize=(4, 4),dpi=500)
plt.subplot(111)
plot_sub_sentiment(CNG,'CNN-GRU')

plt.tight_layout(pad=0)
plt.savefig('conf1GRUCNN.pdf')


# %% [code]


# %% [code]
