# Supplementary material for: Self voting classification model for online meeting app review sentiment analysis and topic modeling
Source: PeerJ Comput Sci. 2022 Dec 15;8:e1141. doi: 10.7717/peerj-cs.1141 (PMC10280218; doi:10.7717/peerj-cs.1141)
Supplement: Supplemental Information 2 [file peerj-cs-08-1141-s002.csv]

	reviewId	userName	userImage	content	score	thumbsUpCount	reviewCreatedVersion	at	replyContent	repliedAt	App Name
0	gp:AOqpTOE9ZvNL78ku4jBdmUflBw0ooklUB7rwL0hzsAKZP4X6Cex1Gw3WkS_2xd-l9BCfzj79VNlrOkB_KZaXfA	Rick S	https://play-lh.googleusercontent.com/a-/AOh14Gjg2P5JR7SfQPHGXA4FofzoIqsgNjpoQGIHVyBQtg	Only works intermittently on my phone, OnePlus. Sometimes I can uninstall it and reinstall it and it will work once and other times when I uninstall it and reinstall it, it won't work even once. I'm very happy with it on my desktop and my Surface Pro. Feb. 6, 2020: has been working well for some time, now. The only complaint I have now is I cannot find how to cause it to make an audible notificat…	4	323	8.78.0.164	2021-11-14 06:42:57			Skype
1	gp:AOqpTOGAI7dWFVkL0Tlb7B2Ps2b6ULrgTzOoWqBr64LxnRKqJWC9OSmJ9wUcIGrw5WW3468lLP2cU20QjGOy0g	Angela Tudorii	https://play-lh.googleusercontent.com/a-/AOh14GhCz68isvm2rNJ7RmiGXLtuPzt9Lmn-pwQ39Sjz	I've been using Skype for MANY years and it worked okay with my three previous Samsung phones. For three days, I was also able to use Skype to communicate (see and talk) with my 90 year old mother, on my new Samsung Galaxy A32 5G phone. Then the video and audio suddenly stopped working on any Skype call. Since then (two weeks by now!!!), WHATEVER I did, I couldn't get the video and audio connecti…	2	238	8.78.0.164	2021-11-14 07:17:16			Skype
2	gp:AOqpTOH78BPpUpQVgBaXJXt8oiqsIJ_9CNoIxlMgdVVm76S4M1euN6ucOsrtKK4PNOsr-odFAD-jl83lWrPetg	Adriana Rodriguez	https://play-lh.googleusercontent.com/a-/AOh14GiSIWc2r5EstpUZO7V2up9H_ePm49cMnsuXHUI1mg	Horrible! Have not been getting any notification at all whatsoever and the messages are no appearing on my chat both on my phone and laptop!! I know my friend is sending messages and I close the app about 5 times just to reopen and see the message there but it doesn't appear until after I refresh the app about 500 million times! What the f is going on Skype you need to fix this now!	4	64	8.78.0.164	2021-11-28 22:34:36			Skype
3	gp:AOqpTOGcNrW1E4r6b61JRwOIRjxH8p36QLSLKn1yIQR65IvX1uoHJ0eGkTNOKX1y5mqO5KJiiklm_cIAp209Xw	Chloe	https://play-lh.googleusercontent.com/a-/AOh14Ggru1v3z4lZ9WBMJavW1r-dSnhoh_oUvJaADAJz	Took FOREVER to sign in to and I just gave up after like, 30 minutes!! I can barely even get my messages to go through! THIS IS THE WORST COMMUNICATION APP EVER! I could probably message/call my mom better on a potato this app. So frustrating and time wasting. Take it from me and just DO NOT download this. I am feeling nothing other than just utter frustration. If I could give 0 stars, I would.	1	33	8.78.0.164	2021-11-25 07:15:52			Skype
4	gp:AOqpTOErazitO2s9ihlC1IK-7BduZJXiLSnn6-JrHJudw4JrCO2u7V84bEsHs3g3Gd0cTRPlTcqeMSlQY-00FQ	Joanne Braden	https://play-lh.googleusercontent.com/a-/AOh14Gj6HxK3zdyK4rLYRt8gWFtvRi4qaSEpqDRyHcqxog	Can you believe this? I deleted this app off all my devices several years ago and they are still in my app list wanting to be updated! Several others are doing the same thing! Better get on the stick Google. You can keep track of where I've been on here, but you can't keep track of your apps? No way to get hold of you easily to tell when somethings wrong. Like when my password on an app will not …	1	37	8.78.0.164	2021-11-29 11:55:02			Skype
5	gp:AOqpTOEKFtDAsADAoVwt0vvR3pQLMUgBnrFEmFoENd82xttQMRFlnRaSdkHG9cdjm3EF-Coem44bECt0dvFeIw	L R	https://play-lh.googleusercontent.com/a/AATXAJxByj6_Rg1CPfqfEyLqwEgc2PXPGFk5guxXkvUp=mo	Mostly just a spyware and data gathering app designed to build a profile on its users. Suddenly can NOT synch contacts. I guess it's a good thing I don't store contacts on my phone otherwise Microsoft would have all my friends' and familys' personal information. They didn't give MS permission to steal it and neither did I. MS has become just another scumbag mega-corp whose employees are the worst…	1	78	8.79.0.92	2021-12-06 09:30:12			Skype
6	gp:AOqpTOEqSwoLrjhnsAecH90QFSQqNdm-TXy-APk3xJHZidBjyv9DEfNE2DYQZGu-igN15xGaX7kdkniJ9O-UJg	Richard Jenkins	https://play-lh.googleusercontent.com/a-/AOh14GjlvWK7SDiYjuylgJMzgFOSfobTPvZ54hpLjsgODg	I would prefer to see the app show any video calls in a minimized window on movile devices like it would in the past. On my tablet if i click to a different app, all i have access to is a bar to mute my mic, turn my camera off or end the call, there is no further video feed. Please fix this	1	4	8.78.0.164	2021-11-28 12:48:58			Skype
7	gp:AOqpTOEqyHWx_JJd4uDFjTCKik5rzSCgsHecUqjzuNGEpzJPCWyYr25-EDpRsgSU_1z1ByryJxoIiQV2fGRvFQ	Christopher	https://play-lh.googleusercontent.com/a-/AOh14GglQA6nu_HSqtl-UuTp8Ww0XRtcyjD9ep8x-5JpbQ	I think they're actively trying to make it worse. Praising God Jesus in heaven that Microsoft couldn't buy discord. Dealing with years old bugs, dealing with the ugly UI changes (I'm looking at you black bar at the bottom of every call), and dealing with years old bugs. Yeah I said it twice because it's that dumb. Want to appear offline? Okay but once every 4 days it's gonna force you online. Bee…	2	34	8.78.0.164	2021-11-17 23:06:56			Skype
8	gp:AOqpTOHPcRZts8faNFBs0k_-Mo_dKqlVgnNe_kF2RfBRdtxi4CedAZsEvPKAJmCVwslcm0LFdy7aPYdR_io-SA	Ray Rappold	https://play-lh.googleusercontent.com/a-/AOh14Ggq5V02w7QkoG2iThkFKNCN9QBbiAwexGqj2nXkRg	Sometimes it works, sometimes it doesn't. Very unreliable on my Android. Most frustrating app on my phone. Wasted an hour just now and it still won't let me use my Skype to phone credits to make a call. Arrrggh!	1	4	8.78.0.164	2021-11-27 13:20:33			Skype
9	gp:AOqpTOEPnfNsN1gTMo2aXQ0luu_ggcQUe9LX0ATBC3i2y-OQebAU3Hy_8tO9xzXZn2Kn-y1X-2eg2Hk1sk-KeA	Larry Lujan	https://play-lh.googleusercontent.com/a/AATXAJytcDFXYNYYnbe_kXKnWjFr9LpSfrt-JILWgbLJ=mo	I love this app since it was the one of the first facetime options available and compared to other apps that use facial recognition technology it works very well I want to know if there are any updates or bug fixes done lately	5	4	8.79.0.92	2021-12-02 10:31:01			Skype
10	gp:AOqpTOGdAaa9TnwlDwRrjVz3mykdA1HksjYV1kLWSL0W2j9mxiuYJEs7kxcpKVHLONOw67j2dYptnpPDhuPa2g	Sydney Miller	https://play-lh.googleusercontent.com/a-/AOh14GiVFsVveJHGylAReiss7sD05GooGrLjehjUs58cPw	1/10 Everytime I try to use it never works and always freezes up. I recommend using any other apps such as hangouts or slack if you get this don't rely on it. Works 1 out of 10 most of the time	1	5	8.78.0.164	2021-11-19 03:21:19			Skype
11	gp:AOqpTOFVhzv7LJGQK_i1Ig5iXC6IO8-Civ_l65-wgvzBHObqikQ4RqnsDJKYwaZQARUE7D6bHwwZjZrIXwTsRg	OutDoor Gaming	https://play-lh.googleusercontent.com/a-/AOh14GjLvsDkvUiFuN0roTZE5c-ijec1D5OWf_DkLVDhLQ	Tried reinstalling after a year. Now I have no contacts because I was forced to make a new one after I've had this account for over a decade. And they wont help recover my original account. Very lame on their end	1	3	8.78.0.164	2021-11-26 10:04:02			Skype
12	gp:AOqpTOEyLuCgqPx-MwTtLKTbKC0BKQ8UYHCQIfLd6vcZDeDo2bbw-RjIOI4ggKhGpKx3noqn-RmA9c6iU_JUDg	Vlad L	https://play-lh.googleusercontent.com/a/AATXAJw0uhIw7kknlJLi7M3tFematM-kiE-gCYHryjeL=mo	It looks Skype doesn't support HEVC video format on Pixel phones. If you try to send this video it will hang on 50% and messaging with recipient will be blocked. Skype Version: 8.79.0.92	3	1	8.79.0.92	2021-12-03 07:53:18			Skype
13	gp:AOqpTOEM-DW0fqS9eSoKHFs00KEytVTf8E7iyRmdGg89Pus1ZBcwfufeCFvEILP9TLjRPcOy6rOEwM0r7JVhOQ	Tim Lawless	https://play-lh.googleusercontent.com/a-/AOh14GiviMHgHOv24LwPgc_w07_bn-p-xqojChNN-idBb7A	A few updates ago clicking links inside of msgs no longer pulls up a web page. Often Skype queues msgs to be sent. Often I discover my instant msgs were delivered hours later.	4	5	8.78.0.164	2021-11-15 19:47:02			Skype
14	gp:AOqpTOEavdWGnOocfsIbhPA4BrIPsS8OAtV9QGrKTN07B_AwYt0RVd3pkbrWr6gXay7QDBoD4KkxWyTTQ4yKcw	minivanmaster Sam	https://play-lh.googleusercontent.com/a-/AOh14GhlAcw66l-EiKu0eZ6fi-A7eASoar8Dn0nXp7VqAQ	I've had issues with this app for 2 years. Don't know why. Pixel 5 never works. Messages don't send but I can recieve them fine	1	1	8.78.0.164	2021-11-22 23:06:47			Skype
15	gp:AOqpTOGZdA7z75Qk2e5fr4nxxVp5RMbi3EWldvtnKnydec6OmtRYJ2a3ZuHu57GMd2pMMu3oH0nzDjDxPuAJOg	Stewart Wilner	https://play-lh.googleusercontent.com/a-/AOh14Gj6xdS9k2vOpCkXJ9pOPj_2JxmZ8SB8eg7SxJu069w	What is happening? Can't receive notifications of calls. I've checked all the settings. I've reinstalled the software. All my other apps on my phone seem to be working properly. Skype needs to get back to work.	1	3	8.79.0.92	2021-12-01 23:42:15			Skype
16	gp:AOqpTOF7sfany5Pl0l3HsIH7K8Tq438z-EaYYeHOALPCzFr0XXQsVW3TTHErw7eEV02bl8e7BrT9Hg6Xvu-a-g	Willy D	https://play-lh.googleusercontent.com/a-/AOh14GhJfgNFNfJTgq5UefvRv9E3MrZd40-C9gN_jEF78Q	Everytime I try to unlock my account it says used limit exceeded try again tomorrow and when I try the next day it says it again Microsoft fix your app	3	0	8.79.0.92	2021-12-05 16:55:34			Skype
17	gp:AOqpTOHFhvFGxTTdyXUeR1De5jK1ytYQhvwYSkvXhf8XxiZIgSRFgbi2TtEDVpMbSyqjH6Vb-7vl93H81NY9PA	Marija Glisovic	https://play-lh.googleusercontent.com/a/AATXAJwk5aR069GLkzNZhZOBgvEO4fFbmCXNg0lqnjpayw=mo	So frustrating using Skype on my phone! It's the only app my company uses for communication and it's unbelievably irritating that the app has so many issues. Msgs take forever to load, sending them also, and very very very often (9/10) when I start the app it asks to log in.. Guys, it is crazy what a bad job you did here. Will delete Skype as soon as I finish this review	1	85	8.78.0.159	2021-11-09 22:55:17			Skype
18	gp:AOqpTOE18tY1Lw622D9NuJyNGMLIDoQTPAtdsUF-SggtVcYvEbkhilFzupvchTBtQNbz3bZaK8trUBncxyp85w	Joseph Tortora	https://play-lh.googleusercontent.com/a-/AOh14GgVRLbC4siGi5M4A4RpD-fa-gK07cZtGnYE64jlvVA	The app is always running slow and calls dropped. You would think with a company like Microsoft you would have a better experience	2	0	8.78.0.164	2021-11-29 02:32:04			Skype
19	gp:AOqpTOHqat7fVwO08-RxY0f-682TbOO28Yylkt1rosrdfYt7ryS_JlNDtXZixOLEYda6ai200eCHqNJdCt1rqA	J.	https://play-lh.googleusercontent.com/a/AATXAJwyEvH4ARqirwq8QxzutoN_G4WjZXoehIs2BhT2=mo	Does an okay job, but it's really buggy when you use a Bluetooth device. Sometimes it refuses to connect to the Bluetooth (even if the device is connected and it works fine with a regular phone call). After a Skype call (video in my case, if it makes a difference to the devs), media audio won't come out of the Bluetooth device until one force-stops Skype. So while the app works pretty well overal…	3	230	8.76.0.118	2021-10-05 10:32:40			Skype
20	gp:AOqpTOEbHD_885mT0yEBWg0vEwkNESADDifAplDdDOIC_iab0eqTUfkWQFVDNYGA80InN9nlc6Bt_Qk22rEbSw	Some One	https://play-lh.googleusercontent.com/a/AATXAJweAGGN6scAWxATJhJPEeZevtKKcd2iEHdqC-9O=mo	Used to be great. I updated recently though because I wasn't getting messages suddenly and now everything is so much worse. Things still don't load but I can't send messages, I can't recieve messages, I can't look at gifs, I can't send images... all of it has gotten so bad. I wish I could reverse the update. I've used Skype for probably like 10-12 years now, and it's never gotten this bad.	1	69	8.78.0.159	2021-11-07 21:51:47			Skype
21	gp:AOqpTOH2O3KcHs7VMrCT_DD8LLqgfbU4XF44BzfE3ZoG69ijvUQNxWp6eRbjcDg6d4-9n8JZz9gxMG59ogr-4w	Joe DiDonato	https://play-lh.googleusercontent.com/a-/AOh14GjWMfBWUbbrKVYDU1sr5Z5yIKz7crXCzmxz9ViT	The security is too restrictive to make the account usable. It's created multiple accounts. The app doesn't let you sign out.	1	1	8.78.0.164	2021-11-29 05:28:55			Skype
22	gp:AOqpTOG3860q1oL-4shuJACyyO_vg09LoTxJlf-DrCxG57speQ_U0hwOVA6jKxmQBvRhx9e4lQgqThlbjb99cg	GGG00fyGam3ss	https://play-lh.googleusercontent.com/a-/AOh14GjEwkYbnKg4JpYSBnvoOWvxAbSL9C8SPPeQyXAmLg	Although is takes multiple screens to make one call, its a really good app with clear audio and visual graphics.	4	0	8.78.0.164	2021-11-15 05:25:56			Skype
23	gp:AOqpTOH4gQsbJlhG5SepzeDc-I83TAuv8oonsrSbNILKDajIP38B5js9kXZfBd37eY9Qfj7rphTrB5Aytgs-Eg	B B	https://play-lh.googleusercontent.com/a-/AOh14GjTPDnFeGWynrZrM9iSUv9e5HfGFZYXDI41lhg87g	Incoming calls FAIL! Incoming call, app won't always open. Have Bluetooth connected? App will not know where to send the mic or audio. Want the app to PICK up the call? No, there is a delay sometimes and you can be saying hello to dead air until you are suddenly connected without know when the other side has started to hear you. I PAY for minutes and a Phone number so I could use this as a cheap …	1	265	8.77.0.98	2021-10-29 02:48:17			Skype
24	gp:AOqpTOHSiVjZgD-qRT60w4YTl_eAVSkupWQGemGhG2-8AhtmTKL3-6N1Ow9Oex6cz_z99o15M5VCKcEXKZOVSQ	Wesley Crawford	https://play-lh.googleusercontent.com/a-/AOh14GhoTyiQ5JLNcA4pwCf2EpOjPkqD5iONC3LZZI10bA	It is a horrible app when it comes to recording a video for anybody. When you put it on the selfie screen it just closes your phone on you so you have to keep tapping your phone screen add your recording a video to keep your phone from closing on you. It is the only application that I've ever had to do that with. It seems to me this application is becoming complete garbage	2	394	8.78.0.159	2021-11-09 17:20:52			Skype
25	gp:AOqpTOHUBtUHw1TtKi4AmXmy2PCECjtzP9HZiklvmV12UqqU0y9kt7LZU-TNOMVgrHyGYP9zLDXQdL6NvbqwKQ	Jon Sirkis	https://play-lh.googleusercontent.com/a-/AOh14Gj7QXQYvH0hYB6aeaw2KMtlTVfcLtLTEWCAekT9bA	Relatively pitiful as compared to messenger, line Whatsapp. Doesn't ring unless both parties have the app open. Doesn't notify you of activity. Typical Microsoft, does not play well with other apps. Compared to typical phone texting, very weak for file sharing. I do not recommend for business, and only for personal if your friends and family don't use other messaging services. Lol, 1980s technolo…	1	45	8.76.0.118	2021-10-05 06:13:12			Skype
26	gp:AOqpTOE_hXtGWERGgB6E5NMXc4aqcn3HvJ-IVQCiCeLHjIfPGsROrNJeqrS6EP9R-V6uBF0JXJvVZwBzRefFRg	mike	https://play-lh.googleusercontent.com/a-/AOh14Gj7BatH0PwJjt02BRLnasINDCcWQrgO7KPqu5VwsQ	1 whole star. Skype's video messaging doesn't work. I caught some rare footage that I will not be able to capture again and Skype take you to some useless creation of a video length trim and provides no other options. so, no other butron works on the page. So your video is gone and you can't even store it. LMAO Microsoft to check their code?? So typical.	1	83	8.77.0.98	2021-11-02 00:34:10			Skype
27	gp:AOqpTOEokuNzhsU0FGyxtvZhtmwdZcCcjMtCJ2gakG4_5yE8IvEBuiK-GnO6PJAZMOexA1l5XfPB2nFiTSAGWg	Chy Rad	https://play-lh.googleusercontent.com/a-/AOh14GjXweKqDWy313YzZ0ktsCvUBIiRrYbwjYsC4JcBtMA	Almost never notifies me. I have to be in a conversation but keep it minimized and the volume of the notification is extremely quiet. I dont have this issue w/any other app but signal (which is inconsistent but never quieter than any other notification). I wish i could set the notification sound and volume manually and it would also be nice if it would notify even if the app is closed. It wont ev…	2	11	8.76.0.118	2021-10-16 03:15:01			Skype
28	gp:AOqpTOFbcPgGoHIOrTHX0DJJYlKgXFy955eF3dk31lWG8aFG-l99b7E56F1HmMHhmGW-Cr3i-T4fT0YT6hvU3A	KADIR SEREN	https://play-lh.googleusercontent.com/a-/AOh14Gg7cZwqfFbPK2b98m25eWMIPLHFpY29UNndmh2-2A	Very lagy! My voice message takes forever to get through and so is receving them. Very disappointed with skype! You guys should just close it and go home find something better to do. Whatsapp is far beyon better and you can not compete with them. I used to buy credits from skype now its useless. RIP skype...	1	8	8.78.0.159	2021-11-09 17:14:38			Skype
29	gp:AOqpTOEVlrXvy-JhD21-HJzGry8wt-GEAdt_jQ6xP_yCrFqDSxUbdKqatDtlwmikF1YznROiuSPXumH1Ze3ABg	JACK SPARROW88	https://play-lh.googleusercontent.com/a/AATXAJxeDlgiwhvGn4LpxFGohH8P3Qs4WUDGZrNzeWbZ=mo	This app is not all that! Skype is slow in communicating with others alway says connecting and has the ( )/trying to download when trying to listen to voice messages. Needs a big overhaul. Skype is not what it use to be. Please fix these issues. Then I'll pay for your service.	1	52	8.76.0.118	2021-10-03 19:42:03			Skype
30	gp:AOqpTOGWDU6lLJ9RDXMo8fYbnhIxArXIU_qVQ_2JFY81k45cgmPS0WGWw7bt92a9WwunPzDfytYd1x7sJUMyIA	Douglas A McCaul	https://play-lh.googleusercontent.com/a/AATXAJzJl9Bykbxf4LeUdB7g6UWLtAlzemMiX5iC0vDH=mo	Not able to get any volume at all on this app...does not seem to be a phone issue...	2	0	8.78.0.164	2021-11-17 01:43:40			Skype
31	gp:AOqpTOHW3egGH-FUVKQoBxdKxrdFgTNey87pCmbOGA-IMFpCrElyK1W3MSz34AkZj0nrib1xjL5atit8t7kuBg	J Tyson	https://play-lh.googleusercontent.com/a/AATXAJwiovX1K0Is1e2VEuwXtGaSZ2wO1skezAUXQ3c-=mo	Laggy app becoming harder and harder to use. Takes minutes to make a call because the app is slow slow updating the contacts screen. Look for something better. I assume that skype works so poorly on android because microsoft is becoming hostile to google, as if anyone wants a microsoft phone any more than they want to use bing for search.	1	94	8.77.0.98	2021-10-24 15:23:58			Skype
32	gp:AOqpTOEPkTZrhVBYfE-Ar9h5_OnbwZ9-Ei9p8egJLm9xheSAfOBi5Dxnmw8lOrEUh70b__AdJJMJyvGjXkyUHg	Gaby T	https://play-lh.googleusercontent.com/a-/AOh14GgEiThlnrJNgmZ7vzagsYtSIKH8iockSSqnRHHnlw	Amazing app, they fixed a recent problem with links not being able to open. 10/10	5	2	8.78.0.164	2021-11-13 06:47:55			Skype
33	gp:AOqpTOEiTqkVnHfyh-lDB5HiRUDfjtqK96TqICmY2XpFmeE3r2OcXk_m-c4TIzliyGbuWVluyQQZwn5St9oEKw	Spencer Church	https://play-lh.googleusercontent.com/a-/AOh14GhfJKQ3R4UU3FpWiOMTLHcwqD8oHZldX1-33c24ZA	The app is woderful. I cannot tell you how important it is for me to be able to communicate with my family on Skype. However, I would say that about 15% of the time we have serious communication issues.. sometimes they're visual but mostly their auditory. It would be great if you could improve those issues.	4	81	8.77.0.98	2021-10-23 23:26:32			Skype
34	gp:AOqpTOGILZ1kTyrDT-uMSy5phB2eJDemTJUUsbeWJtL7A10TExZtWSByWOtlGlILRLJc2-CV-V0yrXWaon0CDw	DAN DOY	https://play-lh.googleusercontent.com/a-/AOh14Gg379a_KBQT8_NGbX6-jvA4fmX7DvYnU5EGiJaIAw	I'VE BEEN USKNG THIS APP FOR SO LONG AND IT WAS A VERY GREAT APPS. I LIKE THE AUTO ANSWER FEATURE. THE VIDEO IS SO CRISP BUT NOW LATELY ITS NOT AS GOOD AS IT WAS. WHEN THE SCREEN OF MY FONE CLOSES THE CAMERA SHUTS DOWN AND IT LOCKS. ONTHER THING THAT REALY IS ANNOYING IS IT MAKES A VERY LOUD BEEPING SOUND WHEN THE APPS IS TRYING TO RECONNECT. PLS FIX IT. THE CAMERA LOCKS UP AND A VERY LOUD BEEP. …	5	165	8.77.0.97	2021-10-14 21:51:41			Skype
35	gp:AOqpTOEiJ-lkBpxqZ6xfjetWgOD9xOG1nf_kKI_cfeMHeS8qWnc_6QQNVkTLGNeuyMV6_aifZx_xFd8rCvcyaw	DanTheBeast 94	https://play-lh.googleusercontent.com/a-/AOh14Gi0UYx2XeGjKMVXMatnr8oy4FoHoEP7wbszhBULYg	Drops call. Receiver picks up and I can't see or hear them nor could they either. Very annoying. Hopefully this issue is resolved.	1	5	8.78.0.159	2021-11-11 02:53:12			Skype
36	gp:AOqpTOFroCleQgIf59hexSuf_HiJkUg59MUaubWnXObW7PdFs6ObMNaRrCVKFOF1jnkTa8tT8fAK9dIqCuLF6w	Ryan Bellman	https://play-lh.googleusercontent.com/a-/AOh14GjhqnLh65X5ADRHqkowl7E1wJ8VhIYz22VfuaatAQ	Overlay chats are buggy and randomly close. Replying in notifications is inconsistent. Calls never ring the phone but give missed call notifications afterwards. If my computer rings, I can sometimes open the app to get the incoming call prompt in time. Other times it doesn't show up at all.	1	11	8.77.0.97	2021-10-20 22:35:04			Skype
37	gp:AOqpTOG6xPJFUdqZWNNh8AbuEZHFKsCg0Su0lCKxfFQDSvlC4NfUCXKyPjLCbjWri-HOurVz9O-UuhYwuCbOuw	Luke Stitzinger	https://play-lh.googleusercontent.com/a-/AOh14Gh72BnaK9sDzntfUUqgsh5DBtGkj2QPa3S0DJKOtg	Slow! The app constantly hangs up and freezes, especially when I initially launch it. I don't experience this sluggish performance with other Android apps and am definitely disappointed with the experience 😔 I guess they wanted the Android and Windows apps to have the same snail-speed experience? 🐌	2	21	8.77.0.98	2021-10-22 19:03:47			Skype
38	gp:AOqpTOFxOMu3L0F8IffN3r_yqa25Gzb91BAeoz-HD1S-_uom7DQKXia1tuwX6iAS0AOa5SjDRFjypn74UTklpA	K	https://play-lh.googleusercontent.com/a-/AOh14Ggz945uaoGE3AQEQ9NHie87GmUl7g8EH9Tz_x5ILg	Fails to open links now unless 'open links in Skype' is selected. Are you kidding me? This app keeps going further downhill. Incoming Video in video calls goes black when switching between apps, my outgoing video freezes. Calls drop or fail to connect frequently.	2	13	8.78.0.158	2021-11-04 09:20:34			Skype
39	gp:AOqpTOHMRLkuI5aJR-O8W6BjBUZuSwnaOzSCflCpLzDjl_19uV7nwU0pig11y9w7ibItidW2sy0uXBA1975kEQ	Austin Western	https://play-lh.googleusercontent.com/a-/AOh14GiQuUCTQxEceO-vtMHi2btBeTEexnRwH35__rAgNA	Ever since the most recent update this app has been absolutely awful everything breaks my camera won't stay on if I lock my phone screen which is awful and has never been an issue before. There are so many issues with the app that it makes is so difficult to use.	1	38	8.76.0.118	2021-10-01 10:22:06			Skype
40	gp:AOqpTOHoi-uncqhZbnstdrULTmDAjtpCd7PMXcZLm7NpLkilLsckldnIoGHB0Po3pXlQ7NjmlvdjBXhdVGJBUA	Rian Hines	https://play-lh.googleusercontent.com/a/AATXAJwnranebFtnRH7q0mlUYJTWk-V4375T3PX1yRg=mo	A husk of what it once was. At this point it's just broken. Most of the time my partner does not hear me and has to call back. Causes frequent issues with Bluetooth audio. For three days now I got a notification saying I am still in a call.	1	9	8.77.0.98	2021-10-28 19:58:03			Skype
41	gp:AOqpTOFX5H6FFuwKtNjR-wHtksk9PPVUbzXCodMRq6y-z05iVv9We9LUshwjSgwCGhr7LtCcwKX5rpyBQTI7tA	Sailee Waghulde	https://play-lh.googleusercontent.com/a/AATXAJwdkMgqJGLfz_lbkAh84PgkSNxlAa31arbuWBh0=mo	Love skype... I have classes on it and it is amazing...... Just one thing that I wish you would fix is that please don't let it restart on its on. There should be a notification asking that. Other than that, amazing!!	4	10	8.76.0.118	2021-10-06 23:36:34			Skype
42	gp:AOqpTOErD-G_MwylV1WTjkRPrfgIZuzQYsoZOaw1WSp_QBaoYeEZ8u9bkTCLQqDvD2OxheMlwSid2TDOhEHC6w	Code Wab	https://play-lh.googleusercontent.com/a-/AOh14Gi2JbooqHtT7j32MNU62TjuDeqwEBLz8cecatMz	The app constantly needs updates but don't work. Also it does not put a app icon on my phone so I have to open it from the Play store each time.	1	4	8.78.0.159	2021-11-13 04:51:17			Skype
43	gp:AOqpTOFpOK4RM6mygdTskOm9bVzpU2qvp4tAqSGY4jVWLqC3Ss2mkbhFttqVqy1wJ7Aj_fhYIzxXrJRTIPOQQQ	Lisa Eng	https://play-lh.googleusercontent.com/a/AATXAJzb5noR2aZbbKc7FnlQkT6GgiULBGkxCd4Qnr5b=mo	The app is a great, inexpensive way to connect. What I don't like is when it disconnects....it sounds like a submarine...loud beep-beep. It's very annoying. Otherwise, I've enjoyed it vm	4	68	8.77.0.97	2021-10-17 07:13:42			Skype
44	gp:AOqpTOE_r2iddMMDztlnHUv53Mr2mSx6Re0HqbjQAbWCFhBt2VetuYTw-QFqnw3AeyUvVzqyBOlOjFB1eYzrbQ	Leonardo Gonzalez	https://play-lh.googleusercontent.com/a-/AOh14GjkMzAg7UtvZmuqnQDcDziTEVBHeiUXo6hLFC8DjQ	Whats the point of the star system if you guys never improve of the functions anyways? Also, quit changing the camera settings! They were fine before, now I have to mess around with the settings to figure out the new changes yall do just to take mutiple photos!	1	14	8.77.0.98	2021-10-22 22:44:59			Skype
45	gp:AOqpTOFHXw7xcakXxX1ov8EAebEvwi2mFoWvKNq53NLwAUdITFKp8o_HvlW5MyKo8NvZoA1qgoPlX3CMeWqElg	Clive Wong	https://play-lh.googleusercontent.com/a-/AOh14Gj3VUKr8Ua9-esVv1F5pNp_-oYO7yOjbP7hByCvzM0	With the latest Android version on Pixel 5A, Skype kis running extremely slow. The app takes 10 seconds to recognize my keypress. There was no such issue with my trusty Samsung Note 10 though.	2	3	8.76.0.118	2021-10-13 01:59:42			Skype
46	gp:AOqpTOFUf3W2F9a_jiXSf2hPbvhtIJZz9eiWQ6Qim3_ZJb9YiZZ5KaTuzo8eW-7-YTiviSnw6QxaRkV0qzblvg	Robert Ferguson	https://play-lh.googleusercontent.com/a/AATXAJy_X3dfN_m3OHWC7oysJr8rTxjdY9qnJZDElrFN=mo	Pop up feature won't TURN OFF!! Ever since this feature was released, it is horribly slow to open a message with. I toggle the slider to off in settings, but the app still shows pop ups. Annoying to say the least.	1	5	8.76.0.118	2021-10-06 07:17:23			Skype
47	gp:AOqpTOEHFVNg0TVSV8ca93QmTYEE0wXp0r62LzXXtQxYpOxr9kZ6gml3CKn7eU3Y3MoDP5-ljF1Se-MEbQVbBQ	Jonathan Olness	https://play-lh.googleusercontent.com/a-/AOh14GgsQMBfJxb557bpLqLTF6bojJfsBNxiZxu2TNKXgQ	The last 10 Skype-to-Skype calls I have attempted have dropped / failed within seconds. Functions with Skype-to-Landline. Unsure why Skype-to-Skype fails consistently. Quickly losing faith in this service - Zoom, WhatsApp and Discord are more robust and reliable.	1	65	8.78.0.158	2021-11-04 22:20:59			Skype
48	gp:AOqpTOHyWYLLA5Weej_27CXcVnLTgerwiEEnJs0WCP7_zHrLVFo6lmNgQAIj3vMDbjTBcgtCNmotBRkJW15prw	Millie Melon	https://play-lh.googleusercontent.com/a-/AOh14GitKHSRrOdTZeI7ZpQl8I7P9ldUEE76SGGPrdriNg	I downloaded the app on my Laptop, awhile back and it worked perfectly! When I redownloaded it now because it wasn't working it tells me that I can not call.	4	6	8.77.0.97	2021-10-23 05:27:28			Skype
49	gp:AOqpTOE7leIWJcKSMnKuZoHADidPI0o0nPe2ysomoQ9i8SbAfPI88WTGa_nEsZTE3_T2FzP__Dce81dPV2RXDQ	Tia Skye	https://play-lh.googleusercontent.com/a/AATXAJz-xHU9_VdY-5Ep87cQe0MMFwtYp0laF_ZlD52p=mo	I liked Skype Lite, but now when I come here it simply downloads Skype. Therefore, my set up no longer works. Please bring back Skype Lite and I'll change to five stars.	1	2	8.77.0.98	2021-11-13 02:20:32			Skype
50	gp:AOqpTOHMeJmsWHypTWIyha3iFckaPPAvUZf8X9KllO9aIhj2pVk7ebkwgJcUSNg5mHV0VYTWiON35SuzppyU4g	Crimson Camellia	https://play-lh.googleusercontent.com/a-/AOh14Gh9AL-fW_yvvr3NTvkL97-PQRnhYOU4lYNebIsPag	Can no longer save/download audio messages and can't find anything to figure out how to help, I've even updated, reinstalled, restarted my phone, and it has yet to fix itself which I hope it does.	1	6	8.78.0.159	2021-11-05 11:11:44			Skype
51	gp:AOqpTOHJLNwNq6TrHc7ckqw_uUsJhLFYwvzIPaUOvynvAUd2SYNXdqXdF5STpdRL5fPBAYn476Gz_GZZO6cMqQ	Milton Smith	https://play-lh.googleusercontent.com/a-/AOh14GhZx-ee4glBtmSfco9gsH5lGOcwsVpG8EDwx-Of	Had a devil of a time trying to figure out how to delete all call history on the Android phone. Had to finally uninstall the app, go Skype in my computer, delete the call(s) I wanted to delete and reinstall the Skype app on my phone.	3	9	8.76.0.118	2021-10-03 00:04:54			Skype
52	gp:AOqpTOGeXoitWG7Js9pRAdrLapU4Ib-NnYHdwF9Tfj71pAqEgD0kA2h3AkLKXQJUGZTKlFPqUIC3e0lMDoWREg	Oscar	https://play-lh.googleusercontent.com/a-/AOh14GjuR4qFGb_Xx3LkY59Q4uN4MZomF-pg-EhOliG-4A	FINALLY this app is fixed. It used to completely stop when clicking around 4 times in the app 😁. I may update my star count in this review after using the app. I also like the new polished look. Nice job, Microsoft 👍	4	4	8.78.0.159	2021-11-07 03:06:36			Skype
53	gp:AOqpTOEVXXZhqG7lwpucI9uFGZZIcmNQn-AUExomvQZj9uMxXETb6Zlec4_N_Oj8R2jI1YzHoLJclwfy_caRnw	Daniel Doonan	https://play-lh.googleusercontent.com/a/AATXAJzYV0uGT6aJJkL8w4WlSwqWYwzqn8jiNblGgRg5=mo	Requires a massive amount of space for a cluttered, obtrusive and awkward user interface. Don't use it unless your employer forces you to. Edit: November 2021 update disabled audio and video.	1	11	8.78.0.159	2021-11-10 22:41:14			Skype
54	gp:AOqpTOH40w0TeMZBpSY_IiYRY4pcSXsXOJnl10BOyMHNasc1F_JnLHBly5Cpjw80fZZLIYVwpU2VzgpTI1jaUg	William Ce Liu	https://play-lh.googleusercontent.com/a-/AOh14GiGZ_y0juQCPin3xMYLLwItwJmy7umpBALG-9nQ	Privacy warning. I recently upgraded to Android 12. It shows that Skype accessed my camera and microphone when I opened the app. I did not use it to make any video call. I revoked its permission since then.	1	6	8.77.0.98	2021-10-30 20:55:07			Skype
55	gp:AOqpTOFlu3-Qcyw96EQ1_NQyihYvcKH7ZnFBaxMm0aP9gFPYoezgY2j0QxFBOuP4Nhps3wGRK-EgwEFL45GjEQ	Mia Rosario	https://play-lh.googleusercontent.com/a-/AOh14Gi1d_WhF-y8J5QzMo7NYheyoEWCAIM-NaCUwPHU8g	The app is very good but recently when I try to send videos it files the app crashes... It was working fine a couple days ago I guess it has to do with the new update...pls fix this	4	0	8.76.0.118	2021-10-18 19:54:15			Skype
56	gp:AOqpTOFF6uIFZ2UC9X8EZYmaEkPFTgSFmbkGPl9f00izoFAGgMthre-__4vnekaZDa7mRbPFX5mQdQAiH9MxXg	Sunny Mourning	https://play-lh.googleusercontent.com/a/AATXAJzaZjuxOm_Mxjz2Hj7dzy5kxfaJnzp86owCcj65=mo	Dude. I'm so sick of the bugs. I can't send pictures or anything right now. It's always struggling to make calls. It's the mic is always messing up. I just don't understand.	1	6	8.77.0.98	2021-10-29 22:34:28			Skype
57	gp:AOqpTOEdfzxW8qCOvqeOAK3U4_ZS7SbeLTGjroYlvW7zd3efx7GYXap40b2_qfuN7-C7W5yKg524FbH8uL1Tgw	Jaley Jackson	https://play-lh.googleusercontent.com/a-/AOh14GhCX39UfOuTox5QGS37FibevfadnEVcmlZ5D7PeSZE	The best app I have ever gotten it is amazing and I can chat with my BFF all the time no matter what the only bad thing is every once in a while it it glitches. But other then that I love it!❤❤❤❤	4	8	8.77.0.98	2021-11-01 07:08:16			Skype
58	gp:AOqpTOEPQUs28-k7xE6PEFDyc9ZI24ftZE_oXay-ATaaFGb4SvpuDL_Wi0lWpR8LVVVQ9N6IhWCNJM1MZt--nA	Rashawn Diallo	https://play-lh.googleusercontent.com/a-/AOh14GjEkfBsgHGgRQQfbPPmc4i3YugCFYSuGLKcuIqy	It has annoying notifications that won't go away until I restart my phone. Hours after a call ends it still says there's an ongoing call and I can't clear it, along with other notifications that are always there.	2	7	8.77.0.97	2021-10-17 19:42:53			Skype
59	gp:AOqpTOFRIck__SoBRWFR06nTNZT2M6-Frt_8i7wjbr56j8ucck0WYZMly-KMxMxliIzQuWM4nkAf9j_-RIVXog	Seth Hill	https://play-lh.googleusercontent.com/a/AATXAJwxaewjgqWkvkqYqu9maYSAM-fD85WHOZdAz95Y=mo	It doesn't work. I install Skype and I can't login. Says to check my internet connection despite me just installing it over my internet connection. Come on Microsoft!	1	4	8.76.0.118	2021-10-08 04:39:29			Skype
60	gp:AOqpTOF1UTKvkMYyjew66bLP8mkHffHutsKD8ArbKEYUY_Ze5jG60NhzCLCq07zewm_3rGbQmAyIhPeLPYxIlw	Hans Jesse	https://play-lh.googleusercontent.com/a-/AOh14GjkSSAUX7w22X73Vcg5mBN10thq6YJkvCemA9DryFY	Can't permanently delete old messages from years ago. Even if you delete them locally they come back on next sign in. Creates a really cluttered UI... Terrible UX.	1	7	8.76.0.118	2021-10-04 09:51:08			Skype
61	gp:AOqpTOG5Y-bStRPVeNLOr6Atn7mWYbA-EDP4B9kmFRXm80zDIv97e_KwrtOcTJyZAUnRI77b6JLZtzkm_TCMWA	Jason Palko	https://play-lh.googleusercontent.com/a-/AOh14Gj5aRTBYjb0uv1U4tNmJTZYDiBwiD4iJjiIaJEYxss	Like this app, it is great for chatting with family and friends but it is also good for making new friends...app is easy to setup an use.	4	8	8.76.0.118	2021-10-04 13:45:47			Skype
62	gp:AOqpTOGhomAqWhwjfrnypaSeFtDP77fDLIkbGf-YWDgRXYh6NYHmJM5JDLItOLVPxWbxOTxN_zCPdCVcr3kvoQ	John Rohner	https://play-lh.googleusercontent.com/a-/AOh14GgLDEvyE8Bt_I_ZulOlU5pzrYV__YBAgwAUcDpOIw	Always good I live retired in Mexico and it is my primary communications Al was clear but must have internet Stayed with my Linux and win 7since win 10 is terrible works fvlawlexxly in my android tablets to but failed in the wNBe tablet win 10 makes	5	1	8.76.0.118	2021-10-25 05:00:38			Skype
63	gp:AOqpTOFp8tasbBp6zvBA9JopK8Oj7ZeCx2MUdBqFC4dngL7vI7db64HzX84Jhe_uPYMe8sKzand7ZXoaNdJZ8w	Saad Khan	https://play-lh.googleusercontent.com/a-/AOh14GjnmcFwIjwCJxd0qEdfOwo43la-wDGYHTsmXlD9LA	Splash screen take too many times for loading, Not so smooth and fast working as what's app, telegram. Hang sometimes in 6GB ram. Doesn't show notification if it not running on background.	1	47	8.76.0.118	2021-09-30 08:48:01			Skype
64	gp:AOqpTOFQLhvwnO5RNqO1FDdNPxhoq8301VU1oiJzY-pMCn90Wp2HB1wrNhmUBN6NppvuFd511xLeecgC40GotQ	Love Hatters	https://play-lh.googleusercontent.com/a-/AOh14GhaWrQaBcE32X0MUO9bZ9F6tnwIjuX0QLDCxP_qiw	This is a really good app long as you have Wi-Fi I am able to talk to people my family and friends and a whole another state just fine it's amazing 2B able to communicate with your family when they live in a whole nother state	5	9	8.76.0.118	2021-10-06 02:45:55			Skype
65	gp:AOqpTOGKPBx5b3eML_RQJ1vsF85pDggnRrw882_BxCPJA9Z6hwXnh0QC_GGE4e13I-h20FCPZKVWd5CXrBlUBg	Frederick Allan De Leon	https://play-lh.googleusercontent.com/a-/AOh14Gi6b9QDNV7M32kHTxEjUh4vt3_xjHwT8PzjA6nS2ac	During a skype to phone call, I can hear the ring but after the receiver picks up, I could not hear anything. Happened after the update. Kindky help.	3	4	8.78.0.159	2021-11-06 11:15:56			Skype
66	gp:AOqpTOGphjyZTYZdkiMouZnR0OgOdGp24t01ZIXUoIPgcm2ltFstFyPQvfd2C0NLx_xwPykPEKAUN3d-hvGmVw	Daniel Wandro	https://play-lh.googleusercontent.com/a-/AOh14GhAUZKsdl5CcJ-2_l_a48xE2shLQOWSNXAcv5wIoA	Worst experience ever, use zoom or anything else, controls are not easy to use. This app needs serious work on the user interface.	1	2	8.76.0.118	2021-10-10 23:13:05			Skype
67	gp:AOqpTOF4LVCArTQ-jIIZOpYek9vu4epL2kTrdPhVaQjkENJxZIcmCSN_t3aoSugQz2EkdMSBIobLssGE1qqGQg	Matt H	https://play-lh.googleusercontent.com/a/AATXAJzY777aLo9RoO1BeJh4SpVkND9SrS_eAp16G543=mo	Just sucks. Keeps crashing. Camera cuts in and out. Translating is off. What happened, Skype?	1	4	8.78.0.159	2021-11-09 04:22:46			Skype
68	gp:AOqpTOFPCwEJhEiLTeBVrJFb6Yiaunfnug4jYEJknlAu04zD5LKCFymddL5CC88xvl_e5cEfrxx_ZxeZIROC6Q	Zani Ahmadi	https://play-lh.googleusercontent.com/a-/AOh14GgoSWSaatI4cw7pBanNbEMA6JIhSEgQsr4UbXxmEw	Best video messenger overall. But; I can't open voice messages. Sometimes it's slow to switch to other screen or send gifs, mojis, etc.	4	4	8.76.0.118	2021-10-07 13:13:21			Skype
69	gp:AOqpTOHYqjPYun5Xr4u6iNKzxgGbMUY84M_buVW_Z4J_B3ZuugyxPLmmC3vuNng6ZEOYEsAwVZqTaXUfjt4o4A	Mimy Kane	https://play-lh.googleusercontent.com/a-/AOh14GhbPL7p5Tf_t9kwUnm-zlNHY1iDM9i1Ml78s4ZE9Sg	The SMS service is unreliable, a high school app would work better, and it's not a free service.	1	0	8.77.0.98	2021-12-05 19:25:34			Skype
70	gp:AOqpTOEtopbS6lQIQpv5DYC_plYY7tNGis4ABJYgU7wooiiqE4LcXyWC9zTEdPZj2l_wlrgiWuKFLmsbu43PoA	Andres Molina	https://play-lh.googleusercontent.com/a-/AOh14GhxOu_MUihvyQrLT9Mh6bEHKrd4cxmxSgq3vD5d1g	Get the developers from your Microsoft Teams app and recreate this garbage. It either isn't good or not optimized for Android. So much lag and freezing points feels like I have a cheap phone!	1	10	8.77.0.98	2021-10-21 13:17:01			Skype
71	gp:AOqpTOGUGYWD_kPPAjavQ_xmwo9C7cvcEZBWrjkWsuRl59NkKYQ3sAm1Oywd3nG4tzZjupIFJfRaUBZyBkJFNQ	Samuel Malone	https://play-lh.googleusercontent.com/a/AATXAJxA35NlXGpIl2ud8XKuy0NjVq8RcP0PMB8JGgxD=mo	Good app but please make the gifs not play when you are looking through them and instead have it to where you tap them view them and if they want to send them	3	1	8.77.0.98	2021-10-30 21:04:08			Skype
72	gp:AOqpTOGv2KdHx0h_FbwMZFgpOd_Qb83510xjjmcPOkAUBbzo0QoWo2w8H-3TE8XGzE4wlRPhT_ZYYbaedCiYCQ	Genevieve Jackson	https://play-lh.googleusercontent.com/a/AATXAJw8B-99AkWXQdE8YtlBDcvztoBwimP1MLqzvyPL-g=mo	Love this app, me and my dad we're never able to communicate until we downloaded Skype It really changed us and our lives and now we can communicate through video with seeing each other Love this	5	7	8.76.0.118	2021-10-01 07:05:30			Skype
73	gp:AOqpTOFA2xQ54hLRLNeOCI_BWUkPrPPeRyB4d9j8IWyzg0ng234vrfUQ0ztB3Cy-4K9JXVKk-zVRKC-fRoHzbw	Tom R	https://play-lh.googleusercontent.com/a-/AOh14GggH6Yh6-vdcGrIbN6k7BbZabxsHuPw4VDLqa1x9A	This app is getting worse every year. Dropped calls, audible and persistent ring tone even during the phone call. Where are the devs ?	1	4	8.77.0.97	2021-10-20 18:26:00			Skype
74	gp:AOqpTOGS8dNXSoXSQLHFRCQ9NXuxm2MLnNMHBFalF9ARyFPMdDqnfI3MjySWH2IrtRA7KNqHT-71BfyzBFAy2Q	Kristina Masters	https://play-lh.googleusercontent.com/a-/AOh14GizGc_N8mMVjj_nZk1rGp4aDeaYk1ZmbU4kYN58ow	The login needs to be wifi friendly because when your phone is off they don't allow certain wifi numbers to be used because some require a payment to get codes.	3	1	8.76.0.118	2021-09-30 20:49:34			Skype
75	gp:AOqpTOE2YyFMRlCzEmZqjkmf9z7gGxrxqyWPuvWwJQetooTPWrHvfc7gwUJRSBEjgx-pnVtKZhwW5F4BuWFXIg	Scot Lake	https://play-lh.googleusercontent.com/a/AATXAJzE-IKqo-2Fxnu0jqZQg2g_S67SjPytC7SWLsQg=mo	Good to use and most of it's free great app in good way to call people and keep in touch you can leave messages and even meet new people everyone should get this app	5	10	8.77.0.98	2021-10-24 20:28:46			Skype
76	gp:AOqpTOGwzBUCd2z7cVZLja2bR48RExO1S4w0SVZOYPJENX7F1798jHZTmZv0tu9o54IJB2qSF5zVRye7LPFesQ	amy wood	https://play-lh.googleusercontent.com/a/AATXAJyIemtRolhlEOJYRIi3WV0NdgI9GtE1T3Gic2Zl=mo	Any more most calls wont show video. Either i cant see who i am talking to or they cant see me. And if video is working then its the same issue but with audio.	1	9	8.77.0.97	2021-10-14 22:14:57			Skype
77	gp:AOqpTOGJ4hgdgUlLR7MO1ywC02BGrW3m9OnErf--5YX7FYX1uAOJfWRt5sPA2zGDorC3pmm6_j5GG4d7TyEWxw	Esther Barra	https://play-lh.googleusercontent.com/a-/AOh14GjQ1XquDMTY3C_QnEa3PhYCd2coUqII54CCdueI	Use it to communicate with a deaf friend and it is almost guaranteed to freeze once or twice during a call. A bit frustrating to deal with.	3	0	8.76.0.118	2021-10-06 09:23:35			Skype
78	gp:AOqpTOF30DmEmcaKdiEMHY8zBY4LtXNPF7c4juhitJ8hxBN9QA8fQN6rs1B7pyY9UzwKpzSsHltzvvGv5RMkrQ	Voodoo Monkey	https://play-lh.googleusercontent.com/a-/AOh14GgDOAsvjCagglw6ETnGfVJyvYVHwIphknMVZcwzBA	The App crashes everytime I try to check messages or do anything for that matter like I've restarted my phone and Uninstalled then Installed Skype again and still doesn't work	4	0	8.76.0.118	2021-10-03 17:23:18			Skype
79	gp:AOqpTOGBGUxxoFGSLn10ww0aNOJ6ucs4fN6b5bbSW30Wy9HiD1QYbNOQ6-UW8phAaLI0xnPkAd7_hQ9MdeL8Yg	James Moore	https://play-lh.googleusercontent.com/a-/AOh14GhQKDhnq3D60CV6r987yO-DzOAZkHo7yQS-G0Pqbw	I love it it works good for me and I could communicate with my friends I recommend it to everybody keep up with their friends a family	5	3	8.76.0.118	2021-10-12 21:12:29			Skype
80	gp:AOqpTOG1iM1jvMPUTgJZLW0u65hxVDDQgn4cvCzp8itI_yw9iMFDViuIxlHpz-YFpYBAIlroLjyzRhhb7XKnig	Numbskull Nimrod	https://play-lh.googleusercontent.com/a-/AOh14GhshVRCZfCBHCn1dA7KtSE3004uNNBo4KcmqDkY	It's a useful app and I like it, however it has been lagging really bad recently for the last month. Please, how do I get this to stop lagging so badly?	3	0	8.76.0.118	2021-10-10 23:29:13			Skype
81	gp:AOqpTOGVbsjE3huQ52orbNwdCQGXhp-XVLWkjZoKkcQbp8CmIxIjn0eQSsPEl_LgvTOlHhH_O4RqNyHVBfz1AQ	TD Seni	https://play-lh.googleusercontent.com/a/AATXAJy4YkmjHO0iN6yrSqmC0GLRrh3MdSnl1w-q1uAg=mo	As a security you signed me out of my account and my phone number has changed. I can't get the PIN number verification, because I don't have the number that you show is on the account. I can open a new account, but that means I will lose all of my money 💰 that is in my current account. I have had a Skype account long before microsoft owned Skype and this will be the second time I lose money this …	1	0	8.76.0.118	2021-10-11 08:47:49			Skype
82	gp:AOqpTOFwg92fHDAdKA60x9NRXs_DMEjPAr2pL0CH3bs4ZGfAPAUFa2xLJ9W02RHzbDEf5RC2QAbcTVMif_68pw	Amanda Ortiz	https://play-lh.googleusercontent.com/a-/AOh14GgaQ6cEUXfeSMEw7qecJFLesUW4-MjhLT1UD3fC_Q	The video call always says it's connected but never can you see or hear the other person and vice versa	1	3	8.78.0.159	2021-11-11 00:36:40			Skype
83	gp:AOqpTOGT1Cfn0EVr3ANzJT4465w5l3Gtzy00__9bMXIZdLRaA-6d5c3buHGgVKjwQuNbGMmbiJDEFPuppdvVgw	Patrick	https://play-lh.googleusercontent.com/a-/AOh14GhdED-YvN85VxPr0P2Wyb5b1JuxXFo_Aw4jXDcA018	Active call notification stays open even after call has ended. App has to be force closed to clear	2	1	8.77.0.98	2021-11-02 04:15:21			Skype
84	gp:AOqpTOEoI7_h1xPVSP_bmAp8k21yf6QRqPKqroaqOl1Ismns41gt7I4WWH2DueOT3cuI4g9DrxOQ4_8Rj3JF8g	Tracy Maddox	https://play-lh.googleusercontent.com/a/AATXAJwvJ0TsAvsd7iC113gzAgNXj6HEK8nO_FliAxxb=mo	I love Skype The voice module it's kind of weird sometimes it doesn't type in what I say	5	2	8.76.0.118	2021-10-10 14:54:07			Skype
85	gp:AOqpTOGNFrrYQeJ7vVtywWd3hGwntreDEzMQW9OjZ3mWKcNPRuXB48_vnqqOJQ66VjiuSU70ex5GTIvWAU7TxA	William Crawford	https://play-lh.googleusercontent.com/a-/AOh14Ggkto_mDUFHOQuwG-2GdnY1hfYJ1pdCAlgkzTaE	THIS THING WONT WORK !!!!!!!!!!!!!!!!!!!!!!!!!!!!!!!!!!!!!!!!!!!!!!!!!!!!!!!!!!!!!!!!!!!!!!!!!!!!!!!!!!!!!!!!!!!!!!!!!!!!!!!!!!!!!!!!!!!!!!!!!!!!!!!!!!!!!!!!!!!!!!!!!!!!!!!!!!!!!!!!!!!!!!!!!!!!!!!!!!!!!!!!!!!!!!!!!!!!!!!!!!!!!!!!!!!!!!!!!!!!!!!!!!!!!!!!!!!!!!!!!!!!!!!!!!!!!!!!!!!!!!!!!!!!!!!!!!!!!!!!!!!!!!!!!!!!!!!!!!!!!!!!!!!!!!!!!!!!!!!!!!!!!!!!!!!!!!!!!!!!!! SKYPE IS BROKEN!!!!!!!!!!!!!!!!!!!!…	1	1	8.78.0.159	2021-11-05 18:43:22			Skype
86	gp:AOqpTOHgk_j6ZXyltlg93AYZXHpPMbVxGtMTtZFjg2gfHBKTDNTJZp9lJfnUYdGRjqR3l9zZycNXnURH_mEs_w	Danielle Krzewinski	https://play-lh.googleusercontent.com/a/AATXAJyilZMyFyAoUyJOGlTQminkYftiDkqFLBShMDY1=mo	Skype app no longer rings when a call is coming in unless it is open.	1	0	8.77.0.97	2021-10-16 02:51:43			Skype
87	gp:AOqpTOFfeuL_BCnrF3MxdeTRA5ck8pOc9Pmy1V7DJYQb1BUJ2-b63UQ_mmksOGV6R0IXFEOftFdbdPGPlUWs0g	Sherri S	https://play-lh.googleusercontent.com/a-/AOh14GjjT6jrqp7Kf0md5R1XRyccVhrwdvmJLwMIKn07-A	There is something wrong with the app. Can't sign in with my Samsung tablet was able to before.	1	1	8.76.0.118	2021-10-10 04:50:21			Skype
88	gp:AOqpTOHGoy1xUriDagC8gap4Q6TuI7PetX8QlfMgdazmJPZy6XnxRa-PDR5Soaz-vaEuuxvYdCP6ao1iiAUbbA	An V	https://play-lh.googleusercontent.com/a-/AOh14Ghozd-nMm-gesDIovrqq_t-CeGYNhXpYrj_4z_i0g	Bug with ongoing call notification stuck at the bar. Only fix is to restart the phone.	1	0	8.76.0.118	2021-10-07 00:20:17			Skype
89	gp:AOqpTOHwAYAZIZvTHSW1X4108qAYYwWjL8eER1jHbZpJtn8Zy-FN06rFGwPuKgl__mPS1eZGLWvitGw2yW_lUg	Gabbi GamesDaily	https://play-lh.googleusercontent.com/a-/AOh14GiCjnsB7Oq3NIZeRPWbiaNEiEKiECE4rnMar9Ng	Suddenly cannot send any images or videos even though I did so this morning perfectly fine	1	1	8.76.0.118	2021-10-11 05:41:21			Skype
90	gp:AOqpTOFI-cXlsxnkBq8e9Brmhj0jw7QFzoi0mMZTXpkXSvGqU7Fxr8yTTJhXZ1lCab6Vk4HWw-H7Ih24TUf_ig	Danny Scott	https://play-lh.googleusercontent.com/a/AATXAJy_XUqvenPnQLRo-ArwHD2C2X-4Ex2JCoaeKAzc=mo	I used Skype for my Long distance relationship and it worked fine up until recently. Anytime I use Skype on my phone theres no audio and can't connect. When I use it on my laptop it will occasionally lags and buffer and it's not my internet cause when I use it on my PC it works just fine. Overall not too bad long term I'd recommend you use something else.	3	0	8.74.0.152	2021-11-18 02:26:04			Skype
91	gp:AOqpTOE4kofxIVxt6Uvqw3WP-9bew88-OPliMKGEzB0Ls6SjV2asrCjtDlaqGcl-iWizOzB_wyqDYkXis7_zyw	Favorite 1	https://play-lh.googleusercontent.com/a/AATXAJzMlEYQD0Da3nlskdqYkKMEthpFh4c51hOJQbcf=mo	Very outdated. Notifications only show up maybe 50% of the time. Many unnecessary options. This should be a simple app. But for every feature, there are 20 options it seems like. Make a call, chat, send a vid or pic, group or private.Block or unblock someone. But no. I don't understand how I can send a message and it takes over an hour to receive while status update stays updated. How's that poss…	1	145	8.75.0.140	2021-11-24 02:44:51			Skype
92	gp:AOqpTOGvj01nLXfotcB5pniyD6cBF1hOPbcB4lHVeOUPcRjYnrwpS-w68tnlf9R-h5zsf1wAVbUBR0-NO9D_1w	Buck Khoe	https://play-lh.googleusercontent.com/a/AATXAJyhylwcj7uS_BrSx5FaRZUV40LHwxT-Mznedd-e=mo	The interface is clumsy and confusing and counterintuitive. For example the screen might split between the user and other party. Intuitively the user should be able to return to full screen view of either the user or the the other party by sliding the dividing line up or down or double tapping on the person that you want to view full screen. It has always been an interface that breaks from conven…	2	219	8.75.0.140	2021-09-24 22:57:07			Skype
93	gp:AOqpTOFnHZ5IOHnFQxhxmc1GIfU00e-XuWtuRDRJm909oNsXRVM7duk744Ots1OcV-re-UDaSVWkxbWp90zGCQ	Emily Thompson	https://play-lh.googleusercontent.com/a-/AOh14Gibm-QUUqJR2qOVQ8X2b4oB2YSSs8guZz6O1N2ZSA	Was working fine for me but, now it's a living nightmare the send button doesn't work I can't send messages to any of my contacts at all. Can't answer messages ether. I can't even call any of my contacts on my Skype. I have shut my phone off and, Restarted my phone multiple times, Freed up space on my phone, Reinstalled Skype I have tried everything and, it's the same exact thing over and, over a…	1	357	8.75.0.140	2021-09-14 03:03:52			Skype
94	gp:AOqpTOF3AAIK5Kxo9r9lMzjNWwwWfk6bjCYzel-qiUBXAOxfgGRSGJ0UwU4vfmulucVnkRSJ46562FdJ-2SrlQ	that guy in wv	https://play-lh.googleusercontent.com/a-/AOh14GgiSEzrCMJhw0-Ul38tbKsBLkKjWpdzjdKUPgjw	App continuously stops working and now for a week even before and after updating I can't send messages and half the time there's no send button even on the screen for the app to even send the message typed, I've deleted the app and redownloaded, I've had more problems then I've wanted with Skype and I'm sure it'll stay that way. Just pass it up, even free it's not worth it. Edit: even after the m…	1	225	8.75.0.140	2021-09-08 23:23:05			Skype
95	gp:AOqpTOGAdMeI4Oya52fHRwAd6u9bbQxu16LmXHeBeJHGj6IYEeE1fq6EEXmWoQB3-1eRWESgCYTrSnRvPXsxMA	Corey Ashford-Anderson	https://play-lh.googleusercontent.com/a-/AOh14Gjm0CQoYCzMZsbh7O7PpJsFH3bfxrVU2BOwFX7AA20	Fix your screen share option I was able to screen share my pc to a friend's phone literally just last night, now this morning it doesn't work anymore? We both tried restarting the app, they restarted their phone, I restarted my computer and still the same problem. Fix this problem ASAP. It's very stupid that it was working one day then not working the next.	1	93	8.75.0.140	2021-09-21 18:28:55			Skype
96	gp:AOqpTOFv5BeASyinEBlrrfgAqVA_9NgOg5Pi4YmgbUeICSAz7cZpNmllsp_SfAmSmt8_S7dMgXBOUcuxQ8lGeA	Rob Z	https://play-lh.googleusercontent.com/a/AATXAJxg4_itsDbz3ADu5g_5WKVyGFwlSlm_T7cLKqUQ=mo	App has difficulty with playback of voicemails. Calls, both sending and receiving tend to work as expected. Ive used Skype a long time and across multiple phones and networks and its always been a buggy, error prone app. Maybe the whole project needs canned and a brandnew app built. But its Microsoft so no real expectations for improvement.	2	45	8.75.0.140	2021-09-10 11:44:48			Skype
97	gp:AOqpTOFovMksqg9QM-5bcJA72pLRiV5G7kRSEHkDnqrhXHqF_MtughZhWYrpJLul8h9_vj58gjTjAzWmxcCMCw	Michael Langley	https://play-lh.googleusercontent.com/a/AATXAJwIdHrJrdCixW-MnD_bSS9VxPrHc43ei-VWhGnt=mo	This app sucks. After logging in. 10 secs later it locks up. Took forever to create an account cause it locked uo so much. Fix it administration. Fix it. This product seems like a bunch of cavemen created it. I give it no stars. One star would be way to much credit for this app.	1	11	8.75.0.140	2021-09-23 20:18:37			Skype
98	gp:AOqpTOGKfl853FsQsKT8XTBYLu9zpQFXEGMaI9KfEa6IUbpC_FOeLCs6LXjcuEynkgJWaapucpCitVGmGZAJMA	Sara Cooper	https://play-lh.googleusercontent.com/a/AATXAJx05tFKB7HUIiPH8fdcsLF7FO5DMxRZt7468vTn=mo	Doesn't anybody have anything good to say about this app, or do they only come here to complain about it?? You can call a person, you can do a video call, free voicemail and text messages and for the most part, it works pretty darn good. I'm grateful that it's available. There are some technical issues I do have with the sign on screen, and can't seem to correct it, and there's no technical suppo…	5	60	8.75.0.140	2021-09-16 10:51:10			Skype
99	gp:AOqpTOEUpS7RLJhFoTXp3Lv_kL0_FzyOhb1TnZ_xzb35OoGYKxJuGwxxhpcvtjFgXpuFq7MjzuCAs0y_Y1DLww	AER AER	https://play-lh.googleusercontent.com/a/AATXAJxJZPega9WMg58HZec6cOyRB8xvUxE_fTqu9QE=mo	I have not been able to log in. Every attempt ends with a message (oops there was a problem with Skype try signing out and back in LOGIN_ERROR. I have uninstalled and reinstalled the app many times , restarted my phone, allow all permissions and still Same thing every time. Same issue reoccurring non stop	1	14	8.75.0.140	2021-10-08 05:05:37			Skype
100	gp:AOqpTOFCVguu0fS4tSMtiosCI8yvx4QjGhM3skKD5jRxFAdhD7ozNAjoAEGNYWm7ZRn8AfCZvsKAjRIxc0N5fw	Jason Pester	https://play-lh.googleusercontent.com/a/AATXAJwBsZpr5xp2p11o2shY1q90cIszERTU1PuFZape=mo	[UPDATE] Your mission to make Skype stink is working well! It's unusable now - can't type or post messages. Amount of new emoticons hogs RAM!______________ [UPDATE] Late January 2021 app update fixed end-of-year 2020 bugs, but app is still a little sluggish compared to versions from two years ago. Nice work! Thank you! _____________ This app used to be pleasant to use, but for about two years, th…	1	68	8.75.0.140	2021-09-16 07:41:11			Skype
101	gp:AOqpTOFUQ4iLaFNkISzZ2XkXfAqzFCqtCqq1g0m7oKvg_dK-QdIQCmKxEw0sEjYc0jAI4iYmYwuYhsVTxBpUcg	Allana Patterson	https://play-lh.googleusercontent.com/a-/AOh14GgHp171jE3r1ZtZn1Zsx_MYUJcGVc-WOGlP6qtfdg	Remember when it used to be free for real... anyway, got a free trial cuz I needed it for a bit, got an email saying they'd charge me on 10/10 and they charged me on 9/16 😔😔 if your phone broke and you only have a computer to communicate, just use email or something.	1	8	8.75.0.140	2021-09-17 06:43:46			Skype
102	gp:AOqpTOHlQdrgamS0IHbbBNPwSY79sLKwPVAMFI7kn9x34t1Nj1YazinXhy-zw98FEmIjgRW0X6M5SjQDJpHoOw	Arnob Paul	https://play-lh.googleusercontent.com/a-/AOh14GhiSVdNPR236bhQoTn_7IGqOfJTPaVdxTiXDpNNvg	There are many issues. One issue occurs when I try to share photos with HEIC extension. It makes Skype freezing every time in Samsung S10! Another issue is: audio messages larger than 1 minute do not play on the Skype app. Another is: message reaction has a significant latency.	2	12	8.75.0.140	2021-09-08 18:23:32			Skype
103	gp:AOqpTOGfQRAU_OjnCBe_sIrmoqOzu-1x0oxmcPXJu23x1L-ztX1E1_p6pz8lQgtn7a9EPsMiXtwImjnrTPpOqQ	A Google user	https://play-lh.googleusercontent.com/EGemoI2NTXmTsBVtJqk8jxF9rh8ApRWfsIMQSt2uE4OcpQqbFu7f7NbTK05lx80nuSijCz7sc3a277R67g	Ever since the new update it wont let ne click in the app in general more then 3-4 times before the whole app goes unresponsive and i have to refresh it and play a game of how to click on the person wright the message and send it before the app deams me to have "clicked to many times" and stops letting me use it.	1	9	8.75.0.140	2021-09-19 04:07:19			Skype
104	gp:AOqpTOHnpckL8VCWETh8o8-Yt5pHnVcesDxJ2XmzsRsHNDxEDj7JGtxxyOfP2chJi5MSIX1ZvVU0exPPnTc9Mw	StupidGeniuses	https://play-lh.googleusercontent.com/a-/AOh14GgCEX2UuuJIt8V62q5_T7aFdc-bFmJDo6vA9mfs	since the last update all my tools are gone cant send gifs from any giphy or anything since they no longer exist at all on my list. extremely frustrating since I used this feature all the time before. Also can't use the back camera on my phone so, yea.	1	7	8.75.0.140	2021-09-19 20:45:47			Skype
105	gp:AOqpTOGl74O-uqyw4DccQnfnaVMVLWqJA-OuFaw4LEWOmd9jJBcqfNDGglruJY3bo1VLi2Z6ZjzLTqdsoSkhBw	Ateo Fourfilms	https://play-lh.googleusercontent.com/a-/AOh14GiMxtBDuu3ezl3JsR6vnZnHMoMQkQZD_7NnYba6	Decent. Sometimes there's a big delay in receiving messages. We have been trying to use this as a Android / PC replacement for apples iMessages and FaceTime. But it's still not there.	3	2	8.75.0.140	2021-09-29 05:01:21			Skype
106	gp:AOqpTOFcW8dN0pvE_IrtBDCBeIpe3541iVhNb1aFNIb5wNDe_TWtsPFwj_PVV_iEKRpJl5XiARjnaQtTS7rFNg	McKayla Silvis	https://play-lh.googleusercontent.com/a-/AOh14GinwW8Yd51f9TfdHIAF-5JZsA3l-Ohxf4Qm7psY-Q	I used to really like Skype, i still have it downloaded and TRY to use it. However as of late the app isn't working. I can't call, text, even looking at things in the app. I can click maybe 2 times and it'll work, then after that the app keeps freezing and it won't let me do anything. It works on my PC just fine, but i like the app on my phone, ya know? If i can get this issue fixed, 5 stars.	2	361	8.73.0.129	2021-07-23 09:50:48			Skype
107	gp:AOqpTOGJ00WVfSYHQFMFEiJx8JSjzMdKWEtHpbw3MbWfSyutTLXo2AQA_WdLYhkYNUg9Vq0Mx96hluNL4u1ITg	Venanzio Calise	https://play-lh.googleusercontent.com/a-/AOh14Ghq9bcJewWHRZJK2OaV-JQvRfuOrmHTDcdRbH3x_A	Freezes alot ...but returns to picture of person you are talking to however the audio is great. Not so easy to use but manageable after few tries and trouble shooting.	5	7	8.75.0.140	2021-09-18 02:11:36			Skype
108	gp:AOqpTOH4cquLgGZHyRftYJe-fne_HiJWJ1B_zHAFhrRQFUXirdYAnr8C4mDUNeCPLCEq45euTcSE5F_vAVwqyg	Ariel X	https://play-lh.googleusercontent.com/a/AATXAJzJkdnO2vhcD4Z9dUvhJbSiu70ZrHMNAAvO0Gg1=mo	Just updated and this version is buggy as s***! I've opened it 6 times and it continues to freeze up. Microsoft, eh? Even on Android....	2	7	8.75.0.140	2021-09-09 04:25:19			Skype
109	gp:AOqpTOFfzwdN5l78-lOS09h4Mhaf2TzcKThXk362LvNpmvsxWnsi4NBqzzlLhBkbu6d8h7zboonMcOBm_BFRPg	Kyle Deen	https://play-lh.googleusercontent.com/a-/AOh14Gh5ppIhROWi_FzayMSXbvHuNU1vDeGBLRrlbMHWDEc	I cannot even begin to describe how infuriating this app has become. It's overlay feature is useless because it CONSTANTLY dismisses itself while I'm typing a message, so I have to go back to the actual app at which time it will make me leave the conversation entirely. Ever since this app was rebuilt a couple of years ago, I've been very unhappy with it on so many levels.	2	282	8.73.0.129	2021-07-21 06:50:51			Skype
110	gp:AOqpTOG8iBm-Qfge0jst8fGOzubPAkcc0jBarsaiH23kq3L64FzgeidiqPmhusyGg-SPXFaTeRe1k9IV2v2Etw	John Martin	https://play-lh.googleusercontent.com/a/AATXAJy-CgQpjY4Qr9V2kL-946EL6QvgR8alI5hROkWs=mo	I've been using Skype since 2015. (This is August 2021 BTW.) It's provided an excellent source of connecting with my family and business contacts, etc in the USA & Canada when I've needed to make voice calls during international travels through Africa and places in between. A good data connection is all that's needed. I have the app on my phone and it syncs well with my phone's contacts. My calls…	5	87	8.74.0.152	2021-08-07 06:42:02			Skype
111	gp:AOqpTOFke7svk6bty5KSy5wYYCDdiNX84JOZZOc_dk5V21BZn_IwgAfrZiL0lcIjx9CKvZbm5_eLcm0f7rB_qA	Branden Carroll	https://play-lh.googleusercontent.com/a-/AOh14GjSK3CKi7xE72w2Oa918HoTB-VijCZkfRFPAMu2Hg	People can't hear me, when I call through the mobile app here, multiple calls. Doesn't matter if it's my 200MB/s wifi or LTE cell data. This is a huge problem for my business	1	1	8.75.0.140	2021-09-28 20:25:29			Skype
112	gp:AOqpTOEzTULd1LBd9eQLGEiCwtmxRT5ovlYvTLxfdKIOqRuDbjsDBFgxz0D79_YTr3YKX79iwV2dDg44WFw2fg	duncan perron	https://play-lh.googleusercontent.com/a/AATXAJzwjgBfE5HU1FcvMc6sGN9t0FJVeDq1u5sw_Sle=mo	works very well for video calls, voice calls and text messaging with a wide variety of emojis and stickers girlfriend's phone broke we are still able to communicate through Skype with her laptop Surface Pro and my phone Note 10 plus	5	6	8.75.0.140	2021-09-16 04:40:36			Skype
113	gp:AOqpTOGiVi5k18m0yFKfBg5tLmCyDjf_0a-I9NPMGxLLPI7laBm2IrcniOOArd0zmFqdswe4ppmhgL2MFMFdxQ	Libby Moxham	https://play-lh.googleusercontent.com/a/AATXAJxDChj3gx_u3Zg_RxY7IVihpqPDwHnzd4gOWOwG=mo	I use skype to talk to my friends in the UK. It is good as we can talk and see each other at the same time. In a time where travel is kind of iffy it is good to be able to see them. Brings you closer.	4	4	8.75.0.140	2021-10-11 03:11:36			Skype
114	gp:AOqpTOHYVHxzNfoQ8SRs-nJ0n0KqMu4b-tLG6pEraDWp3ME2QQsXVnSbG2lCkHq4p8nCW07uFPncoB4r7kdD9A	Amber Ren	https://play-lh.googleusercontent.com/a-/AOh14GjdzfkX_hz8d4rxL5yCHaY6eLJxKo98xrJLzg669A	This app has never been one of my favorites, and I only use it to contact family who refuse to use Discord. Before then, I had used this one for years. Tbh, I miss the old design still. It's never been the same since it became integrated with Win10. Anyway, I've been unable to send messages to contacts. For some reason, the send button either won't show or just won't work.	2	64	8.74.0.152	2021-08-05 20:38:48			Skype
115	gp:AOqpTOEf9Pv651-CY6K5PWV-dwwubhbbwphdhYvNcIET5di6-6hkkN5rBrF3jRQ2ZptctogZEWSMDudVZgCiAA	Jewels Ivy	https://play-lh.googleusercontent.com/a-/AOh14GjbVvvt_lH5A3ZpVbOIcolfT0Y4cImsj8c6EZBxjw	It's very buggy. Can't send more than a few messages without then loading and the whole app crashing. It's also unstable on mobile data.	1	2	8.75.0.140	2021-09-25 03:00:39			Skype
116	gp:AOqpTOFQhiVBGW-UDlc3deTeNjO-P6KAsYckbBte9g2mYkeE9fU-114tb0W659sJijX4Dgm5GSjRSTpL_vLBIw	Amber McLain	https://play-lh.googleusercontent.com/a-/AOh14GiIFVFoX5k3jv7GwlF9KjsB_AMjEaJEABHJTR9H	cannot log into skype, keeps telling me to check my internet connection and try again, there is nothing wrong with my connection. i used skype on my acer chromebook fine for months and now i cant, and i need it for school.	1	1	8.75.0.140	2021-09-28 00:14:00			Skype
117	gp:AOqpTOFx7kI9oI7-dkuaJCVfXolJ1rrLCZBPkXORRIkHNzD_HE2rx0UjKqVjUqggrvdyGkbJRR-H_7KXgNw4lw	Muiri MacDuff	https://play-lh.googleusercontent.com/a-/AOh14GgsYmLXhqz9sWq9M7xswlGNsnVN1HQ2pbaKu9R7	You have to re-open the app every time you want to send another chat. And still sometimes it doesn't let you do it. Sucks loads of internet for what might be one of the worst messaging apps since the regular use of dial-up internet and I wish I were trolling because Skype used to be perfectly fine, now it is a tedious nightmare.	1	78	8.73.0.129	2021-07-29 16:59:31			Skype
118	gp:AOqpTOG67hpn6edewjXjKX2-MSRQZbpHi7BtF4ALVsMRZY6kxbTsicoK9qSKaWQhM62ljFDXz8D-RhIXB9LH1A	Wassim Almansour	https://play-lh.googleusercontent.com/a/AATXAJwFZjwqd9TCk7oScd9PSoeXw5CAHsdGL2vz30kB=mo	The only reason this is still alive is that now Microsoft won't let you close your account without shutting down your entire Microsoft account. This includes your email, Xbox, Windows licenses, etc... If something needs such a massive crutch, have the decency to do the right thing and kill it already.	1	27	8.73.0.129	2021-07-26 21:46:59			Skype
119	gp:AOqpTOHt3qr_wu9PpYfCJxpHX4WKh8cabwuf9M6g_ygCZ0Uc1G-GjKD5sxQ3TnMOycoXNItz_g8Eefq67S88gg	Druck Home	https://play-lh.googleusercontent.com/a/AATXAJw74uve8MqObhC1jl0AyftguUXgUiaQYxboMeBL=mo	Well this is trash. The app becomes unresponsive after a few seconds and must be forcefully terminated. For some reason, the idiots that manage Microsoft Play Store apps decided to take away Skype Lite, so i have no recourse other than to tell my friends not to use Skype anymore if they want me to be able to chat with them.	1	58	8.75.0.140	2021-08-19 00:29:06			Skype
120	gp:AOqpTOE6V86REAyN_DOXXHXlQ_xMp7fpLJtvHBY8C0vlbyq9UIyeSAjUa3DV-9Br7YDcmnD2M474MwgFj4Du7g	Lanisha Godley	https://play-lh.googleusercontent.com/a-/AOh14GiIy9Sf63HpG4djFgAe70yI0j3UI9l8duEF4CWBYg	For a couple of months when i installed it i would have to open and close the app so many time before i could even accept permissions. Now its doing this dumb thing where i can only send one message and go into one chat before restarting the app. I tried to install and uninstall multiple times but its still happening i cant even edit my own messages but i can scroll up and down the chat for as lo…	1	22	8.73.0.129	2021-07-23 04:22:26			Skype
121	gp:AOqpTOG6hDlwkxiwKMypAnJ4X6ZjJ9S9QjhtsacX4WgTSDx1qOhlouv2dH1p4jFqAwiADFCs8lTWp7gxpbLqHw	Askme Please	https://play-lh.googleusercontent.com/a-/AOh14GgVVUnpoEKo0YUjkGauCgKl6_fejOgAArueHltBApQ	Whether it was designed by a team of unbelievable engineers or it was purchased, whoever is responsible for Microsoft owning this did a great job. And whoever is responsible for it's continued development also superb. It would be nice if it's connection was a bit faster. It has a tendency to sound like the I'm not connecting because the person's not actually online and then you get the ring where…	4	57	8.73.0.129	2021-07-24 00:08:07			Skype
122	gp:AOqpTOEl0Dnak9UKBBJn6b3SUAQf7TvtjmL7BgCZRS5DDKIERCws9FzhbNKE7fCs9sNB9ARZyhR0qwWwSwhBow	John L	https://play-lh.googleusercontent.com/a/AATXAJwYY8GFF8xQZYrYt5d7OMJGx_MA_CNKqu6z6e-M=mo	NO audio or video settings. Tried uninstalling, clearing cache, reinstalling 3 times. NO change problem persist on my Samsung TabA pad. Frustrating!!! After a period of not using Skype on pad tried again. Still no audio/video in settings. Problems with sound, speaking & hearing, now working properly.	1	6	8.73.0.129	2021-07-24 06:43:13			Skype
123	gp:AOqpTOH2twwBjC7cBRWyNqZl7rkQxMlPW6P3eF4Z7IpwOdhxYn5cGRtx2-lQyxD8GVjHFImkReOE4MCh5jnJdw	David McCollam	https://play-lh.googleusercontent.com/a-/AOh14GiUHEl6OgUvMra7cSbN_jh4C6BpOILd3HIZKv96	I love Skype. I can call anyone on any type of phone anywhere in the world Mostly at no charge but otherwise at minimal cost. My contacts and important numbers are allways available. I can be robbed of everything on adventure trips in the world. As soon as I have an internet connection I could put all back together quickly.	5	17	8.74.0.152	2021-08-06 21:30:16			Skype
124	gp:AOqpTOFVXDBTwtHSDdLsq6ugEdMrN_parfpRn0korA33zGb8M6ha5lFD31Csylq5migmbl1uEw3KwGtmwyiBkw	Morgan P	https://play-lh.googleusercontent.com/a-/AOh14Gg4QjL0qr4vS7oIps3MzySMTF_X6Nu6HzRLZS8s	I would NOT recommend using. This app is officially the SLOWEST one I have ever used in my entire life. As soon as I downloaded it my cell phone screen either immediately freezes or it allows me to click on one thing one time and then it freezes and sends me back to the home screen... I wish I could give zero stars.....😅😂	1	24	8.73.0.129	2021-07-22 08:28:13			Skype
125	gp:AOqpTOEOU2oHM18Plg4iFPzQXecN6fcPmoiu-tdtvv3ecif_kIha7VgmUsU91GZe7DVobiyn4EMym8sea68r2A	Yuriy Kuzin	https://play-lh.googleusercontent.com/a-/AOh14GgPBgt2KP-eC78gFNp84JJOWhzDxTQRiAztWoTP	It's awful and it's gettingvworse with each update. About 800 MB app. Seriously for messanger? During incoming call it's impossible to reject,minimize or change the sound with buttons. Phone becomes uresponsive. I'm not alone with this. 8 cores CPU, 4GB RAM not able to handle this MS bulls... Despite I need it for work I'm removing this crp out of my phone. fu my dear MS and your products	1	90	8.73.0.129	2021-07-14 13:26:39			Skype
126	gp:AOqpTOFIzzKwx2c1I-KU_d_lgvGE4160cT_7F_XHJ1sL-E7lTo83TpP8-7-rku6W_r8m-qHZaBTW50G_X-0Hlg	Kathy MJ	https://play-lh.googleusercontent.com/a/AATXAJxOngqYRXhnf3sMaQzcdeFONVBieNViP5MzTnuB=mo	I have been on this app many years..It was a great way of exchanging large technical files in a hurry! Today it is still very useful for calling anywhere in the world as a normal dial up call either mobiles or landlines & the person on the other end simple answers their phone! The do not need to even a Skype user!!	5	26	8.73.0.129	2021-07-28 09:08:56			Skype
127	gp:AOqpTOF4sDeLgk0yVCMCWHotag6Sln9_J3wvtpNk4Aru-Dum2lFmIiYjrg5_9cZRrRNHT7OlGmgVUopu4LFNDQ	Aaron Eldreth	https://play-lh.googleusercontent.com/a-/AOh14Gi-RS725JQhDk1X9EITA11IrW5ZBH6zfsvPyiBDLA	Is Microsoft intentionally making Skype worse over time? Every few months the app gets slower and slower, even on a fast phone. When I push a number on the dial pad, the app takes a full second to accept the key press. Switching to another app briefly and then going back to Skype... The app shows its loading screen for a full 5 seconds, and my phone has plenty of memory and ram. No other chat or …	2	81	8.75.0.140	2021-08-31 19:55:18			Skype
128	gp:AOqpTOFjsIDnIvU9Il4QyRJ1eem1GrVTEgD9HALfFoO91_h1QG-lRE0ze-8RBto3VJRTDZ6B1RaccrukvZskMQ	Yolanda Galvan	https://play-lh.googleusercontent.com/a-/AOh14GgWVxAsiS1iucnHnHTG8ofoN1TrGQXG2K7qbAvLGg	1st time user, unless other party has Skype it comes up 000000 scam call, so need to let your party know you are calling them. Volume and sound works great.	5	2	8.75.0.140	2021-09-12 01:55:45			Skype
129	gp:AOqpTOGRKHjr67d-0Wfwu-05zaguKDWxuoKibtr-TviIxJX7IshvsaA21oAKzfF5O2W5lLwurDeKDG-8ACUsJA	Steven Moore	https://play-lh.googleusercontent.com/a-/AOh14GgIK_senaxNojZ0yflkzzVqmdFOJPrMiOnGbFPWE3c	With the latest update, I can no longer send pictures from my gallery as before. Now, it requires a download and the person I sent it to can not open my pics. Please downdate to the previous version. Why do you guys always fix what is not broken? Because then it becomes broken.	3	70	8.75.0.140	2021-08-19 06:14:01			Skype
130	gp:AOqpTOEaEFKr5_D46hkDvSufPO4QYWBDTAk7mCBcFGczYZ0A6Di4Cm60yz9R-Lqk_EZ-P66rUvWOUvQepauJYw	Been There	https://play-lh.googleusercontent.com/a/AATXAJwzYOlXlkJbmRhmxkUmZl8XcRf5JXRNw8VAN59J=mo	Freezing constantly. And I mean - constantly. Have to restart it few times in a row in order to click on anything.	1	1	8.75.0.140	2021-09-10 02:39:02			Skype
131	gp:AOqpTOEiOsS90992q5ioIOwrJvv2nqSkUPjISIiY1jUPhhCKAKRlawapHNrzBjGe8sn9VN6WWg_72iu2yC98Ig	Amber Lynn	https://play-lh.googleusercontent.com/a-/AOh14GiS7cHutxgRaKZ-z0d5bdtGPzoh0uOu_bQkLFMn_A	It annoys me to no end that my Skype app keeps automatically changing my status to "active". I am logged in nowhere else and yet everytime I close Skype while invis, I open it again and I'm active. It wasn't like this before so I don't know what this update did but this should be fixed ASAP.	1	25	8.75.0.140	2021-08-17 16:25:06			Skype
132	gp:AOqpTOFpHBJbw3VMY0Rx2m5BGvWiTOjd30REHqT4gIJbut-UOx5S8he40-DWIN4NGlIIUJMraEJad5wWXEIYlg	Ab.riale	https://play-lh.googleusercontent.com/a-/AOh14GgGdPan__ajtxPFIkJYCkxcDY7OuxpssLA2BfWfEfs	The app is great. But my phone keeps timing out in calls and hanging up on its own. I dont want to be in a video call and be rendered by having to tap my phone ever 2 minutes to keep it from shutting off in a CALL.	2	9	8.74.0.152	2021-08-09 09:29:15			Skype
133	gp:AOqpTOHFiYl5yTLhAMhwALfjtL6KvBUC8uQkW1BiRI87KIgXxuEa6fpa5KR4md_8YF3LdklQ7a5leuYQVoWJew	Trainer X	https://play-lh.googleusercontent.com/a-/AOh14GjagZwzA_Tw9krW065SoBUy7og7fgRNXe1o4Nfi	Does a review matter if I can barely use the app for more than 30 seconds at a time before I'm simply not allowed to interact with anything on screen? The app doesnt crash but it simply wont let me do anything other than scroll through the current screen, and close the app...doesnt matter if I'm in the middle of checking my settings, going through my messages, or anything...you're simply not allo…	1	13	8.75.0.140	2021-09-06 19:11:10			Skype
134	gp:AOqpTOG-y5B_BBJzonD8qFFYoIiQl15mJIYMPeY5-0Y-xQ5s5QLD36c5c50tJvLk2ZBABU_fdU8DEuDBgSjUQA	Natalie Oulette	https://play-lh.googleusercontent.com/a-/AOh14Giju_vuCc91JKg4_bJZucMRb5ZFWGZh4VTh9l2J	Worked great until the newest updates. Now I can't even open chats, let alone do ANYTHING in the damn app. It went from a great app, to a useless app. I've tried everything, and the app is still unusable. You need to fix it.	1	11	8.74.0.152	2021-08-05 01:10:36			Skype
135	gp:AOqpTOFm1uZOk1iIFMRePMkCV22DUJPljWm9NwVEcL-6ln8qyutLohtez5GoDp3pxi38AA9VsS9f0FhQQ3YkMQ	Parker Posey	https://play-lh.googleusercontent.com/a-/AOh14GhjdwDINy_fCHGQg3SXYpu73yeJL4vAL22NHxcW	Why, since this app is suppose be free, is it not allowing me to make calls? Update: I figured it out. But I'm uninstalling it. It appears the desktop version doesn't sinc with the phone app. And I'm not happy that you have to give it access to your contacts. That's super private info entrusted to me by family and friends. Why am I not allowed to pick and choose? I only use Skype to video chat wi…	1	9	8.75.0.140	2021-08-31 04:58:18			Skype
136	gp:AOqpTOFoWdSh4j7kkcyAzCF77OpuGi-rvDUn_6IevwI2O4Wc8R1D8r0-jxx91yUARqS5aTNE1gVrtFg-_pJoKQ	Chloe Rodriguez	https://play-lh.googleusercontent.com/a-/AOh14GipHWZhmUYCXNXEFr5AICO05TKPdNXW68xquD24	This app is not as good two problems I have: 1. It disconnected me from calls. 2.i can't send video more 500md. 2. reason: I have a video I've 500 MD and I need to send it to myself so I can post it on YouTube on my computer. It's a pretty good app tho. Can you please try to fix my problems?	4	10	8.75.0.140	2021-09-06 20:33:15			Skype
137	gp:AOqpTOHLwRtCXh5XGGPDianhA8sKbG2kXTFgtaXhJ5fWr7DFP3p1kkBpmmS8WRgZty0-RgH9u6YmPw3lTZVbfA	Love Richard Tadeo	https://play-lh.googleusercontent.com/a-/AOh14GgggXVUZFLAtn5js96OIIsd0tqhwvtSn0mMe5LwAg	Chat gallery does not show all pictures or videos sent, even after look at them. Been this way for years with still no fix. Looking back at older messages takes a long time to load. Understandable why, but seems to take longer than it should.	1	61	8.75.0.140	2021-08-24 11:14:42			Skype
138	gp:AOqpTOGwVkvvsqEtB4RvKh6iVgT7tgj7tuwcB59cZaHudhrkH5poLkhAyrpRMHeceASRFZPJa1KO9R6vSSuO-Q	Luay Ahmed	https://play-lh.googleusercontent.com/a-/AOh14GhKwUxyJrQ_CeCXeoCM2JGttQdrP-a-80sY6tN9	Does not pick up my voice. It's very aggravating. I have to shout into my phone for the person I'm talking to to hear me. It seems to cancel my voice out as background noise. Please fix this.	1	6	8.73.0.129	2021-07-23 08:46:33			Skype
139	gp:AOqpTOEUY4DDVBPve15nwWZQ7gjt36sAgfSKvqpERG0JBm9NGUn3y3W4elFaNT1GBcYjfLUA4dM2Son_VPc4sw	Thomas Hecht	https://play-lh.googleusercontent.com/a-/AOh14Gh_sdpZPJQPXm8m-ifOV7qSpJu1lktFWEI7a13CVw	Doesn't provide notifications. It is set up in the settings. The app freezes up and loses connection. The button to send a message frequently disappears. The text box doesn't change with the size of the message so I can't see what is being typed.	1	10	8.75.0.140	2021-09-02 05:21:08			Skype
140	gp:AOqpTOHcqcILD-dfwZp5bge2K1YKvL-0t_xg5zwTThMJwcozTcfAvlqd6fl90hrtfpVTHwTqbMNJLPYPlJim1A	Meg Acree Dodd	https://play-lh.googleusercontent.com/a/AATXAJzwmqdPB80Xla8uCZaswcH095TTL_4gSsMf-zDH=mo	If we are texting the history just goes blank. To get it back i must back out and then go back into the conversation again.	3	0	8.73.0.129	2021-12-02 13:21:10			Skype
141	gp:AOqpTOGbsd_8X1ptzNNTsNRIe-VeKLaJhVcRKSrSl2m-Rbwg3IZFeSxdT6rj5jQdelHDARTphzJHimPl9cY4Cg	Dargyli	https://play-lh.googleusercontent.com/a-/AOh14GjcPlHHQ9W7WiRsizx0_b8Ee3J9AnKAWTpPuK5Gjg	I liked using this app for years but the new bubbles are horrible. You lose tons of functionality and have to close out the bubble and restart the app to get to the options you need. I also I can't find how to turn off the bubble chat window by default.	2	15	8.73.0.129	2021-07-18 21:06:29			Skype
142	gp:AOqpTOFO2_HUyphtaH5X_-2wDywnZJcs_HxAtChalHVMkP2cZMCx9YL53CA0MTRyr_S50wpxs-YVt2MPZxWV8Q	Missy Predum	https://play-lh.googleusercontent.com/a-/AOh14GjSWmqxZvLJH4i7swgKN7KhmERSun_MNwMGnLh4wtI	I have never used this application. But I feel any tool used to make life better and it is not out for harm is a thing that is teachable and worth not knocking until proven different	3	0	8.75.0.140	2021-10-23 04:04:00			Skype
143	gp:AOqpTOGyPo431-6H-ZOCs3_yQW3rtw2PMZWRjHRT0h9cBdY1EWArYp4DXkfcwM3ax5lvHeFnR4eJDN67NWO8Sg	Izac Rangel	https://play-lh.googleusercontent.com/a-/AOh14GhR42tCI72zP_vVHLCBentJQhes4to92fn_EhEu	The app is great!! I would have given it 5 stars but for some reason when I'm the only e calling there's no audio so I can't hear anyone, but it only happens sometimes. I still like it none the less.	4	11	8.74.0.152	2021-08-09 07:51:16			Skype
144	gp:AOqpTOGfGXosuHn2xsNELedaVxOxL3zbeEDLGz2Zo3DGKBIxdAVab7rzBXZPOIeCxX9wA462IVjYvWPY-Wy_KA	Yoshino Yamamoto	https://play-lh.googleusercontent.com/a/AATXAJwok3dj-dhGdgDmPhMN_KjgPaeYCGlwfUMkBQ7t=mo	before I even updated my phone I just received an email that someone sent me a message on Skype in the middle of the week why am I hearing about it so late? and when I checked Skype I didn't even have any new notifications and its stuck on updating conversation in the chat I really pray they fix this bug soon	3	7	8.73.0.129	2021-07-18 23:01:44			Skype
145	gp:AOqpTOGHloww6sYhQMOvFhOLhdsWrrNTDvud2kB1EXifHi99st-jLn8QH4cWoJ54zbLpVJzRruH4CzLNLYScmg	Jack Wolfe	https://play-lh.googleusercontent.com/a/AATXAJxUh7uke8JZC805zunW6yFMxAgmgZFbhCO-7SA3=mo	Works great can see the person you are talking too, with covid restrictions its great to see family members you otherwise wou.d not be able to see.	5	1	8.75.0.140	2021-09-25 22:22:04			Skype
146	gp:AOqpTOHktV2VntvST_llUgCf_aspiovSQWnQ4LGnaokQyhfuCdi0Vuy-yrAlWgAheLtYjkF8GmsIMqXiTCsh_A	Jacob Richardson	https://play-lh.googleusercontent.com/a-/AOh14GhaD-Q7zl7z9Hu_Q6Wy06rTxrfi1kKEZM-mF9Xhsik	This app is awesome because I can use it on my laptop, android phone, as well as my Amazon fire tablet. Keep up the good work! But my only suggestion, is make notifications more often for newer android versions.	5	13	8.74.0.152	2021-08-16 18:12:59			Skype
147	gp:AOqpTOFR6wxJ8qcNGYijm9LSKoD-g7vc9EF-rBbB2Of5jfZcswGyREqjqy-6vdmwG97diPxsddqPLZT2nojZaw	Matthew Van Someren	https://play-lh.googleusercontent.com/a-/AOh14GhcBkn80o5jfzZ3wv8szP2rByWsLBH_udB8o6G8CA	Stops working after. Every. Single. Screen. Tap. Click. Movement. Call. Message. It. Totally.Sucks!!!!!!!!!!!	1	0	8.75.0.140	2021-09-12 22:14:27			Skype
148	gp:AOqpTOGRN9AcJ5P9FsSaSlrNsesgsp8PiDlTY4eL1foEuPSN2L0eG_0AC60tbcBkqh8TjaRHwmwVkmreY9b3hQ	Lydia Griffith	https://play-lh.googleusercontent.com/a-/AOh14Gh6qhz_mvFaraKzNwXUgu-sOXFgIx2mJwXYVy5qVA	I have mixed emotions about this. My app keeps freezing and crashing. Not understanding why. I can't do more than one thing before it crashes or freezes. So deleting a conversation can't do more after that.	3	14	8.75.0.140	2021-08-25 18:51:09			Skype
149	gp:AOqpTOG3ds5HWiD0lg4_eMxoGXXoqhDnF73XWUFx8QlxHml5WzprxEnazqYBNow9n3t6Ng_NB7VkPDydfSM3mQ	heavymetalrocker79	https://play-lh.googleusercontent.com/a-/AOh14Gi_4XL8qbN8bWZy90zvDzDIu9opLo8-VEfKcMdn	The app is decent but sometimes it likes to just refuse to let me send any messages. I dont know why this is but it's really frustrating, especially when I'm in the middle of a conversation.	3	6	8.75.0.140	2021-09-02 05:14:17			Skype
150	gp:AOqpTOFPccYdazfDjblPuj43gbv8iAAd39v-7Jcxp3ph__diFOivXPTtjJXcKyWhFRcVlsWbyzg7vxkiNh2oJA	TYRESE BLAGROVE	https://play-lh.googleusercontent.com/a-/AOh14GiAPtn3QjsdddqjX7LY4q737OzvbEWVqNRG-71AfYc	It keep saying reconnecting even tho every other app connections is strong everytime I use skype the connection is trash like bro you guys been in the game longer than so many video call apps and your connections is the worst out of the rest !!!!!!!!	1	7	8.74.0.152	2021-08-03 12:13:40			Skype
151	gp:AOqpTOFc7-SvkE7OSf9kVdXsJ4MKcTNPcsu7N92s66vvluBTkF98WQssf0gzVuaw_KzlQxozlsVSLES6nlgIpw	Bart Bartholomew	https://play-lh.googleusercontent.com/a-/AOh14GjF3QWyZ1ezyfCc3JAyp-RQ4jCSy_THuS9z2SniGdI	I recently started using Skype to communicate with my friend who is vacationing in Italy for 27 days the reception color sound VERY crisp..	5	2	8.75.0.140	2021-09-11 23:52:12			Skype
152	gp:AOqpTOHxsu63E5AhfuL1wQ0zw_ckZwL1DDT_JG6l_QCJEy-lYtaCrD-UN7cRX9IGG5zwcNr90T8VX-Jcmo62ZA	William Reed	https://play-lh.googleusercontent.com/a/AATXAJyst7NGDcONGlVw-kTfLhPom7R6bSo_unDEEQ5W=mo	Absolutely brilliant! Has kept me in contact with family and friends during these trying times!!	5	1	8.74.0.152	2021-09-12 16:43:30			Skype
153	gp:AOqpTOHh4J5b_08LmnXlgZEliS_NTUM52qtWtLRl28TODKsyFseTJZU7jOnbfEvl_ZtFuqLKmlQqfEIM-cqkZA	Precious Dawn	https://play-lh.googleusercontent.com/a-/AOh14GgqfCEoRx6NhUUwmRqEmyCqHiKjbUGSjon-p-mdURI	I use Skype to talk to my boys out in Kansas and idk if it's the app lately but audio cuts out massively and constantly freezes and we both have high speed internet but with this last updates it's been all messed up and If I could have my ex husband switch I would so please fix this app also does this on my laptop not just my phone	1	7	8.74.0.152	2021-08-16 19:44:18			Skype
154	gp:AOqpTOFTuMIEbIl-C0RBmwvbkmtbAi5YToe88kEVcKP50ru4eeYpoA6VQDdKAiWH6QYe3mwVgH-IBX2wAALKkw	Eric Vardek	https://play-lh.googleusercontent.com/a-/AOh14GjvMw8uRY22jCprWGh_Me2OGqaFMNyR_WqaO2nhHA	Generally very good - audio fine and contacts easy. Only occasional problem is getting call dropped - I blame chinese interference.	4	0	8.75.0.140	2021-09-08 21:17:20			Skype
155	gp:AOqpTOGZSz-m7vxEJUSo9BSYb0PSqN28AbZw5cFheg0VbT1lehwIk2eZlWThurUZOnFnWuAzNkwUe9m80xyfLg	David Kane	https://play-lh.googleusercontent.com/a-/AOh14Gjcl7PX8zu_D-Kn0uBDRjRgpA_v-yMOV1-nSDLw8us	I HATE SKYPE MORE THEN ANY APP EVER. I USE IT TO TALK TO MY DAUGHTER FOR VISITATION. IT ALWAYS RUINS THE ONLY TIME I HAVE WITH MY DAUGHTER. IF I COULD SUE THEM FOR THIS I WOULD. IT TAKES MY OUR VIEWS AND CHANGES THEM BY PUSHING SOME BUTTON THAT I CANT REVERSE. PLEASE BOYCOTT THIS APP FOR ZOOM SO ONE DAY I NEVER HAVE TO MISS QUALITY TIME WITH MY CHILD.	1	3	8.73.0.129	2021-07-23 06:30:29			Skype
156	gp:AOqpTOHVR1AwLBEKrHuGQIoL0TlRCzxiDKNbRMFAgcXSSsH8BG_hj46f3YGhUXx-p9jHmrzEoBzsRgz1fD5ErQ	Ellie Marciniak	https://play-lh.googleusercontent.com/a-/AOh14Ggkv3-OBpwj3Jrsi-c7jn1TsPWUZLOWlyZVY9275A	I use it regularly and find it to work very well for me, and is what my friends use. It seems to get better each time an update is made. It keeps us connected whenever we reach out to each other.	5	6	8.74.0.152	2021-08-11 19:27:12			Skype
157	gp:AOqpTOGGb0ZnexjRNriSU22CkaH2kRubfRE4gtkyflxejxh4RFGGG43k_n5gbm3CuDW3nkHKioPxwux1KAMjvA	Marysa Lee	https://play-lh.googleusercontent.com/a-/AOh14GjDBMBCdIxQ1zXdXFDgr6PbYWm2q6Evu2AMq5fFmg	I plug in my headphones and it don't work on the app don't understand it need help trying to figure that out because before the update it worked months ago before and ever since I did the update now the headphones don't work with the application so I think the update must have messed it up plz help me fix this asap	1	4	8.74.0.152	2021-07-29 23:19:37			Skype
158	gp:AOqpTOHioPDjjHXDsLXz856KnJQKCcrs-bJV7umgwHe6-chlHFQlglUYs9QnRx7hwjxBmHV34GaJgxJnM2hVqw	The Alan Guy	https://play-lh.googleusercontent.com/a/AATXAJw7kTY2yA7dxPPbU-Q8Uzp-44GVMz5rAlbx-Msq=mo	Thoroughly impressed. What a great service and amazing price to call back to the US! Yes, dropped calls or intermittent calls sometimes, but 90% of the time it's a great connection when wifi calling. Can sometimes call when tethered to my phone's cellular service.	5	12	8.73.0.129	2021-07-19 00:48:38			Skype
159	gp:AOqpTOG0v5DId7CfmNDffpZ0Cy0apoTOiKNWUjrAVWq9v3Lwh6wqIXhOf1RQBZnJ0fTyskoehTlTme0afwOhBQ	David Loison	https://play-lh.googleusercontent.com/a/AATXAJySwzklImw8Lgc6ToBcOEB7DhifbnoYH_H3SnCxsw=mo	Skype is now a bad app and website. It gets worse with every update. Slow and requires a lot of bandwidth. Disappointing, it used to be the best way to do video calls.	1	38	8.75.0.140	2021-08-20 15:49:49			Skype
160	gp:AOqpTOGNiC6EBlhjBi59XHIDYsa645lkZmKnBQ_Oc-2o6HxXCWN45n_kVqvJ9bjPrid3pawZVWHXQVq-YsskQw	Stephen Schultz	https://play-lh.googleusercontent.com/a-/AOh14GgGeMvqHz9ypmhak23fMw0tujnP7CkfSywbcbBB	The app updated and I can no longer send pictures, even with the app's native camera. Also why move the UI options arbitrarily to different places? It just makes the app harder to use.	1	8	8.75.0.140	2021-08-19 04:00:53			Skype
161	gp:AOqpTOGOFJX5STNgMP0CNyG-aTzCPvQfX2lLFqYpBqUDdbGvOxzqG75-iXhEDK2rnEWgjeBN_HHZybs3Zzc6wg	Michael Light	https://play-lh.googleusercontent.com/a-/AOh14GgaDOZCLeBJpsDnoo7qQAC-xqM0fLoHXnSO6X3CYw	love the app, but need to be updated, there a bug in app. There a caution sign when you sent a message! There something wrong with updating and I can't sent messages or anything	1	12	8.73.0.129	2021-07-16 03:39:28			Skype
162	gp:AOqpTOHYYcWJHmSrO6MX_OlykwtGWJDpa36YMr0OedI0dvZpHguqzlCE_Y1a7F-yQM6VLW359-2zHjNm6fTJow	Thomas Alonzo	https://play-lh.googleusercontent.com/a-/AOh14GhSdlr8HnT63Vvu_443rYEPTg-NUvv2ZqPTWb307g	This was working fine the first night I used it now when I send responses out it takes almost ten minutes for the other person to get them. Now I remember why I uninstalled it the first time.	1	4	8.74.0.152	2021-07-30 10:58:12			Skype
163	gp:AOqpTOGDr630DWcj-uzjbXYa_sqJVJ8qSz-mKzvXtX4njziBgvpnYF4kMjrYZjDvHTC7F3nYWuJikXi8Km17IQ	Andrey Zhmoginov	https://play-lh.googleusercontent.com/a/AATXAJxhh7-eFoI-TMs_2hXyae9PH6gfte57wGM7vBoi=mo	Just wasting my money, no connection. Talking to customer support is close to impossible. Overall awful experience. Just don't use it to call landlines.	4	2	8.75.0.140	2021-08-29 23:40:06			Skype
164	gp:AOqpTOE6kcKHT7enHw3QdjI4FzWnn6bTJkwL-Fe9KCeeDjuY6EQ3BrPozxa-YjL2VlV-EsdI8qB6_B0wdlDBLA	Dale Potts	https://play-lh.googleusercontent.com/a-/AOh14Gh5buR-Wq7KPv4YtJCihFWZHEw_3Uc-hfqozoqNkQ	Sometimes calls are spotty, in and out audio and freezing video. But mostly very good way to communicate with loved ones. Plus it's free!	4	6	8.74.0.152	2021-08-02 06:54:21			Skype
165	gp:AOqpTOG4JkUe61xUuPn7-sPEPJtTdYkOgXP1BITuhj1EUPZ4bdbh-fQ37KD9fcCq_vXdqL9wI7EulIoyYTJVyQ	ava w.	https://play-lh.googleusercontent.com/a-/AOh14GhanKw9oZiqRK7nkBCUJ6UHfNAV-WlhF9Klth2iXg	The only thing it does is constantly freeze up. Can't click anything, send messages, etc. There are better apps to use. Can't even sign out.	4	4	8.74.0.152	2021-08-16 08:20:48			Skype
166	gp:AOqpTOEvqQLt5EeWGI60RICiVQ-KlYokG48Lxs85mv-hVOj65JW70Gl_iwI_2qUBLfFSr41i8W-hOF0TWfqNJQ	Jessie Seabourne	https://play-lh.googleusercontent.com/a-/AOh14GivylzalHBSnczWI2-KEVFzgMcFK2El4BCRjQN2xg	This app really sucks on mobile. It requires such an intense connection that I can't click on anything. Nothing loads, the app freezes, eternal loading.	1	4	8.75.0.140	2021-09-02 07:27:07			Skype
167	gp:AOqpTOGb8-oYF4hwkHk__Adw0wWzaDeocHnUsK6rX4siS9mSFuk8z5JtLFyXVPFfj6cPoISZ8soguSqgR1MMTA	Khloiz P	https://play-lh.googleusercontent.com/a/AATXAJypArHqVTBH4rp5yb41xvm1FzS7RV9esC6CRMnr=mo	I can't get into the app with out a pop-up to rate the app but when I tap to remove it or go into the ratting system it won't work and it's just stuck on my screen.	1	3	8.74.0.152	2021-08-03 04:49:18			Skype
168	gp:AOqpTOHbwKDKkDPJLs4r5PUtRJLsURyffblFPwlrgua8i79ZWIp51rb0uLZX4Og5hKuoRV4wAduBSZoj3720Zw	Si s	https://play-lh.googleusercontent.com/a/AATXAJxuB4PN0IF7xHmkfh4Hyef8Vdzwdm86qei_nXOz=mo	the message I send never goes. It just stuck in "sending". Wheb I get new messages, I cab see the lreview but wheb I click into the chat, it loads forever. how does this app even have 4+ reviews	1	1	8.73.0.129	2021-07-29 18:56:12			Skype
169	gp:AOqpTOHpgfKw-Ocy6FCT69j4NacMiDEar9gOp4F1SnM2hUqMA7OR4D4bDDFIc97G14NmCSB9koQ9Vp7BWKXaTg	Robert Boyce	https://play-lh.googleusercontent.com/a/AATXAJwTImYJb4azJQ6Bz7FkSy9dXS78TOrbsVprvSqS=mo	The app has little to no ads in it plus I get to make video calls which is awesome	5	1	8.74.0.152	2021-10-13 17:53:58			Skype
170	gp:AOqpTOEroC41NyEFqdktHzB0GY8K218gDrLQuoImAFelrQqtsQVTIZby7DcKrJWtwJGKbh25182xQlM-57s7YQ	Ali Duh	https://play-lh.googleusercontent.com/a-/AOh14GjzH4zo73aPLOqt_B6uiV6qRC6REDfGYzl6YX_yBQ	they have an audio or video call option, as well as texting. good for anything and tells you how long you have been on the call. i would rate it 6 stars if i could.	5	7	8.73.0.129	2021-07-30 00:50:22			Skype
171	gp:AOqpTOHZvjWRt_kdPpD41VM6ltGEeSOjohDzwnO-d4LHisKj6z3gFrH067OLRBs0PpB2y5QvA161RMbh90lA5A	Elvira Darth	https://play-lh.googleusercontent.com/a-/AOh14GjSNcK65CBx9_BUPAlSkPrDr1pzqQHakfFjYx4mnQ	Wont let me even send a message without it bugging out. When logging in after deleting, apo kept freezing for no reason. The vudeo and audio quality could be improved.	2	10	8.73.0.129	2021-07-15 23:59:04			Skype
172	gp:AOqpTOGKWYHfNX0J1Kfzcju7JJULw7UA2dPD-EmQzCet9UNR2aqLP2Hjeg75-xoDd2IrMS0T-2Dtp95C52NLcA	David Michael Ezzell	https://play-lh.googleusercontent.com/a-/AOh14GidvUAUuhSUHuErM1pGgXmREFghafMt5DVdyalfdg	So far I really havent had the oppurtunity to use but after downloading I thought the change from the original was really nice so i cannot rate it yet but The noticeable change is really awesome..	4	0	8.75.0.140	2021-09-26 19:44:34			Skype
173	gp:AOqpTOHeeZEMOtqKGfJHR-jE3qbxttzX2ICxTc9guhEXXt386fhUfCtQuvxneIStxV3YxVr9UbmxwSaezxF3Tw	Sam Qtaishat	https://play-lh.googleusercontent.com/a/AATXAJyUFZ8QdUDsMm7OG9UEqldwDVUShXO0hEk9Kqwe=mo	Never an issue, stable, audio and video quality are great. Except for over seas calling video quality is bad but could be related to the network bandwidth.	5	25	8.73.0.129	2021-07-27 22:20:45			Skype
174	gp:AOqpTOFkgeGzngJEZiu5Q550H_-pIdim8s0uPmrX4R6k0pdZsJK5yQBP63vwYtV5APQn-xpWTUotexoowVXr0A	Edwin Ortiz	https://play-lh.googleusercontent.com/a/AATXAJy7uWukatLJXvRYu2vem-V73mwtnB7HYeCpSqk1=mo	I can't believe how this app doesn't works anymore on my cellphone at all. Everything keeps on freezing on me. The updates are the worst ever.	1	2	8.73.0.129	2021-07-27 22:29:53			Skype
175	gp:AOqpTOFyP3ebRZH1X71R_6WWXL5FYNKMwUtakpSTjhaV0Kc1Dre5x5TJfESZ8QuerujmTI1Z8sMgNKQ_Cfs4tA	William Leitzman	https://play-lh.googleusercontent.com/a-/AOh14GgXQk3BfG5Ucr4mf28M8zx5_Oa0mioxzDdXguKr_y8	The calling is usually quite good, but the messaging features have lots of glitches.	3	1	8.75.0.140	2021-09-19 03:15:45			Skype
176	gp:AOqpTOGStu5GonM0ydzhIWGa3vCrVwJV-ZDyo9QF2MjoY4AQkNghFZ0-NHOtxK3VVgTTcIL-jeFduusFhZRJRQ	Nancy Snodgrass	https://play-lh.googleusercontent.com/a/AATXAJysqBl-FYrYV9baNMKOSXWrbtrk1Ok5Uo303DIs=mo	Love this app. Allows me to talk with my daughter in Japan. Never a problem. Also can Skype with my sister in Florida. Such amazing technology. Thanks skype	5	3	8.74.0.152	2021-08-11 19:41:19			Skype
177	gp:AOqpTOEc16Dj4EnnFbVd9gKgyCVK2Yg6FCi5BG8cTYsQ_DstsnzkQadOjHkR_gpthL2kTqXScUu9MRDRfBk_QA	Marc	https://play-lh.googleusercontent.com/a/AATXAJyXzB_TAkbUCnplppx43qkUiewIok9ov7YiIaGZ=mo	Needed a local number while traveling abroad. Calls forwarded to overseas cell. Works great, clear. Just what I was looking for.	5	5	8.74.0.152	2021-08-19 19:16:28			Skype
178	gp:AOqpTOHwQbelwBMtURakWDjpBmKA6EPwkvLzbDjVMVvHcEwN-IoFt5dn7G19bWRdg4kzBlAADgVnPvsnEa2JQA	Steve Thomas	https://play-lh.googleusercontent.com/a/AATXAJxMtSxXZPojI7hPtQanNJwS456HZkQn32kj2_QM=mo	This is the most difficult app to sign into always asking for some other verification from some other app for some special code to confirm its you. It SUCKS	1	1	8.75.0.140	2021-09-29 18:23:13			Skype
179	gp:AOqpTOERpubeyy61mEEUgmPLYfbcQRu-x6yXKWNzm0A47esJ_s_sRP2Z7F5QG12ghe0li6QyXbZR6QWcD76WLw	Retro kza	https://play-lh.googleusercontent.com/a-/AOh14Gg-3_DnJa16C0V7bguAcbF3yztvqahNHybPOIfYzg	Completely fn broken. Can't sign in. And when I'm even able to. It won't allow me to click on anything within the app. Cant accept calls. Can't change profile picture. Anything. Tried reinstalling but it only broke it more	1	6	8.73.0.129	2021-07-26 23:30:56			Skype
180	gp:AOqpTOF7tAeKTQYIf846-T1LTqxMMuPNdj2BHJJAtrqjtwlVgoATm7zax9pc8tgIZzp0Ylw_YiGo5XOpdobQrg	Allen Rivera	https://play-lh.googleusercontent.com/a-/AOh14GgaSjR2TDTV_YTPjEjxiyx_YhSeaMScxtB7AuVEsQ	I love This App! And the only thing I would Like you guys to improve is To let us Custumise it :D Like For Example Let us put a background with colors or Any pictures we have And Personalize It our way:D But anyways It's a Great App!	5	3	8.73.0.129	2021-08-06 23:04:21			Skype
181	gp:AOqpTOGNZyqVMI3EynoTyymVK7rB8l6RqZ26s1MrcE-_nlp-g7nMZgM6RACojp_5P9dNvYJQhnyR-Y8opNx_qw	Aiden Encao	https://play-lh.googleusercontent.com/a-/AOh14Ggy1VO4HOxvLNUaPcvPDHcVtoDqR1ebbeTb0Q0vQw	This app has gotten worse. Its just gone straight downhill since i first got it 2 and a hlaf years ago. I have to open and close the app now every time i want to send a message. Sometimes it doesnt even work	1	2	8.74.0.152	2021-08-12 11:54:50			Skype
182	gp:AOqpTOGXPwH-iRqOjNuNyxU3lEDgRo4ZKJfs_BbBxN-9sK5wrN9gN2WRZ5hx1HqaG5MSUiYsg2mmB1bis7G-rA	Andrew Micheals	https://play-lh.googleusercontent.com/a-/AOh14Ggf7AE7-DmIAlyPz-hroYkW-Q8KgCK_nd7ZufaTyw	it is very bugged, and once you open the app, you can't really select anything because it freezes up.	1	10	8.73.0.129	2021-07-16 07:42:10			Skype
183	gp:AOqpTOGZQS2guRVONmenTWeMT4K2_IjKHvhh7ik_4juEyuWjOZoNW--OYKZ6_gg7Wm-7fijMZ_tK7Lm2r9YJXw	Codi Heath	https://play-lh.googleusercontent.com/a/AATXAJwK94RKrxPKqxFFgxer87mehoRNN_6lSSO_8jD-=mo	Horribly buggy in the last four days. Continually freezes and locks up my phone. If this isn't fixed I will have to uninstall.	2	1	8.73.0.129	2021-07-29 09:49:08			Skype
184	gp:AOqpTOHyyrFdqS39wpthEHkwvolQNrFKduohIH-nI9axvpF_pYAFQJl1QbUK9XGuuB7uY0hI8ldcY7dl3D-drw	MrLetitbwutitis	https://play-lh.googleusercontent.com/a-/AOh14GjQSL8R1-8QG3koBL5mCq33oQfvv3BlbnQ-848rZA	Had problems. Went through troubleshooting steps. Final step was uninstall/reinstall. Now won't load. Goes to blank page after clicking sign in button.	1	2	8.75.0.140	2021-08-25 07:20:43			Skype
185	gp:AOqpTOEFI78BNBIV6y1iYErLw6JflL0nTjN6DLVPOzQxTTvlR4pqxetjVLGkDbgPAZ-bDp46P1d3Acn8fq6tdQ	Tristian Shelton	https://play-lh.googleusercontent.com/a/AATXAJxa-10_j7yqOQky5EGAtw3oDMAZnoB9_OOnj99Q=mo	App is almost completely unresponsive and gets stuck. Have to exit and reopen to move a page to get stuck again. Poor quality from Microsoft!	1	2	8.75.0.140	2021-08-24 02:42:03			Skype
186	gp:AOqpTOGlEeyOO9ZfMpnfrgh14O91Mu3AQl_dnGRPfBQTDfv8xmfxT6-IZ18dGkwbR_Mt_EDsLeGCk0sKtyLjFg	Brian klahs	https://play-lh.googleusercontent.com/a-/AOh14Gi9cjZkmh3tzWtrEWr3H2RoCvsz08aZGtPBM-LUXA	I keep having issues sharing videos using this garbage app. I've been waiting almost 4 hours for a 4mb video to send. It's barley still 4% sent. No it's not my internet.	1	2	8.73.0.129	2021-07-20 03:16:17			Skype
187	gp:AOqpTOHuo9Z2HIZdeenGmAnT0f9kjTSiC4vXb8VdRR3zuyUGjKj9FblmqS3Neit-_r5Lrg-PXAvHyYCjrFxM1Q	Sgt. Matt Deland PD	https://play-lh.googleusercontent.com/a-/AOh14Ggw6DGzjIhWSG1SsbEp6Z1oFxdI-_m9mbsjRlZTzQ	I give it a four star because everything is good and it works but it would be nice to add a feature which is chat heads. Other apps use chat heads but Skype doesn't so please add this feature	4	2	8.75.0.140	2021-09-05 01:05:06			Skype
188	gp:AOqpTOFhBP5vhafpKFOGZkB9bOg_el4-aSmoP_n852VgceIJXseo8NK4QbPVV2sjyDta61vdhg2JUiNVBS2FMw	Jean Cirillo	https://play-lh.googleusercontent.com/a-/AOh14Gj6i6ovhk9jkZ40s4LzZTW3lHNyxalj72LxZyq4	Wont-work for all devices with the same password. It's asking for too much like fingerprints which I never give.	1	0	8.73.0.129	2021-09-08 09:57:46			Skype
189	gp:AOqpTOE02RThujk19t5dVYIP-RsyuvxihaCwldazpXJecGBrNtxQmDuHgdLdlb0ancG17KdmgyAkDs-ScGOA_g	Ciani Quiñones	https://play-lh.googleusercontent.com/a/AATXAJxveC4KKqmDJ3gxSOnR-AuN6i3In_7WZrylvV2a0w=mo	Literally unusable, app will freeze every 3 moves you make on it consistently. Impossible to get anything done, let alone use to chat.	1	6	8.75.0.140	2021-08-20 15:20:30			Skype
190	gp:AOqpTOFxwZLg8d1Fap4dW15fMRgVJwe8PVsZIIjtMAZtEet0bcQclq8P3uw4uczT_t6ECBm8qbiCLyb61-XZ1w	Carl-Wolfram Peetz	https://play-lh.googleusercontent.com/a/AATXAJzDtk3ifAtNXMWZKcvHrUYRXYpjJvHrtWU03TIU=mo	With a little WiFi, Skype is free or very low international rates.	5	0	8.75.0.140	2021-10-24 06:34:37			Skype
191	gp:AOqpTOHTA4gtCiSHotTyqEXrGORuk1B0S9oN06b_lAqdvwAIm2DCUFk3Tu5WDPVJt3HRvPdw4sgkGPM5eYg5jw	Edwin Kenworthy	https://play-lh.googleusercontent.com/a/AATXAJy98voUhLiLopoXWLkq8F4UjtVy8aAjSXupieGo=mo	So far good for my side, but the friend I communicate with is in Accra Ghana and they have very poor communication so I cannot reach out to her all the time. Also the visual is hard to figure out. Do both persons have to have a special adoption of some kind	4	1	8.75.0.140	2021-09-04 03:51:37			Skype
192	gp:AOqpTOFj_2YC59CQ3IjZESkcvfOI1gDH1ABeRSq3r8Nm_LQrZWx0594NkuiLJRuXyunk3QbV-F13o2HH3-XTig	Laura G	https://play-lh.googleusercontent.com/a/AATXAJwoqfOwoCxUisewbn51GGZxhv0KeHiceiiOzfe6=mo	With Skype to phone it's like having a phone line anywhere in the world, all you need is wifi which is easy to come by. Very easy to use.	5	5	8.74.0.152	2021-08-07 20:31:54			Skype
193	gp:AOqpTOGH81e-hdD4HNBApqOtgvTfV1cSJdoRtW0GdMP0zeiYG3iUt60g-r4oX8QwqL-lhlJK6SzrUc7EkQ6r0Q	Irina Dmitrieva	https://play-lh.googleusercontent.com/a/AATXAJwtpkp_SzCQJxuZpOC18lktaRix_BSKBvXyECKC=mo	It's a good service and good call quality when you call somebody's landline phone using Skype ( paid call). Bad when you call from Skype to Skype. Quality is usually poor ( free call)	3	1	8.73.0.129	2021-07-24 23:45:15			Skype
194	gp:AOqpTOG8YHna48STK3pPvr9HGTLIc4g_jUYDLWij1M9eAbdVvMPeIPwPh8dDDrznTQwWY3X-1JDGlngSsEkIIA	THOMAS DELGADO	https://play-lh.googleusercontent.com/a/AATXAJzSotqz_zDIoUak-RKJdhbYVPYXPxExokqP7-Ro=mo	I love this app so much you can call send gifs Its amazing 👏 💖 Seriously you can face time mute yourself I mute myself for pranking hehe 💗 but let me tell you this app is SO GOOD or should I say brilliant anyway you can change YOUR NAME WHAT A COOL THING! 😎 💖 I THINK THIS APP IS JUST TOO GOOD ITS BRILLIANT and for the people who say its glitching have you updated it? Not to be mean heh-I regret s…	5	0	8.75.0.140	2021-09-25 01:24:01			Skype
195	gp:AOqpTOE4V0aNabMv1aU0QJl-BY5dgFz2QJcGmzXB7b1VFPqxpiE8KB0ju1Y1HnHL9OgYpeJWIh2opqaBLtCuIg	Lisa Treadway	https://play-lh.googleusercontent.com/a-/AOh14GhAiAL9-68v9MantCXnN54Etcz-FnkwNM1ADdM8	Video keeps freezing, voice is ahead or behind Video, call drops, blacks out during Video calls regularly non-video calls freezing. Sometimes hard to understand the person on calls	1	2	8.73.0.129	2021-07-18 16:39:53			Skype
196	gp:AOqpTOHokjmRQuWDNJIfsf4jLbXNhiutaVtAhFn3Q1CTu3Slo1KAtxvtNnOS0wD5dfvhk9vqBVC3zYk0TDE09A	Christa Marion	https://play-lh.googleusercontent.com/a-/AOh14GiRYoK0iJAgmkM3nnjOhDRcGFi1p2ZrhfgneMpw	I am so sick of this app on my phone. It wont work 90 percent of the time and constantly glitches. Ugh fix it now.	1	1	8.73.0.129	2021-07-25 21:32:14			Skype
197	gp:AOqpTOGnM-QASPeN9hx6B95RJI8-KGD79h0nd_nxBAGOBd87WZaq-jyp0jlb8NRjk4gfrUnPrZy692OdqP0daQ	David Ransdell	https://play-lh.googleusercontent.com/a-/AOh14GjNy5e-UpaZTA-7lJDTRdvl8yUQGLWjVWIT6QDXlec	Idk what is wrong your app but whenever I screen share my camera turns off and never turns back on and then when I try to call I get stuck in a connecting loop forcing me to close the app entirely please fix it	2	2	8.75.0.140	2021-08-27 08:41:42			Skype
198	gp:AOqpTOHnIXwhlEcoh8GuQe_b2hJhGJYsjgQQAozsVucjReMKR30ox_w-_jIkP17psu0WkoOGpyKltTFvnoLtzw	simo ben	https://play-lh.googleusercontent.com/a-/AOh14GhrMTDjhxnOG7QUVfaZNAH9MUxBHfoXzHGQwrcO	It takes forever to send a message or receive one, regardless type of internet connection I am using. Really bad experience	1	1	8.75.0.140	2021-09-06 19:13:12			Skype
199	gp:AOqpTOHzha6fB2sBHluKUWQQAfRFkoVFJL3fkfaF8_iko3kuZmvk_lYq0ZMcHHmxAUD9TayD_Rj9iCtOliPTbA	Berean Guest1	https://play-lh.googleusercontent.com/a/AATXAJwCLdgJl4ikKw3Q2HwLAfpskeke4I1qbKfDlAfGXQ=mo	How about an update on this app? It keeps kicking me out! It keeps taking forever to do anything.	1	1	8.75.0.140	2021-09-26 00:40:15			Skype
200	gp:AOqpTOHWX_257gfQeB6TdnsPyyDtz7OdixqutNQLIhbanM7Iapn_FWxnbqVXyRWROetMsTC27Kac84SYWfl8Sw	E G	https://play-lh.googleusercontent.com/a/AATXAJzIUaDgxKEcIgcuhMLHDfMPQcMWwg7fuRSSDmpY=mo	Phone app often has reception problems that the desktop version has less of. Good product when it's working.	3	0	8.73.0.129	2021-08-03 08:53:31			Skype
201	gp:AOqpTOF-r0Qwb1mzyEWopQeQDZZQJwm6NJm9cbRNDNJoOOWegSeDrG9eBQRHzus6op1u3-XJwIwib0fCtvz9Jw	Grace Toliver	https://play-lh.googleusercontent.com/a-/AOh14GgR6MC5a-_AHycy8Hvabhrj3toCqW1pWHc5N7TF	When me and my friend were using skype there were werid photos popping up and something was controlling my phone and the strange pictures were of stairs and rocks overgrowing weeds and overall i think this app is creepy do not download!!!	2	1	8.73.0.129	2021-07-28 20:12:50			Skype
202	gp:AOqpTOF3Ovw61JhU6MsJ1bm_3PRe3Z3hhkjGTpyYjorxcB9vSebRu-L-trlmopJmQCrzOcmfElcCLmEbE6BP1w	Vdizzle V	https://play-lh.googleusercontent.com/a/AATXAJylZWd6g3nG-yHfi47D1bcy09SSTW58BSgGHNBG=mo	Seem to be having the same problem as everyone else where the app just freezing up or just won't let you click anything	2	1	8.73.0.129	2021-07-26 17:10:32			Skype
203	gp:AOqpTOHo_vP_3hp2E6j9A59GSwPE-G_SiOoNKcYzA0qzVIdJjREWKdIYYvqyN_RZuSNDviUcihABZ3JHAkpQFg	The kringe Kid	https://play-lh.googleusercontent.com/a-/AOh14Gim8x3BXgAo0c7SpPETZEcFz5Sb_RYc9dhi4A0KxQ	Can't do anything without it freezing, I've been trying to change my name for a while but it won't save because Everytime i finish typing it freezes.	2	0	8.74.0.152	2021-08-05 22:24:43			Skype
204	gp:AOqpTOHFxH3J3KTJCkMzlQGN6pyQno6wz0BtSiet-j7fRS-A8fgi_e7J_604HKx20bTvifwfSUhhnFZHq1QzOA	David Schneider	https://play-lh.googleusercontent.com/a-/AOh14GgRp9Kc7zpxvdY8IAJoWDpUk6y2ASGp04uF505V	I can make phone calls with Skype, but I cant receive phone calls. Everyone who calls my skype number only get a busy signal.	2	0	8.73.0.129	2021-07-25 06:08:49			Skype
205	gp:AOqpTOGq2eYrZM3TSaMVVecFz0ujqj1CY_bXLg22oEuFoIYmETFdNQ_oVXEu3v4LzzYM_4Za8ADQ-_M4YKB9wQ	Shafiullah Sahebi	https://play-lh.googleusercontent.com/a/AATXAJznkjNID6CrOLxcghS2h8BRYtFMhoQu989fDpXn=mo	A very good app especially when you make a call to a toll free numbers as well as for the video calls no interruptions clear voice from other side.	5	2	8.74.0.152	2021-08-04 18:03:44			Skype
206	gp:AOqpTOFRPPgTcTEcPmVkEvSUeRKpXCv1j6ynTSidqrMsfB43VKyPA0bWd5OBTmX0aKDJEbxFF2q3CSKC7B7B_g	Ash Chan	https://play-lh.googleusercontent.com/a-/AOh14GiVFLCT9yeEox8vtvTfXJu3auA5Nq9nUuU0tH-2hQ	Skype just keep freezing and won't let me call on the phone or pc. It's just trash in my opinion.	1	1	8.73.0.129	2021-07-29 01:08:27			Skype
207	gp:AOqpTOGUUrjx3KKqHoWxxMJEXcnAycyHQMh1pm1e0HaU_E-K3bYAFQSUyBydUVeOQmSCpPhHkG8tObWSLowPeg	Zach Chelland	https://play-lh.googleusercontent.com/a-/AOh14GiLCfCf7DcC_-3VZifnWIj9-Do9cIYNOlT48J9gNg	Glitching, once I open app I can't click anything after about ten seconds. Fix your bugs!	2	1	8.73.0.129	2021-07-21 19:50:19			Skype
208	gp:AOqpTOEKXlOFoc2yIiEuh69eX1N6QGVlx5SdmTZiZsqlq6VP7qs1MybifY6cq3kwiPQYNzxxM7xbfQEyaeZzsw	Mark Gottlieb	https://play-lh.googleusercontent.com/a/AATXAJyvvAsr2g2SlLkWejpxsdggueEpl9e7Ac_-8MQb=mo	Hard access saved messages and get calls. Good for making calls and keeping records of calls.	4	0	8.74.0.152	2021-08-16 11:29:33			Skype
209	gp:AOqpTOEeUSILvgbM4ZdcboIBP2Njflw1FbNPf8Y31kqo6Ux7VkB5ZLG4YasQHOn_VFyyvZFf4hyKuFRcmPlAzA	Peter Pargol Gai	https://play-lh.googleusercontent.com/a-/AOh14GiSq1LmN8_7IrtOpXRiXOzO10-M0W2Gi6sKICKOSA	Very great app except during calls, it disturbs where by you don't get the other side clearly. Be blessed 💕	5	3	8.73.0.129	2021-07-29 17:37:22			Skype
210	gp:AOqpTOEjg0907hPAuA4q7i_cHvPOmp92jIDNB03Jytw0pgN2P0cIfq_d1Jv838CMBaS-tK9z1qntudWLSEO0Lg	James Seabaugh	https://play-lh.googleusercontent.com/a/AATXAJxHoWbAIM3cbEQc-nQXX9OpURcjh-sxTIOY32TG=mo	Dependable app as long as I am getting a good signal from my mobile service provider. Strongly recommended.	5	6	8.74.0.152	2021-08-01 01:46:14			Skype
211	gp:AOqpTOHuz3QPivffuAo2py40tB7a89rM24ef0kaC5KZXcb5Ayt1GoO8X9__1kXgrVuGATyfsFzfeNQxyMub_Wg	J.D. Tran	https://play-lh.googleusercontent.com/a/AATXAJwOSzYvPIf3pPf6TQPhu7sWIsOQvo86qkQYSfJi=mo	Very good app....it works very good....other complainers might have bought cheap phone that's why you have connections problems. Also the weather have some effect with bad connections.	5	4	8.75.0.140	2021-08-22 20:51:55			Skype
212	gp:AOqpTOHljxuqal-keoIm8JFWC8ylnsyAPKS_eFEYutic_fBUkzb1ZTuJaEkJZ9tGMc3gc-oL848QNRNkOnF4eA	George Baker	https://play-lh.googleusercontent.com/a-/AOh14GiDTK8z59tADf1UscVhU6WeSdot5dQjjcXnzcY72w	Helpful where no cell service available, but must uninstall when not in use because of endless spam.	3	0	8.75.0.140	2021-08-29 20:50:53			Skype
213	gp:AOqpTOGkYX627chjNmUTzDibsqAtHhT8gvnL0sfucnl2J2YZlH6aiLWoBjVf9ZQqSFPBsrYimG5R1jG0aVhtng	David Charles	https://play-lh.googleusercontent.com/a-/AOh14GhiJxpgl1aDUib2vfptBH_wYRrH410kKAz3DjXuFA	I am Impressed with the new features the 'Skype Team" developed! More people need the memo. Im UBER excited to see what Skype has in store for the future!	5	4	8.74.0.152	2021-08-03 07:20:17			Skype
214	gp:AOqpTOHJGVs5B0t3kktK6ETj5ksqO5aESRYlu1tA65EFn8giOqYPcDRsHT3mg11vM7Vi-hJQ51V2f_QTcsT_yA	Jake Court	https://play-lh.googleusercontent.com/a-/AOh14GhORnfScTH4gxZs2pZ-d7qImVlYn53vVDVUamTtgNI	Terrible app. Freezes constantly despite having excellent wifi connection. Can't even import contacts. Useless.	1	3	8.75.0.140	2021-08-22 02:31:46			Skype
215	gp:AOqpTOGrfJKMVrj9oMGlkRE2LVvxjljMNjrZ_HVoMc2XMRXoseoPFXLIZCJtXXYeJjXqyfaI3ZQ2Zo7d5vLvNQ	Adan Alvarado	https://play-lh.googleusercontent.com/a/AATXAJzCeut58lddvPjf7fWdpF385lbHHPlKrx35lDqzeQ=mo	Outdated. Slow, misses calls, bad audio quality. Nerfed on Linux, webapp is constantly regressing on features.	2	0	8.74.0.152	2021-08-07 00:34:58			Skype
216	gp:AOqpTOEaUxLeUjzUNJRIV_jEmxcismA7kcAcyqOTjN23PwqtORGMx4PGYsu4J2HUkLEHwx1kkuHT-RGSF1nTfw	Kailey Eusea	https://play-lh.googleusercontent.com/a-/AOh14Gg1Yw5bLe8PnfeVDuO6-Jr6aVDdnJZcCROpyYHV	This app is starting to suck very bad.... Everytime I get on the app it freezes on one spot and I can't do anything.. Please fix!	1	6	8.75.0.140	2021-08-27 17:23:12			Skype
217	gp:AOqpTOE1Tm8USZHSVFRxGFQTFfyzlzUDMPZVN1MpUAxdcqv9leFuuuuAxUFAASkzcerwyxgquv17332u7zDyRg	arkeyn	https://play-lh.googleusercontent.com/a/AATXAJwSFFpNHMcBDpHk5pFqc3U6TrJOD20qF4fARTW8=mo	Microphone is working much worse, would be great if there were setting for microphone.	3	1	8.73.0.129	2021-07-16 09:10:51			Skype
218	gp:AOqpTOFXa1RuPTtGAOQOOmjxSzBtatvPYiDq_N23vw0TDRlXQZjJFaW3KDd_0g9RphYJ-ZhqZhNkWpFqCkIIxw	Katunitsu Katsumoto	https://play-lh.googleusercontent.com/a-/AOh14GicF_Q-EwHEKbg72JJzcbWTpti4TPgj6AdDB1Uo-I8	To hell with Microsoft. This app keeps rejecting the correct passwords forcing me to reset more than a dozen times.	1	4	8.75.0.140	2021-08-22 03:11:50			Skype
219	gp:AOqpTOFLdgKzE-FPtvxR7DrADrX5KkjtrszD6Q9Ue-7XRV0eJyv0T_hAhfE5niZvVlDN3msxgrynRkU4PJAAEA	Chad Dangle	https://play-lh.googleusercontent.com/a/AATXAJwRwGKLQBPSBmrf9zz6wbU5fetDByy2pCLewBfw=mo	I've a Skype problem, I sign out asking to be "Forgotten;" it doesn't! Anyone can click it, open my profile, pretend it's me, no security!!!	3	2	8.74.0.152	2021-07-31 05:45:54			Skype
220	gp:AOqpTOHUUy-b5T-I-mkOrK6Fwc9-apwZfnTm9ZyY_8Jz-3GiIxnAMiMJ93522yyutIzoC2FQu9UCwRVdK5sXug	Motowölf	https://play-lh.googleusercontent.com/a-/AOh14Ggen4gq1MtFFtvqqlBlO_KDtzl5Nv27k46IPUyybyo	It's good for video chatting. Messaging is good... But voice messages download very slowly.	3	0	8.74.0.152	2021-07-31 19:36:18			Skype
221	gp:AOqpTOFX3r3K7baVoFPb6zKxcLvWKStkNmJVplmbFGLoRZxf2mDMCAjoqKVl53Y5o-W1eG3v52zrvPfRexEuGw	FMI - David Michael Grubbs	https://play-lh.googleusercontent.com/a-/AOh14GjF1Ig7-fpsjg30LKdP1ZZE6pEhlPUj3LZX__TBWnw	Bad Skype takes forever to do anything... Crazy sluggish and slow... Every time I open it I have to sign in.	1	0	8.74.0.152	2021-08-05 15:33:40			Skype
222	gp:AOqpTOHdGTePGHV6aG-BihneMkXwzVLpGrdWJ6L3GojigHwqXNxsc163cq6uuYUatjDS2E6Jg4jv71xsbTgXyQ	Omarie Phipps	https://play-lh.googleusercontent.com/a-/AOh14Gg3oZyacaEYfokFJZPO9eCG2JoDWhtUdUPxvaGhsw	Changing my 3 star to 1. No update in sight for lagging issue and long "loading conversation"	1	4	8.74.0.152	2021-08-02 03:33:16			Skype
223	gp:AOqpTOGftyCdepvmMW7rNVAT_Usqjsz98BWCCZNSTbBBNqaN6ADRWRzmFmkDxzcn7tW3Ub_gaWLJdq8bgM6MNA	J	https://play-lh.googleusercontent.com/a/AATXAJwCB8QnDBcdbVf3RBOhRsf6szr8AooWElokxN_F=mo	Video connection and quility is very poor. It use to be 5 stars but not anymore.🤔	2	1	8.73.0.129	2021-07-20 16:35:52			Skype
224	gp:AOqpTOFUFxLM5Jnlo95JNzfLsMtnVRT8Ovg5sAkGmDuHT_h90jM5mYLiTKxlv7TP70Q3fe_6VrcytZVolDxpYw	Patrick K	https://play-lh.googleusercontent.com/a/AATXAJyCi3VLMdkTtK1scwszLLjXU7m5ochNtVjNcFp6=mo	Current version is non-functional on Pixel3. App freezes after 2-3 UI interactions.	1	0	8.73.0.129	2021-07-29 19:06:15			Skype
225	gp:AOqpTOHUCTf8P1lIXBuXqbZcxKTTgMJ-Bnr3jheXWAIF5AZH_-F-l0bEtPuM5kOlkTg4DuBXJwHw0LWviJHUkg	Jason Kirkley	https://play-lh.googleusercontent.com/a-/AOh14GiV8P0PZdCJD9ZJ8976FyDVqUe5oAiqWPVyIfHmBg	Skype has went to Garbage!! I'm deployed my internet is not the greatest, but that's the whole reason for Skype to talk to family back home!	2	2	8.73.0.129	2021-07-18 11:43:14			Skype
226	gp:AOqpTOHBfNrZADpZ32pIzthIKhdClDHuLK3xzjJUpVxh_oVVGu8Ef5ImLMFITeinNTccFVcfWqbnq6G6G_gc3A	Little Pink Riding Hood	https://play-lh.googleusercontent.com/a-/AOh14GgEY4aEia9Tu874KhGG5jA682mOLPm_lmSQVPCr	Worst app ever! It keeps freezing when I try to send a message or viewing my profile. I expected better from this app.. I was wrong	1	1	8.75.0.140	2021-09-05 05:15:46			Skype
227	gp:AOqpTOFaa_jFcsiHUOEbpFEkr2vhmt-eKF_KUaRKy81b5XLQzxGsJOtKa_kVUgPMJwiXwKmaWbdgOdtJSP3YnA	Elizabeth R Pannell - Betty	https://play-lh.googleusercontent.com/a-/AOh14GgRWcIVJxHoIvZWC-RyoHSBrCAkkhTEGqJ8BmBjuSA	The audio quality is great. It's also easy to use. It's a bummer though that you have to pay to use it.	5	0	8.75.0.140	2021-08-23 20:20:24			Skype
228	gp:AOqpTOGZ57kQ0Gl52rFKkgHWwrPwVdTr2YDPPtWLcNUt9uCIBCeT--4cXcQOVS8deSYH2drF-LQG0PVlXVQVow	Michelle Kostuck	https://play-lh.googleusercontent.com/a/AATXAJwE-SrqcPdYxYZpzaMZuFtbF1jWKPYm9U2cSiTz=mo	The direction and delete button and end video are all too close together I want to end a call but it calls someone else it's very annoying	2	0	8.75.0.140	2021-08-23 11:59:37			Skype
229	gp:AOqpTOHDkO4np46mMH5rDRg-np4nC3LALA2IOe93Lb6ccIaWQ94BOYrxoos84RlbUR0KDC94Hm9_9KjnTBi30w	Marti Reckdahl	https://play-lh.googleusercontent.com/a-/AOh14Gg5suUs0c9-blYPkpAYSUhK7pJpVqyqWeOdAhG3	We use Skype regularly. We enjoy the clear picture and sound and the ease of use.	5	6	8.75.0.140	2021-08-19 07:31:04			Skype
230	gp:AOqpTOEyhH873MBj9o8NoA_9WQ0A-AdbUcQzblmwmT2b9PNcg9wxcEinScvn0otl6HwvGxC6jv8cS_0o03J3qQ	Deborah Broome	https://play-lh.googleusercontent.com/a-/AOh14GjoWIERZ_LXnakueFgM2hc73FmgsI2HwymozkgY4g	Works well when it works!! Connection is frequently weak followed by disconnection.	3	1	8.75.0.140	2021-08-30 07:30:30			Skype
231	gp:AOqpTOEHl2c0q184oSl1qoyos37VVIMd2XE9iXs4qgeh5LiA2WsBVlctwyhnAHInfDfRUaexPWIM-YAcND6U1A	Alan Kab	https://play-lh.googleusercontent.com/a-/AOh14GhB0ryrzAOwIeWGgk82ZBdJ5eTotojh4mqEejnL9w	I love it. Got second US number so I'm always connected, no matter where in world I'm.	5	1	8.74.0.152	2021-08-12 17:27:11			Skype
232	gp:AOqpTOGKBORRnwqeX51pQGzDRQJQrVxXzb0t01LN1BJala3e3E08j_YQ23Y3T91_AF34noHf7QIxg9yjAAimYg	A Google user	https://play-lh.googleusercontent.com/EGemoI2NTXmTsBVtJqk8jxF9rh8ApRWfsIMQSt2uE4OcpQqbFu7f7NbTK05lx80nuSijCz7sc3a277R67g	So easy to use, my mum loves it 😊 Fantastic, so awesome to connect with anyone around the world.	5	1	8.74.0.152	2021-08-19 21:33:44			Skype
233	gp:AOqpTOGTGDenMNw44EHlbNXQrV6WLmaLQhhUOUTcB-4WW8C1DUjMCD0PXYhzOB4YsrQdkVFpwQZPpHAqmdhWaA	Dale Dickerson	https://play-lh.googleusercontent.com/a/AATXAJznFdP2zkuE_3ADrLKKbGJ-Ynur2uG8Inzm7BIW=mo	Latest update now makes it so it doesn't work on my phone! It use to work fine!!!!	1	8	8.75.0.140	2021-08-29 22:56:48			Skype
234	gp:AOqpTOEYPEuVOQpbjwlt5IvkMzXaUSzgBB8kc4mOtvITtMVwU0t0eK70BvVMI3V78gfAmbSzXmHju_Ay0WSF_w	Isabelle cole	https://play-lh.googleusercontent.com/a-/AOh14GiPuhGEcGEu9zDCeuf11GVc2a-Wyep55hoRQcP3	Skype Lags and signs me out. It won't let me change my name or text my friends. Overall, it just isnt the best texting app.	1	2	8.74.0.152	2021-07-30 07:02:03			Skype
235	gp:AOqpTOFUKRTp_iW70Fhrfa-hc4Xs8enMJJbkGlkdAUkWVtx7BskdGArdRIr-ve8wM8jQocjV4JFAr8i3IPsTBw	Daniel Turner	https://play-lh.googleusercontent.com/a/AATXAJyKbY-kX2RQHGibLUa_vyc94YwthM3AMP8B3ab_=mo	The one problem was that voicemail would pick-up too soon, but there's a setting.	5	1	8.74.0.152	2021-08-12 01:57:17			Skype
236	gp:AOqpTOF0s7OcXm6sJs1sh-0nGpY0z87wM3E7xHQ3SRIle4dXVffvKbQQH-GwbYC2VTsmnOh-WPq7WBpGvXyxDA	The God	https://play-lh.googleusercontent.com/a/AATXAJxPB6Lv_ms-yRTxbmGtqNqgE09kVLGON_HAJn-H=mo	Skype has crystal clear audio and video calls... And the auto translation is awesome... 👍🏽	5	1	8.73.0.129	2021-07-29 10:09:43			Skype
237	gp:AOqpTOEudgNNLcb7NffpOQTemH2H8E0zfMB00YwkRhbnHgXZowy2-rK-3MDlBoTAIKlx-XeyGI0U2NePeFKgMQ	Persephone Medlin	https://play-lh.googleusercontent.com/a/AATXAJxDj63sy0KA9Bvk0qbaNfAqomI1S3Kx8LwBBg1f=mo	Sometimes it doesn't give me the notification when I'm talking to someone and won't send the messages when l need it to, would rate it more	3	0	8.74.0.152	2021-08-08 08:52:26			Skype
238	gp:AOqpTOExGcNf6mtJYBx4Ut1vYjQPkxrZEYWYiWSoKeGV2TcIWhF81zqgDrnewxP2WySCu1YugAw_OVcYnWm7mw	Michael Wickersham	https://play-lh.googleusercontent.com/a-/AOh14GhMxMf7O2OU-Uu6dWTa7APPgvBAebQaRcPJvl1IUvs	Should make it to where you can pin as many emoji's as we want to the emoji section so we don't have to keep going back and picking different emojis.	4	0	8.74.0.152	2021-08-10 11:33:58			Skype
239	gp:AOqpTOHxksrP7MwzyBgh4LUXGJiqYhE79BAci5uR5boI2-ijSPZ6YXndLezMkiB5E4NZQqB2ePYRKsqoclyG6w	Arifuzzaman Tusar	https://play-lh.googleusercontent.com/a-/AOh14Ginu2FWy6IRjbk2kZWmlOgb6oOODzNZh70O-gXm5A	In windows its awesome!! Why its damn laggy on Android? Fix scroll lag ASAP & get 5⭐	1	1	8.75.0.140	2021-08-23 17:23:51			Skype
240	gp:AOqpTOE2r1PSWUyOT9hSj7C3HsPYx0ATR25NcNk8gUvaMuXRm47LUBh3IwmZ3juBThiZZWEccACNtJcrii9bpA	Sarah Jones	https://play-lh.googleusercontent.com/a/AATXAJzbFqoIF2MgNIjmQ_2v4pi0P0Hh-a3Z4cMD_31h=mo	Just keeps freezing Every 10 seconds it freezes, forcing me to restart.	1	1	8.73.0.129	2021-07-24 18:29:36			Skype
241	gp:AOqpTOFNglafOQ4ao2qYFVn3fL2ZRsc64nfsjvWsCLEABCyRDjbner5SC3kCSjVf1qGvh9vcyMJ7cuVCizqv8g	Arian	https://play-lh.googleusercontent.com/a-/AOh14GinnI4SiNkHvRAcMbBhLuRI26-Q6a4FTcb5iHVW	If I didn't have to use it because of my community, I wouldn't. You have download a video 10 times to succeed, and you can't save it at all. It automatically turns off wifi. It's just awful.	1	1	8.75.0.140	2021-08-17 16:05:43			Skype
242	gp:AOqpTOFREwrXW1ovzsqBUTIKLKogD9LSsT2IWxcmc830whOjQfA8QtLss9_0j8R1iPM7UYUjW72GjoAjLiUM3g	Glen Monnett	https://play-lh.googleusercontent.com/a-/AOh14GjZU_FBXMsz3PWn36ZFv7cOwGvWpoIuij6Lt65Tpw8	Skype does a good job at connecting you with loved ones, even if you have a weak signal.	5	4	8.73.0.129	2021-07-15 04:48:05			Skype
243	gp:AOqpTOEt4BrQFF5vofSZIZ4k7TyAX8oIdm0l0nrOGfxX7rFrqOq2eELDPGDLvTiKHnR9VMkVNtKAs1FBHDzOsw	Otto Dobre	https://play-lh.googleusercontent.com/a-/AOh14Gjbssl8oIzrdp472cYrhREzqwndjtOcEWiUDcAG	Excellent sound quality, and very low international rates. Nothing more to say.	5	3	8.74.0.152	2021-08-12 21:00:44			Skype
244	gp:AOqpTOEoBlSdyCbcCa8XnsGHDTHvX6NNhdylpGohNUTy9lJ-62QBL5jt5RVJ1vcmqKgh1PkYHHCMSZ1ljghTiQ	Mike Misheff	https://play-lh.googleusercontent.com/a-/AOh14GiM9c3P99dLm1GYdJRG2gM4zYRx_5O-UAZNCu3qPA	Awful. A calling app that regularly freezes when dialing a number makes for a pretty useless app.	1	0	8.74.0.152	2021-08-08 15:47:45			Skype
245	gp:AOqpTOF134VAZV27PXKFkUY5a1aaMH_OXpRtR82akK06LLlfyBTOVXaQ4HKTE1ARZf2aqdTLTyGv9use-D7VMw	Madonna Reid	https://play-lh.googleusercontent.com/a/AATXAJzUGLyjVWTT9qllDrn1bPPHppKDb0AHwznyy-Z7=mo	Works mostly. Confusing interface. I hope facetime for android will be better.	3	0	8.74.0.152	2021-08-11 06:31:27			Skype
246	gp:AOqpTOG69Q94Hb0i83y9_xsFk75dLe75zx_0eMqIPEOmxPtrwkeyCIvvJR8IGZiXjzwG0h_oCHB0MQtAu8JO3Q	Victoria Bevis	https://play-lh.googleusercontent.com/a-/AOh14Gg9duo7_GeUFPkZZALVE_mkedaAsZ3MgIBzI9wGRw	It wont let me send messages and keeps freezing up, ive been trying to fix it and nothing is working	1	0	8.73.0.129	2021-07-26 03:58:30			Skype
247	gp:AOqpTOFnu2o1tFlM5bh55jAxw_AzTp3a81BTf9OlSjBBBLlTOeoi8rHUZXFn4PTCL59Mk1gczV3i-8qQM7vJwA	Jake C	https://play-lh.googleusercontent.com/a/AATXAJxciPRvClh4NspNoBypNjlEGG1GMHpmfOeoL75E=mo	App is unresponsive after login, for up to a minute, lots of lag in general	2	4	8.73.0.129	2021-07-19 21:24:49			Skype
248	gp:AOqpTOEuiwb1qwJkdgwLEsFPNKk1WLl3dCLrzeZSb-eSMOKvTpIA9YAZ9o5kE0a9urGRANmUHZuq6TrRnO5oEA	Noob Gamer	https://play-lh.googleusercontent.com/a-/AOh14GgVZqvdywJdtfmu5MCNx7nQaKlmSe4LOAQvHbfqSA	Video call quality is Good..But there is some server problem on Skype..For this Some time screen share lag	5	3	8.73.0.129	2021-07-31 20:08:22			Skype
249	gp:AOqpTOGZ-YqBuuaXQUwLeqY3OEELZ4udIGQI4-D1MRC2uQzZpqgzEBhxNQSgGXwk3XwEg2w025MZt0miZNsLOw	April S	https://play-lh.googleusercontent.com/a/AATXAJyCUkDbMDI9uGavktzCh4HpHClndN-stImqKFri=mo	2021 updates have messed up the app. Too many missed calls; often no indication or sound of an incoming call. Can't answer many calls and have to restart my phone to clear the incoming call off my screen Phone messages won't load. Volume is difficult to control; I often have to put it on speaker and hold it away from me so it isn't too loud in my ear.	1	0	8.58.0.98	2021-11-27 10:13:47			Skype
250	gp:AOqpTOFkLqxmcaUwIHelwCY4LJ0dgrEatL_H9QKdS55KAhyvNc6EH4sOXB4ML_i_dIXoQ74AZkmqk8fl8aTWDA	Eli Martin	https://play-lh.googleusercontent.com/a-/AOh14Ghhei50GWKO8Ln23crXvC39bGw5G4nQ4EUCfqcy	I use this app alot to message people, but today when I was about to respond to a message I saw in my notifacation panel, Skype wouldn't load, I closed out and tried several times but still the same. Then I deleted it and redownloaded skype, but, now It has taken away the microphone button, ability to see when messages are read, favorite contacts, bookmarks, and the ability to send a message with…	2	0	8.15.0.440	2021-10-20 00:49:44			Skype
251	gp:AOqpTOEb4DrtKvT_wr9QHbcOkPGtQxpVBWkY80y5sOdYJaAeTCsED6HG3BhY6ksEPrEE8k1XUtrUekyLb67WvA	Todd	https://play-lh.googleusercontent.com/a-/AOh14GhKDTMZ4Z3dbZwf2La1coNWOulVDWUxffshCJ1ExQ	Skype has become almost impossible to download much harder to use ever since Microsoft bought it. Microsoft needs to make Skype independent completely the way it was when it was a really great app. I can't even download it to my brand new Samsung Galaxy s1 Plus that never used to be a problem. Leave it to Microsoft to complicate everything and take a good thing and make it bad.	1	5	8.72.0.94	2021-10-31 00:03:29			Skype
252	gp:AOqpTOEqR4-DiJdvS2Wo2k3K5GViEqMG_wPLjgT6fXWSUVRFfO6CykASmCkD6cJAivRtZZupjmOF4xSg6pY07A	James Fitzpatrick	https://play-lh.googleusercontent.com/a-/AOh14Ghfmi97tooWlLajd8gKmyDqRr6w_UpWsFS_PNTc	Yes app works good now. Don't know what the issue was but I appreciate the fix. It's a very reliable app but a lot is changing in the industry. I can't really say phone companies are like a post it, just switch labels.	5	0		2021-12-03 19:25:20			Skype
253	gp:AOqpTOHv0gpUb-NFcPBdnKrEWKDMcrzsQryQuSk2aeCkXN8dWkc8JOJyPYt2mIHbD4Jg7qD18a01He4LOJkk_w	for whatever	https://play-lh.googleusercontent.com/a-/AOh14GicoHR5xArwaBNLbJ0LCA9qjpZZSjnuw58CQFtp	The skype I love and know, is gone. All the features I appreciated, compact layout, pretty much the exact same to the web version, read receipts, side text bar on videochat... It's all gone. I'm really disappointed. All skype needed was some lag fixes, and that same status bug to be fixed again.. Not this. It's like the iconic skype is trying to reform to basic texting apps. This is wrong, Skype.…	1	1		2021-10-12 07:11:46			Skype
254	gp:AOqpTOF8OoA4HYjL1uNaWIZEo1MJgAMBn8afsUiLjeGBXgIyB74gA2gnVMh3HvjEAnrMH7AXuTWVDpdrz2jGLw	Paul Garmon	https://play-lh.googleusercontent.com/a-/AOh14GhZFh1LrfS_Hc5NG06Stg_qNf4uGmLaujSxe60N	So far so good Skype been pretty reasonably I believe it's better than some of the other call apps or get a second number out I use Skype phone and I have no problem I used the other ones and I get dropped calls I'm really impressed with this app it's a really must have I really give it a 10 but I just been playing with the phone myself	4	0		2021-11-15 16:27:30			Skype
255	gp:AOqpTOGh6F8qkFc_KPS4AcsHqA_VZi1JPCdM4w02WO4r4cPX36X5eZu4tjNuHO89vxzZ_tLPqoYCCtBRbBxIVQ	Shirley Wright	https://play-lh.googleusercontent.com/a/AATXAJwqLGUCIHAoj6Kb-WagLhako7w_X8SOavr6K4cW=mo	I used to have Skype. I tried it again and it said I had to verify through my email or phone. It never sent me a code. I checked the junk box and the main one. I tried through my phone and nothing happened. I gave up.	1	0		2021-11-29 03:06:16			Skype
256	gp:AOqpTOFSycCQNszwQAmdUrxZI7RAn4I4Jh-6qB6YkPnGUiX4dYb0hSfq9wLNybvGMt7JI2DRzvIWqYa9kLT4cA	Tamara Pattion	https://play-lh.googleusercontent.com/a-/AOh14Gi2ryIn0LwFzEF_GzNp1KatXF9eHJYHLxqxRU109Q	I've had nothing but issues with this app and I'm sick to death of it. I don't get notified when I get messages, or I'll send a message from my notification bar but that message will just disappear and not get sent. Do something about all the issues this stupid app has or my bf and I will be uninstalling it.	1	0	8.68.0.97	2021-09-22 22:17:20			Skype
257	gp:AOqpTOHzi6fMI4kBzKb5huOT0fWTYUIEdrA4Pi3ElV8qu5_ZzpiqkP_Rlsc1LobPDLBWTPaavI7njnEB-vrufw	Ivy Mclain	https://play-lh.googleusercontent.com/a-/AOh14Gj6VMOGfl4hLqMuS7TNCXEQZqp1nPj3uJMmKW3JsQ	Do Not Download this App!! My Fiance downloaded this app so we could face time each other and it caused his phone to become a white screen and stop working. He tried taking it to be repaired and the repair store said they couldnt do anything for him. Now he has to buy a new phone and has lost all photos/data that was on his old phone because of downloading this app.	1	0		2021-11-23 23:44:31			Skype
258	gp:AOqpTOGV6pRNsIQV15Ll_SJWoS5oALP-hhjB3ONbSkEQisJesnEh-beMnuFA6-k2a9kGUNffj8ZRMAGv1Sfvog	yousif Omer	https://play-lh.googleusercontent.com/a/AATXAJxByV6czmctCjVFuA6lEZBiFbqP7gbb1IkJpEv8=mo	i really don't know what is going on, but I am unable to send the messages when I am using the cellular network, and when I use a vpn , the messages reach, but then I can't hear or see the other person in the call !! , I really hope that I get an assistance in this matter 🙏, thank you.	1	0		2021-11-27 06:53:58			Skype
259	gp:AOqpTOHY7p1927W-HLBTsKibpSBb5g6wgDueNK1urPhQ-IEIJnzeMbefnR5vTXZ6a35mOl5BTho2AgoZX8OSng	Marsha Hanson	https://play-lh.googleusercontent.com/a-/AOh14GjV7YDaoi115HsA0QovBKtaSxoDyuwR43H0Zy5xzQ	What won't tell you is Skype won't allow you a password on a Chrome computer. I've gotten code after code. Finally found a way for it to let me input the info, only to get error message after error message of my passwords not matching. Of course, customer support is nill.	1	0	8.15.0.440	2021-11-01 04:52:03			Skype
260	gp:AOqpTOFKW4IS6iyWC43yXX7o90H-_4YoM6eviL4uz2eenqsG9aJX1ynKOQYIOUDZDQJM-d5ON5To5xAb3XEaZQ	Maximilian Weiss	https://play-lh.googleusercontent.com/a/AATXAJyYW0vKPc4IapCMCdNyTZ7E2t8wmh2XEdkmvpJO=mo	This application exhibits malicious behavior. In stock Android 11 permission settings, I denied it the ability to read and write contacts, and denied the ability to modify system settings. After opening it, I found my contacts modified and the settings changed to allow read and write to contacts. I then tested it on a rooted phone which monitors this kind of behavior and confirmed that it is inde…	1	0		2021-10-09 04:37:32			Skype
261	gp:AOqpTOHL7P8Xkldg_2JqPpaeWti8DRHC8npNL1FhJS53jrUWQcnVEoNz5Rn714RCdBmaIpCsmeDw29T9MVFGSw	David Carraway	https://play-lh.googleusercontent.com/a-/AOh14Ghkd-mGpaFQOGkBEJyqN544Tiorm_iZxXsXNRUwvA	Translator is now heat as Google Translator, but is alright after you get use to! For Spanish to English it uses "if" for si instead of just yes or yeah.and often work alright on and not the other, the text of the translation should be a file so you can review later also! Best app with translate build in!	3	0		2021-10-09 08:09:58			Skype
262	gp:AOqpTOFe7aKQZeZo1v02I5lfByYg6y5ZHMnKAj5_Za1EKtme83UKYZtNsgFM06Lirah1xBpPWiCJM8VTggec0g	ItsMeWolfie	https://play-lh.googleusercontent.com/a-/AOh14Gi6adJx4vQ5Tyorrlqk4bENm-h36oRBrDIaUOnD	Can't load voice messages, can't send videos, can't save pictures, lags worse than RL Minecraft on a 2002 computer. Going back to Discord. Edit: Can't load in a profile picture. I know Skype has access to my phone galley too.	1	0		2021-11-29 09:45:52			Skype
263	gp:AOqpTOFpN3ORnO1y-STzUzjfXVe8OTawXcIlbxATlKc52tty2Y1HosdzdaC7zOPEQluZ7IH3H1qdFyTLr0nGZw	brandon alexzander	https://play-lh.googleusercontent.com/a-/AOh14GhxN6wA6NQSEU1rKxLeXkuXg4RuE9b00K_2egta	I enjoyed it when I first downloaded it for the phone but now I can't even use it. Uninstalled, reinstalled, refreshed. Just plain out doesn't work now other then typing.	1	0	8.15.0.306-release	2021-11-11 20:17:07			Skype
264	gp:AOqpTOEOjyRKCi9Q822y0p09KZzfRcuNpJZ3H-8BBXZOlxwE3bptxXRCfc1pNkylcLguGfFr4hcRUM-Fcwg7Dw	Teresa S	https://play-lh.googleusercontent.com/a/AATXAJx9RyJSKswDLs7qIBkH-OdbZE1RM2-qufgJjy5F=mo	I've been using Skype for about 10 years now. It was the first app of it's kind and works on all mediums. I've been on messenger for awhile. It's more about making funny pics and playing games. I'm loading Skype on all of my Grandchildren's electronics so they can reach me when they just want to talk.	5	0		2021-09-21 18:14:57			Skype
265	gp:AOqpTOFMznSx9hZBoExv3CLrHu6eECKTekCPz8c0Ey7rJ2vY8oafeAdTn9Pfs44zjRuOHe1MPpweNlDQBPsuzA	Chris J	https://play-lh.googleusercontent.com/a/AATXAJzlma02oHavVC9yyQVou5_GlNahOLn9peyb069L=mo	This app doesn't even deserve 1 star. It's extremely laggy to the point that nothing on it works. I don't know what happened to Skype over the years but now you should just find a different app to use.	1	0		2021-09-18 10:36:53			Skype
266	gp:AOqpTOF7mEYJSpIhrthijxIY0aYE47enhdgkb2Wi0jKs9YjBdf6xa4E-ugC6A5vx68rke2u--KJsbi9jevL6jQ	Claudia Boensch	https://play-lh.googleusercontent.com/a-/AOh14GgV0i7NX9OPw-8ozjnvE2kBY6tuVOEfz2ARtiiH	Constant crashing. Says "connecting" for hours, even on wifi. Messages say "sending" for hours on wifi. Have to constantly uninstall and reinstall the entire app just to get a message out. Needs serious bug fixed.	1	0		2021-11-03 18:47:25			Skype
267	gp:AOqpTOHREwhXJqRXvveF1dezpyeAF5qLOJuFOXRLnsmjjed-3Isfk4zgT3fGpFWrfvRNwy80GG0EB9AO_KIs0A	Growing With Art	https://play-lh.googleusercontent.com/a-/AOh14GiSbh099A0aGM9BcurKZyHSd7zUoOW_-q0CM3_H	A few years ago me and my friends started using Skype to talk to one another. In the past year or two there has been so many issued. A few being, it drains the phone battery, it won't give me half of my text or call notifications, and also it constantly drops calls and will take 3 minutes for a message to send. What happened? Update: the app hasnt worked in a week, it wont even open past a blank …	1	1		2021-06-12 11:13:16			Skype
268	gp:AOqpTOF4V9KZhzTbOmhtQsmJ2TSLTI45znForoFaGJGdTaIJMr2qhfwROTQPx3QBiP0T-Oxs2a7GSlLBxotEMA	Grace Baker	https://play-lh.googleusercontent.com/a-/AOh14Gh4XzmrwXbVrIuKQZOQFJwiiRDOxdZ95WcwTQ8oYg	It's a pretty good app for video calls but sometimes I have trouble hearing the other person and when I make a call it starts a chat. That's annoying. Also when I put on a virtual background it stays there and I have to take it off every time. Accounts can also be a mess and that could use done improvement to be not so confusing. Other than that its good.	4	1		2021-06-11 07:38:24			Skype
269	gp:AOqpTOFKDToFGibHGtj4VBotMUV1NNsG0wWxzniWeQRgcuYGWn-_GysRyCE1FgHoSh975CVlojKYi7APQSUhDg	Ty Me	https://play-lh.googleusercontent.com/a-/AOh14GjQRh9Z5aj6VVLjIym_pcKiZMRq0i1pVvMjVq7z	It wouldn't allow me to click on settings or send messages without stopping or just not doing it. Maybe it was just my phone being an idiot, but it infuriates me, second, i constantly get calls from my friend that was annoying me with stuff, and third, when i do answer, there is NO AUDIO, so what is the point of a phone conversation if the other person can't hear you.	1	0		2021-07-20 07:45:50			Skype
270	gp:AOqpTOFT05Ynljuf6ZNCAACvq8o9_KLjnNK13ouKh0qcktBqPSgtiwqcLQQW9UW2T5jp1RVqnasVYuNSlKcGew	ashley indomenico	https://play-lh.googleusercontent.com/a-/AOh14GhRyxNdlGDUzuRMGgyj80gURIrBk9-gDY17OEzX	Can you please, please do something about the all the GIFTS, mojis, stickers, etc. For the last couple of week's now they haven't been pulling up at all or extremely slow which is very frustrating. Also, the connection has been wonky. Otherwise I still love Skype and would rather use this video chat than anything else! 😃	4	0		2021-10-23 04:17:56			Skype
271	gp:AOqpTOGgFAVqgmt7Pe4b9mtLT_opjw0lG56zFxJQFXsQdOD1jySaEyftvIjfy78AKDk7H_zQeQwtJI7cypzQaQ	Alyssa Meadows	https://play-lh.googleusercontent.com/a-/AOh14Ggm1YfhSMv9Ld4DpNibFh3kU2t8kp3BZEmEWteEVw	I'm giving this 1 star since there's no way to delete the account unless you delete the microsoft account that's insane honestly I haven't used it for years and have no need for it since everyone uses zoom or duo now.	1	0		2021-11-13 08:55:26			Skype
272	gp:AOqpTOFsPpP1Tfc5IZJw49UcFsur6NH3r659RQNVMmvgVDmsPl_FxIRcp50pjrqpLchVLzvCQQVyJ1Z0L2T4VA	Justin H.	https://play-lh.googleusercontent.com/a/AATXAJzqZNaz0yQx0gPm1Clllk7h1YFf8nMthdBLh5d_=mo	The latest version has made Skype almost completely unresponsive. There's long delays in button inputs and sending basic messages. Simple texts become a chore. There's now many options and competitors. If Microsoft wants to keep up, they frankly to need to start considering how to out perform the rest instead doing bare minimum. We will migrate if this keeps up. Otherwise shut the service down MS.	1	0	8.70.0.77	2021-08-28 09:51:59			Skype
273	gp:AOqpTOHqZf6xT3i4k2BbFJkUSAV2fyvw5NS9senO1yELdU3cZA2SP8qq5f8osyR1RomUnQWjFIiRgDI5-ASjJA	Cliff K	https://play-lh.googleusercontent.com/a/AATXAJwlhHVc8qzlzKXDvAGYVA6j9FPWY5vnpoOYCjo8=mo	Great app! video and audio quality can be improved, but wifi quality probably contributes to that. So far, this app has only had a 3-4 second delay. Others are much worse. I really like the fact that I can use Skype on any device without paying for a phone line. Not sure why, my recently updated version does not have an audio only function. I can't send audio messages. No microphone button includ…	4	209	8.15.0.440	2021-07-07 23:51:17			Skype
274	gp:AOqpTOE6lbOoGAnccC3dNDG3qrqOlC5rR49NEZMuXUwveeRHCwbXidPWNvWtgiI7RDgPfOTP5j4rZ_0cuqrz_g	badonkadonk	https://play-lh.googleusercontent.com/a-/AOh14Ggwgeezd_3MY-Sbrm1-Scx8A_zTkW0Ez_v7MfwYdA	This app is literally the worst thing ever. I couldn’t even create an account and use the app without having to close and re-open the app seven times. It didn’t work after that, either, and I can’t even close my account through the app. The “Microsoft Help” page that it brought me to just kept reloading me to the same page even when I selected “How do I close my account.” If you want to use Skype…	1	0		2021-08-10 08:54:55			Skype
275	gp:AOqpTOE0AxxUrfTQ5IP52_rqxAwX0MUmnEVLSADRkieK0KYqG5F-zGWiBCfU9o_35iD1LkBl7AE4vRoEb8mPwA	Is adaptable	https://play-lh.googleusercontent.com/a/AATXAJzkagQaoeeG_jVeFcHCSs9YLbKMMTfmM5YKwkfF=mo	Disastrous. Used to be my go-to. Then this update *destroyed* our ability to communicate with this app. Sadly, I can't find a close equivalent yet. I gave MS a few weeks to roll back, patch it, or even just apologize. Nope, nothing. I just got dinged for my annual unlimited plan. Feeling really negative about it right now. Time to uninstall & unsubscribe; given their astonishing unresponsiveness,…	1	0		2021-08-03 01:41:26			Skype
276	gp:AOqpTOGeXRnCMYyHqJTQsnSxfruvgwU5znuY0SIzU3GW-DsiOI6uI-tscfoJP1o5HyqP6ceui4_MzgLhFPBhzQ	Paige Seifert	https://play-lh.googleusercontent.com/a/AATXAJxorFBPXnZd9aMwk-IBCPiCQkNzGBxnO8zv5rIW=mo	So, this app needs an update. I love Skype. It used to be awesome too! Here are the issues I've had: My contacts often will show as constantly online, lots of lag so that I have to clear my chats frequently, screen-sharing won't work properly anymore. It's still a great app, but these bugs need to be fixed. I notice people want a small version to have while they use their phone, there is an optio…	4	157	8.72.0.94	2021-07-08 21:07:38			Skype
277	gp:AOqpTOGBthn3woT9uBCej7IQm1pb0gNeE4d7o-Qs2ZuqXNyCt4-PLNkWKiGRDHIiITr1L_UqPuQevJ5FzgnE3Q	Sniper5106 !	https://play-lh.googleusercontent.com/a-/AOh14GhwDbCXnEBo6vFqzEIEg3608AUr7kmj9KWYVH9o2w	Oh my God. Where do I even begin. It lags so bad sometimes. Can't even hold a call when I fall asleep on the phone with my girl because it decides to disconnect nearly all the time. When it pops up a reconnecting screen. Might as well press hang up because it won't "reconnecting"just make that stupid noise and end the call. NOW I can't even call my girlfriend on Skype because everytime I call her…	1	133	8.72.0.94	2021-06-14 19:14:00			Skype
278	gp:AOqpTOHVH0GaYi1VvGRN3DSOEVCP4FwoDZ9cH25EcRfPhx3mPURturJWs2RwB2CkyJ7cPxIqZwwnPT242CzhVA	Efrain Navarreterios	https://play-lh.googleusercontent.com/a-/AOh14Ghg-FBu9Wss1QKrCawVXHzzg1xAeq6xvK3ySuw_Mw	Sound is awful when you first start video chatting. I don't know why but the first call never goes through and I just get a notification of a missed call. Also I have no idea why they can't get with the program and have a mini video chat box so you can navigate the phone, lacks basic features that every other video chat app has. Come on dev team, let's get with the times.	1	38	8.72.0.94	2021-07-06 07:53:34			Skype
279	gp:AOqpTOGORiQRwhGI8HaqBBvgU0l4Z53ckOSjrxbeN_TiHcxIJsCgZty-qtY3enN_plt3V-VEJK7wBYA7nDBR8Q	Jamal Jemy	https://play-lh.googleusercontent.com/a/AATXAJxPZnjZEIhv4uIFEzeMDeThvrmxA6pX4ubr93iN=mo	I am using skype a long time ago but recently translation is not working at all though the settings are all set and no problem with my device nor my network	1	0		2021-11-15 22:41:16			Skype
280	gp:AOqpTOF8g3S4A0Un1Qrw7uZPvaQj83C9WMgnvog6X1pzu8o-sKOxLp0etsUHp2hRdW9JX0XVeY5oecCFqMzMJQ	Michael	https://play-lh.googleusercontent.com/a/AATXAJzBzG-SDFxclcTUifWMuvUqVIxTFu6MOmwc3ZgdASM=mo	This app has multiple issues. The biggest is not receiving notifications including phone calls. I have to manually open the app and leave running in the foreground to view any notifications or inbound phone calls. I've tried to clear cache, delete, reinstall, check all options to receive notifications. Not sure what else to do. Please fix	2	46	8.72.0.82	2021-06-14 18:48:08			Skype
281	gp:AOqpTOHr4Ex8h2jVBBSof3T3dIzO3TuqypQQMzp537pJpop9W6CXceBWKdwQUAloqI5JQMe7mkAdJ2uU25c67Q	Jared Hardy	https://play-lh.googleusercontent.com/a/AATXAJy_VJA-Ca_hNrTPBiHUNXXPlU8sltwKIhgiV7ag=mo	Love how Skype downgraded and now can't have screen share and camera at the same time but you used to be able to. Wish there was a fix for this.	2	0		2021-10-09 09:45:47			Skype
282	gp:AOqpTOENYU45ifFdecDSC7KXEBDogTuKl36_G9F5cIiMO8vV1iAENQlrkIHCdbpJlSVHyFa132WBNoW74KYXMA	Diane Kistner	https://play-lh.googleusercontent.com/a-/AOh14Gi5ggzbWRZdllXCC_P-A61LVpsU5qWOWR41Qlasq7U	Works great with new Skype number. Just change your two-factor authorization code phone number BEFORE disconnecting your other phone. Otherwise it will be hell. Don't ask me how I know. I wish it didn't have to be loaded all the time to receive calls is all.	5	0		2021-06-23 23:59:48			Skype
283	gp:AOqpTOHZjlOxnKy6dSX1KTfQoHC-YIe2CC41FrVmnt4_f1JPWdH4Qfktg7CrnASg_-Qz-Ony2hTp5QpuJdW61A	clarissa julian	https://play-lh.googleusercontent.com/a/AATXAJyvmpjrz5sGPhHFCuS25cOvpJ0trnPdT2nvJgoj=mo	Now I remember why I stopped using Skype years ago :(( If you forgot your password you're screwed! Been jumping through hoops for 2 days trying to retrieve my account so I can Skype w/ my aunt who lives out of the country before she dies. Went thru verification process 3x and keep being denied access stating I'm not giving them enough information. At this point it's just easier to use Facebook or…	1	65	8.72.0.94	2021-06-30 21:01:26			Skype
284	gp:AOqpTOG4nWULkWDk7mga-6DVz-usQcKCZKY74q49V2UUxIL74LbnXy3ej4Yp5yZTTGpTyEoIk94TtWVti9uSdw	Isaac P. Pearson	https://play-lh.googleusercontent.com/a/AATXAJxDxcPMhNP0q5gDM-XT5Ar8UATRAWKpBeUzoP0n=mo	Skype is excellent. I live in Philadelphia and regularly talk with friends in Kyrgyzstan, Korea and the Philippines. I rarely have a problem. This is my go-to app for video calls. One advantage of Skype is that it's so easy to use. Other communication apps, like Meet, can be very annoying because the users have to use a code and agree on a meeting. With Skype, I don't have to do anything but tap …	5	78	8.72.0.94	2021-06-24 20:08:07			Skype
285	gp:AOqpTOEabKWKuc0YHqswvx3rGTtHQk2PR0N_rCxjZTipQr-RD6gxsBgqecGzAB5LL0uFjm_aaJutodXGJWa4xQ	polikwaptiwa che	https://play-lh.googleusercontent.com/a-/AOh14GhgISxSC5m5IM6AoptQxYiHSdSzxzMPBwFM_C_G-g	I thought this app was free to use not just for 5 minutes! Any fees should be posted up front. This is what you call BAIT & SWITCH TACTICS! SORRY SKYPE YOU LOOSE! APP DELETED!	1	0		2021-10-17 03:58:23			Skype
286	gp:AOqpTOGHYs673gg62JVcAd9wUrhzc7h0EenyX50Z_q1tVWLyXmG0gUau74iiulkvyhaw6SAYXMUgjbNiy7JUQA	joseph morten	https://play-lh.googleusercontent.com/a/AATXAJwW8VupnUHXCVK54NOrdXojRdLBzloDPABqjCEZ=mo	Your service has been great from the time I started using it till recently when you started updating just at the same I need your service and now I can't get through on time because your update is interfering. Is there anything we can do to prevent this?	5	0		2021-11-03 03:24:36			Skype
287	gp:AOqpTOEVcE_YjJ_6k9zmSueu4k-XxiNKEMznMO4KQXDMz2wDkiYJ-deYX2mwcL5W5_S-y3a-QHL5dUSg3Zadzw	Lisa Largent	https://play-lh.googleusercontent.com/a/AATXAJzPmIZljPttbnYvTdndPrQ1MTLuIQUaQHkmuQpwiSg=mo	Its ok.. I won't recommend you use it it dose not have a lot of options just call and text it is very laggy and the person on the other side can never here me. This app is not well designed 😕 it seems like they just added a call and text tool then thout they were done 🙄. After every call it has a add trying to get you to get there membership, this will come up after EVERY CALL its soo annoying an…	2	79	8.72.0.94	2021-06-27 05:02:17			Skype
288	gp:AOqpTOFgfpBzM4G-e8VPaqJ2ixucpfQ9a3dWWjZeGTMZYL8xpQbEbzXuiA7EScS5IXAke1zSz1h8Rs4un2dkog	Ed Kaz	https://play-lh.googleusercontent.com/a-/AOh14Gja2HvJcRv4td-8-zOtuJn8AuHz2AbqClABMeDH	I've only ever used one feature on Skype which is one-on-one video (on my phone, via the app) and it works great. I don't think I've ever had a single issue that wasn't caused by my or the other person's internet connection. I'd give Skype 5 stars but I can't speak for any of the other features, for now.	4	34	8.72.0.94	2021-06-29 03:01:13			Skype
289	gp:AOqpTOGlU9duZNw4C6z9YuFhh6IU3jSuVcBVm4nJTukzPOIF9z6P8tEi8v71zzMNVuL7JkWvbg6UPzw81fw4HQ	God Lee	https://play-lh.googleusercontent.com/a-/AOh14GjWzbNpgOGSyTOEh7B5cCyztWPgVALeH_dnmO5R5Q	#Frequent unavailability with increasing downtimes# | Moved to Zoom and Google Meet. Direct connection on/off option is no longer available. Missed/finished calls are not displayed in a call log. Getting a notification on time is hit/miss. Online status does not update promptly. Often fails to put a skype call on hold or resume from hold when a phone call is received during skype call. Often unab…	1	0		2021-08-26 23:12:41			Skype
290	gp:AOqpTOHrIC-pHU15AN2dwogngB9Bz1siMAlOYSiqc4a8ziHJQGTDLBLsZsziZmItFDTs_eE1RqJHkot6rs3MzQ	Gracen Duffield	https://play-lh.googleusercontent.com/a-/AOh14GiFwMUznYnEKMnL2rvKPhxvszI6y1exc3hxtbwjRg	Good features, particuarly the call forwarding and other premium content. However, it is not easy to use. Changing features often requires traversing the main website, which does not optimize well on my phone. So, premium version more features than zoom, but annoying to set up and manage.	3	9	8.72.0.94	2021-07-09 01:05:25			Skype
291	gp:AOqpTOHwxAQoCj26yyPfZxWYApId0Gu7l4dEUIaF0l0yblJqvtKh_GBXFF39pdzaYDpJzH4yziOh2tLUYyiUxQ	Martin Licht	https://play-lh.googleusercontent.com/a-/AOh14Gj8-dH_02a4k12E0jmkMZeWiwtTY8HKItPoHnOStH4	This app has the audacity to switch to video mode on beginning a call. Unlike to Zoom, there isn't even an option in the settings to change that behavior and have video turned off at the beginning of a call. Thoughtless design. I have uninstalled it and won't use it again.	1	5	8.72.0.94	2021-07-11 22:27:04			Skype
292	gp:AOqpTOGI1hIhACLADA2ntY9YtZvzn0G4zpT9qr_2LUNiBtuos3cgeFifh721G9maed-MEqlZLDoxg9HKGanq7A	Ryan Bashaw	https://play-lh.googleusercontent.com/a-/AOh14Giw2VO9Uhc-MMy7np8-KRAHGnOsa2c0hGJr38H2	This app sucks! Everytime, Skype locks me out and I can't do a thing about it! You need to seriously fix this ASAP!!	1	0		2021-09-14 00:17:34			Skype
293	gp:AOqpTOE1Zr_T2nJn39x1jsHRtK_Lz9StQuPw4GrYNRhBW9byWUwnJCsV1IGcBEpzqVkRB5BHX4CCsWVQMuUeXw	Chewbacka Grizelda	https://play-lh.googleusercontent.com/a-/AOh14Gg-q5bWTKn1mjdrXqyGVd2yQdlnglImmgt_64iA	Eh. Needs to require less bandwidth to function better over poorer upload abd download connection speeds. Needs to suck up less RAM and other system resources. I liked the previouse version layout better, but was forced to upgrade because that version refused to block a caller (the call entry kept coming back in the chat list after it was blocked). Hope this version works better down the road!	3	14	8.72.0.94	2021-06-28 04:18:34			Skype
294	gp:AOqpTOHJnHKouHeS67scQ97b7h3_bIX-gNErEOSdyHkfJCK0xsrytWpZMtupskoYV6siniRy8uotIdf9p8R_nA	Brett Hudson	https://play-lh.googleusercontent.com/a-/AOh14GhNlRt0iMBufvR1VlqhmdFAPPKLV2Gv1OM8tmpGJg	I've had connection issues for months now and reported feedback but continue to have the issue every time I send a message it won't send until I close and reopen the app it just gives me a loading circle and says trying to reconnect this is on multiple networks and devices.	3	0	8.71.0.47	2021-08-02 07:25:25			Skype
295	gp:AOqpTOHPUOUZQgkShssc4flmVSRcQd7J7_PjWdR1weR7Se0N7UddFfw7tu0CfiMbV9W9PoimTDL7qG-j3eROwg	jaxwoman09253	https://play-lh.googleusercontent.com/a-/AOh14Gg4l-RlQzovOQYGNHZSBb1RvwNwYmw0J0pzHLkJ	Love Skype. Been using it for years. I talk to ppl who cannot get out of their homes. No matter the COVID, they were shut-in long before that. Fav, Skype!!! Still the best video app on the planet. COVID is over but SKYPE is bigger and better than ever.	5	21	8.72.0.94	2021-06-15 03:30:45			Skype
296	gp:AOqpTOHV6rDxVDNNsAXQVzeZC8ypaS4gaj5mn66jt89Jpkx6BsLgRM3ELXbiClKgZNFSm-sgr11XHB1XVT0DEQ	Siddharth Gaur	https://play-lh.googleusercontent.com/a-/AOh14Gj3aL8SMOgxvUTDmHDRApyQ6EUFJYX5Ptm9CkEqEw	Video calling is not upto the mark. Can't hear the other end, their video won't connect, after several attempts and restarting the app, then it works. Makes things frustrating.	3	0		2021-07-19 13:40:09			Skype
297	gp:AOqpTOEuvgRSHqdBdIgc467phGop1HopI3D61SPfdOse12eO9mqKxPE2bfiRpcS52DMmeyIZRz_RSSiyaEqQrw	tumblrsucks	https://play-lh.googleusercontent.com/a-/AOh14Gi6Sd3NltSMy1ys6_kyHjJtB25t7VpXBjiIwbzEww	I thought people were kidding when you said you can click on it like twice before it freezes but here it is happening to me. I wanted to log back into my account for some nostalgia but sadly it won't let me do anything in the app	1	0		2021-07-29 08:03:16			Skype
298	gp:AOqpTOG2SA_TrRU0KccB5YfmU7w2ZuHFyWxsTJ28CGSIuw0prRW1GFSMZEFe8koNCbobECTISn4JpbO5ws3mkw	Richard Ryan	https://play-lh.googleusercontent.com/a/AATXAJwV53HKBxdvV2IbMsMUhIYijjRnoI8vOiT8F2c=mo	I have an Acer Chrome Book R 13, this app will not work on it. Keeps saying to check the internet connection. I have a great internet connection and other internet services work perfectly fine. ONLY skype has problems working.	1	5	8.72.0.94	2021-06-14 02:19:42			Skype
299	gp:AOqpTOF2yaEyAJO1b2dS7_TZRfGDPqOrnOi3Mp1yEJCtxwPr_m_0wNfLtslDS0WSIQg3445V1F7lD-Ww6V-MCQ	johben1125	https://play-lh.googleusercontent.com/a/AATXAJxhMI2hrrwmVlakD8Ag2I3x2DwaRVSZh3qjlsvR=mo	Extremely frustrating; whenever I connect to my wifi the call drops. I read on microsoft forums that skype not working when connected to wifi is a reocurring issue. Disappointed that problem is still not fixed.	1	3	8.72.0.94	2021-06-14 15:11:25			Skype
300	gp:AOqpTOGEaTWK5BGtylrefvCctfx6__s5AsJNQeo8f_gOePC79QZtqlyYqBb8bpeaj2E2aMya9rZku_qWykWMaw	Sandi Morris	https://play-lh.googleusercontent.com/a/AATXAJyC-PZV2ZRthRZiGpOUhkp_yUkJHT7TTg6Bztu8=mo	Excellent visual and sound quality. I an able to see and talk with my husband who is in the dialysis treatment room while I am in the waiting room. Just wish it did not use so much data.	5	4	8.72.0.94	2021-07-06 00:51:31			Skype
301	gp:AOqpTOGl51BU9sAWHjcjiUh-qUKVWMB_HZMIyqNXZoQAsQ72r54X1kHNhzK81WKZTBjXDHgT4k9UUBD37IMgHg	Joy Ude	https://play-lh.googleusercontent.com/a-/AOh14Gg-9kcXDzyv87yrrY13SrwirH5UNZcf2_OKRtgLGoA	I pay for an Office 365 subscription, yet can't even use the "free" 60 minute subscription to call the country of my choosing. Completely useless subscription "credit."	1	4	8.72.0.94	2021-06-10 09:36:10			Skype
302	gp:AOqpTOFzcdykvWlcYXQHP7N1dLpdzA68HsBCeAXq5kg8rNQDoFj1qfhX9pYCO6m4EB8vEdOheqQ9RsVIh4a9eQ	john snow	https://play-lh.googleusercontent.com/a-/AOh14GiTsgfslRZc_tUAKjA3i4vpYgKETNMERItVnnWu	Skype is my go to for online calls including online gaming with friends.I use it on my PC and on my Samsung phone.I personally never experienced any issues using it on either device.So yes I'm all about the skype app. Worthy of 5 stars "Definitely!"	5	6	8.72.0.94	2021-06-18 05:06:59			Skype
303	gp:AOqpTOGT86Cxvs18ER1kt-b_OLsJNJ-hpGDiZeTeuFcqmQtc0WvYmIEjjWEVtkbeXbfKJIQ4gA9TpEBwM0lcNw	Thalion Faenturi	https://play-lh.googleusercontent.com/a-/AOh14Gj3suy2ys75SI7oXCtLcHJGb7qxLi_uySzoDpXpCw	Skype is a wonderful service but for some reason this app does not work on wifi if you dont have phone service, like at all. Something to keep in mind	1	1	8.72.0.94	2021-06-24 05:18:08			Skype
304	gp:AOqpTOFwPWsmbfYHiEjExkD5N1OQscVQCl-mJzEUD08B43cZvrwgOGZgSaNcRJ8G4mfofpQnsFF4_V2VwcjodA	Allen Goodwin	https://play-lh.googleusercontent.com/a/AATXAJws7bhZov7-kupIYWS_GN1nNYbHegxldAHc_BT_=mo	Good app, solid features and well made. It suffers from the same thing everything that Microsoft touches in the last ten years suffers from : despite being equal to or better than the competition, people just don't want to use it. Don't ask me why. I think they'd get a lot more users if it could be set as the default sms/mms app. It's really an obvious feature for such a well rounded communicatio…	5	0	8.33.0.43	2018-11-11 07:50:17			Skype
305	gp:AOqpTOFWqi994VIr1VBv-jY-udSRuo8rqRvJ1Z8Qp6miwEMwk2Fnxm5efcs1kr3COJhzb6HDsOH2c2B-F7YZUw	Ilir Velcani	https://play-lh.googleusercontent.com/a/AATXAJwepUl_sROjqvUdiJ_T6wMk7_Q-pTGnanYWqw7L=mo	I wish the GIF feature was faster and smoother. It freezes too much. I also don't find as many GIFs here as other apps. I like using GIFs in chats to express myself better. I hope this feature will be improved. Also, I wish features would be added to make it possible to set a time limit on some photos & video clip attachments. I love it when apps have the option to allow self-destructive files be…	4	0	8.55.0.123	2020-03-09 06:22:52			Skype
306	gp:AOqpTOHuvFfcVKA2evCA6ixPbEPH2xUgKlKAAU_-5bV8BWcI-IpplLEjeQPr4w9sqY3B1FQ-GtHuobluJGg7CA	Burf	https://play-lh.googleusercontent.com/a-/AOh14GjB3UU_06cvSHdCKQa_aNXpBfSxLSJ3jTWmLMsoTA	This app and its interface are so complicated that I've never actually been able to use it, and I've tried multiple times going back over 7 years. The login is difficult, and so is the actual process of video calling. Other apps like Duo or Messenger are so simple it makes Skype look comical. It was the original video chat app so it has a reputation, but it hasn't kept up or improved. I've given …	1	0		2020-03-21 08:29:02			Skype
307	gp:AOqpTOG3OIikKj3US5cX6mwy5tysfCurX7qtVkN_QJxHMNeqd95na07drJgXZqYQcTXAXexl8DYH-wrvkRvRvg	A Google user	https://play-lh.googleusercontent.com/EGemoI2NTXmTsBVtJqk8jxF9rh8ApRWfsIMQSt2uE4OcpQqbFu7f7NbTK05lx80nuSijCz7sc3a277R67g	Skype can be useful for video- calls but I often experience technical difficulties like disconnections, frozen screens, and sound quality issues. These issues exist regardless of what country I am calling, which device I am using and regardless of my internet carrier. I would say that these issues arise about 25-30% of the time. It's very frustrating!	3	0	8.35.0.71	2018-12-13 07:34:50			Skype
308	gp:AOqpTOF7MUgKrqo7TYv6ypJtBQjroRCKOq0Sr-RnBD7EpwSFEn7Uy24L-pD5li0fXHGfgwoYqNtvsNKj9C0idA	Chris von Ahnen	https://play-lh.googleusercontent.com/a/AATXAJwEAr8w_geJio4UJBgoMh48ju8G6yDz8-JjXJ_D=mo	Keep loosing audio and need to be reinstalled. Also can't handle two simultaneous subscriptions, refused access to one of the two subscriptions.	1	0		2021-07-23 21:12:46			Skype
309	gp:AOqpTOG0KhgckCvXcdWlPLOaPanhzRQ0eAq3R1tU6x_HabblV-eeOPqtmsCRkiTe-M3eDeg4654IabvcDA8Oug	Ford Prefect	https://play-lh.googleusercontent.com/a-/AOh14GjYXNNRQiWgy_v6h5aLtpB5R5RfKFUQbMHxJ87X	Want to send a voice message? Good look, it's a 50/50 chance it will actually be heard or the one that you receive can be listened to. The little wheel will go round and round forever. Same for mp3 files and other audio. Skype is a clunky, glitchy piece of garbage. But it's a Microsoft product so it will waste your time, insult your intelligence and never work properly. Skype should be taken over…	1	111	8.78.0.164	2021-11-22 06:49:35			Skype
310	gp:AOqpTOHUK43lpG47CVnvYpFHdmZDasr3urXhgdvfMbf5PnsvRVNb-QkBxMH83CwPrm1jxeWCd4r6ne8CDsCxYA	Kevin	https://play-lh.googleusercontent.com/a-/AOh14GhvBVDnMprjMJGwP3MaXJJ3sfCbG4eU8A25biJTmY4	Microsoft seem intent to completely destroy Skype. Since buying it, they've made it worse with every release. It used to be a convenient place to chat with friends, but now it's wrecked. I'm joining everybody else on Zoom and WhatsApp. There is little positive I can say about it now! The prices aren't that cheap either. There is little incentive to use it any longer.	1	66	8.78.0.164	2021-11-15 19:15:21			Skype
311	gp:AOqpTOF6R4vFKqqN9C93IKH982u2YLXpCEUtDOoNBT4WQhcc23tLL77Dus75jyrNzvFfy9SetrjQvhARwH0TBQ	strongstride	https://play-lh.googleusercontent.com/a/AATXAJxG3WQekfcy7IEBLSP_EbGhidXHduYZXTqc75K6=mo	I've been using Skype since 2005. The platform now performs worse than at any other time. Constant issues with connection and sound have made my once weekly calls home a bloody nightmare. We've done the trouble shooting and there's no issues aside from this platform. Total rubbish.	1	12	8.79.0.92	2021-12-05 14:32:20	Dear strongstride, Thank you for this feedback and apologise that you have been experiencing these issues. Our Engineering team is working hard to resolve them and get back to giving you a better Skype experience that you have always loved. Thanks. Irene [Skype]	2021-12-07 20:18:51	Skype
312	gp:AOqpTOHQU4xoogeZitbFCUzzonzqL5iO-g1PamGh9IhfDJr1KCFkk8U1eRzpg0z8JNGdDPkt5wPATWBqJmjd8Q	Ayon Mukherjee	https://play-lh.googleusercontent.com/a-/AOh14GjeDg6huHgcxJTzfpGKMOxHW6oyrE-U99ohEK2assc	I have been a Skype user on Android for quite a while now. The primary problem I've noticed, after having used Skype with over 5 different devices, is that Skype doesn't seem to be properly optimised for Android. It's relatively slow to load. Typing is slow, even more so when trying to look for emojis. The sharing option has a noticeable lag, compared to other platforms. Sometimes, it doesn't eve…	3	11	8.79.0.92	2021-12-01 17:54:12			Skype
313	gp:AOqpTOHyMdP2-XN64kR57w-Sfe9F-rBxboYplVRfL7dCu-17EJ_DQCUwmpCyAjA59BGTiTI2fOigfnV45hT-2g	Halo Fitzsimons	https://play-lh.googleusercontent.com/a-/AOh14GgAfIijvSOBdDwCoDzX6Ti5HTz784Yjz6scsoNT8A	Recommend! I really love the easy access to this app and how fast it is to text, with this app I am able to make video calls, group chats, and chats. Skype makes everything easier. It dosent us up that much battery, and data. There's no bugs on my phone with this app. SO looking through some reviews was interesting. I can assure all of you there's no bugs as I looked through all the code (I inspe…	5	69	8.78.0.164	2021-11-13 04:57:22			Skype
314	gp:AOqpTOHRK6QoLoqnz01GQBIr_QZ_IgPB3---aP13qqvp7M5Sog0LSQ5dENUh75DVSEiPExMbqBJklx0KDviF5g	Bojan Kevresan	https://play-lh.googleusercontent.com/a-/AOh14GjWawC6SS_cl_m60Uc1mLE6oyDXlRRlyjR6Q8ceEA	Message left 2019 Constant downgrade, 0% positive upgrade in years (read, since it was bought by Microsoft)!!! What is the deal with the notifications sound?! Why did I update... 2021 update The app didn't improve for the better for years now. It takes more then a minute to update conversation and to send some media file. Nice job!	1	8	8.78.0.164	2021-11-24 13:44:21			Skype
315	gp:AOqpTOFV26VrNJiD-h-wvV9lB-ZLRyX8YjT6fjT1hvpe2ZnqgIj0XtZ5-iUZEVPFpdKkMzgI7nchedXNbDcDIQ	Sushil Sutar	https://play-lh.googleusercontent.com/a-/AOh14GgNHcGvYQX6FwBIwe3gav0gvD7Ya1x3Dd8CmoH7VA	The app gets hanged continuously, everytime need to relaunch the app, unable send any attachment, most of the time unable to react on the message. Also, always showing online even if I am offline. I am using updated version of skype and updated android version. I mailed you previously but didn't got any response yet. Could you please look into it?	1	96	8.78.0.164	2021-11-23 14:07:14			Skype
316	gp:AOqpTOFBbvha_40pOuNkc3R_nEzf2echco2lneOYOc8jK60vMmX_x7LbsxAoCajXgWsjs91KY31IzA2JqrmN7g	Medha Kishore	https://play-lh.googleusercontent.com/a-/AOh14GirbtQP9NFDuPMmtIqpe0de9r9RPFdGp9m41aKI	Just installed it, it's a nice app but the reason that I gave 3 stars is bcause the pic that I want to be my profile pic is nowhere to be seen, as if it does not even exist! There are exactly 1000 pics in my gallery (counted 'em myself) but only 235 of 'em are visible. And all o 'em are screenshots. I mean, what the heck!? And it's laggy. Also fix it immediately cause you guys just see the review…	3	138	8.78.0.164	2021-11-14 21:16:47			Skype
317	gp:AOqpTOGXrU5AF3GsfiZlm-zBhdGKu9taLoikx4xELURho6XUP8gdgoE6YNmSfZkLenjTbM17J2os3yLhcctgAg	Ihor Chekanov	https://play-lh.googleusercontent.com/a/AATXAJyApASYcBBfFCSlG_QLgsGv5_F-AbxYSK9a7Xjs=mo	Application has huge problem with network connection on my phone. Wifi if ON and other messengers are working without problem. But Skype is asking me to switch ON wifi, seems like it doesn't see connection. I need clear cash and storage tday by day to restore connection. Environment: Devise BV6000Pro, Android 10 Build 8.78.0.164	1	8	8.78.0.164	2021-11-17 19:59:38			Skype
318	gp:AOqpTOENut9v8Naoxyqyw8boxwTVY-ztegQakufJgDi4i-O6d6GQi7VDBym-eo0L8szHkxKnfhSHw9f2cYlCfw	Ahtsham Ahmed	https://play-lh.googleusercontent.com/a-/AOh14GhUEdJO8Lpkyy_lN76KjlMrZgfGFmLutqpea12Bwg	Update on the below: This problem was resolved after 5 days. Thank you Skype Team for listening and responding. Back to 5 stars 🌟. I have started facing a problem just recently on my Skype account in my Samsung A32 5G device. Till two days ago, everything was working fine but from past two days I am not able to hear any sound on Skype to Skype calls.	5	83	8.78.0.164	2021-11-26 15:25:55			Skype
319	gp:AOqpTOHzmZyMigLkKjDfDoQnMPdpcCZKNUhSkbMxBXRNZkFp_xva-L7YenoxZdWQ_nq_vWRemfejrzXpuNEs4g	Kainaat Abid	https://play-lh.googleusercontent.com/a/AATXAJweO-ME7HGinmWoDP817S2aBRwSgQ5vaDy8DQF9=mo	It was working fine but a few days ago, I suddenly couldn't hear anything and they couldn't hear me. The Internet does not help at all because it mentions going on audio settings - settings that are NOWHERE on the app. I don't understand what's going on. My iPad is fine but my I can't use Skype on my phone which is annoying because majority of the time I am in a position where I have no choice bu…	1	57	8.78.0.164	2021-11-12 23:16:20			Skype
320	gp:AOqpTOG9JQ78C7jtGtpsQGxq7U2vZ9NS5c_WYguWjrcNnAz-fCtGvHtAOdU2c7AjO5GQIWttDAwKnt__MY_aIg	TheTitanFind	https://play-lh.googleusercontent.com/a-/AOh14GhDq_Pm_1qSBZGrHjjxUs5b2CbhOgnJfExYmw4q	Used to be 5 stars, but recently video calls have been failing repeatedly, or else have an annoying noise when we speak making conversations impossible. Have to clear the app cache constantly for it to work. Annoying. And now pictures fail to upload too. This app is dying a death and is miles behind all the others. Unless it's upgraded soon don't bother and stick to Messenger or WhatsApp.	2	6	8.78.0.164	2021-11-22 18:32:43			Skype
321	gp:AOqpTOGV_DjUL5ScOidT4Wyh3tRFtf7mR6UBI2hG28kdiSFK_xbHIpyyTz_l4Kzh7yduArTKza85XiglLw___A	Mary Dominique Castro	https://play-lh.googleusercontent.com/a-/AOh14GjXGWnii3j0Kp6W98BzrPfGHwUG9VFWmBj0iDUjWw	It is laggy even with good net connection, other platforms work just fine but Skype takes such a long time to load messages or send replies. It kicks you out in group calls. Join button doesn't show all the time. Everytime there's an update, Skype becomes terrible all the more. Not a good app to use to work at home.	1	46	8.78.0.164	2021-11-15 20:32:09			Skype
322	gp:AOqpTOEZx3Qa41ZV-IeYiCRCrgHjUvKB0GCFMA_URHxK5WgUi1oklyfG6MYgsYtsb0i4z-4NQZJHoiXweMBcxQ	Sherlock Burt Subedar	https://play-lh.googleusercontent.com/a-/AOh14GhoJ0IDXBll6G69X3gBIbBGh5MiSkxyWP0OPx8F	This is such a scam. Twice so far I was charged and not provided with the service. Then I had to go and buy more credits. I know I continue to use the app. However, life is not fair. This is the only solution I habe now to speak with my mom after the passing of my father and cousin. I am still in mourning and have not had time to look for better options. So for now you can continue you take my mo…	1	7	8.79.0.92	2021-12-06 08:26:25			Skype
323	gp:AOqpTOHL5PH1ywuLcrY7uFHBpTUhUASh42NvIwLQUv9szcT-PvOPvfq8rpKPj9IMEDSBsEu6v7kdgabGJ88k3g	Glyn Marillier	https://play-lh.googleusercontent.com/a-/AOh14GgynR__Q4Uc0MSIZfRMAtQtlVsU7MPWLICYlS3NzQ	Works well most of the time. With the whole world online, the internet can get a bit overloaded but I'm not complaining; it's just great to be able to see friends across the other side of the world and chat with relative ease. Still working well most of the time, pandemics permitting.	5	18	8.78.0.164	2021-11-17 10:55:11			Skype
324	gp:AOqpTOGEDUdsJoqlguTEyRU7dAT5vOx65JyDcaGHnhmBEb3IwNQ9dSN7dg-b-Rd_5f2zrEjVxbmhSTyVUTAihw	Srivani Sailaja	https://play-lh.googleusercontent.com/a-/AOh14GiEWffloL5MsmZasdNc30Ms00Cio4hFlbum5Gg3kQ	Hi.. Can anybody resolve a recent issue of me with this app relating to saving of audio messages in mobile phone? I could save them until a month back and save them in a folder for my reference purpose.. After that.. Dont know what happened but i am unable to save audio messages. This is important for me as i am learning music and these audio files are necesaary for me to reger in future.	4	52	8.78.0.164	2021-11-29 11:31:39			Skype
325	gp:AOqpTOHBHY8YvYLj6o7Fy-OG6jLmxi-mEdAT59HrFpOM9jEoKLIgZgZCpVUAMvvW0q9wmVzXex0w90FGbKyV4g	Bhanu Mendis	https://play-lh.googleusercontent.com/a-/AOh14GgrVHJPClUvuHyEvKTkOcIMiEnKImMMS9BOQUBd_g	Skype was a brilliant software but now things are worst through mobile, highly disappointed, contains a ton of bugs and crashes frequently, not recommend, creates huge amounts of system instability, very disappointed to be a Skype mobile user, doesn't allow any interference with group calls nor text messages, not reliable, not a good application, do not see any developments, updates make it worst…	1	74	8.78.0.164	2021-11-16 21:44:49			Skype
326	gp:AOqpTOFoirXyHBuSQgxFyOVLgtlnGfTohBQXz9Ruacv_RtH04wb3MHHy47bivkZlTwnwkRHfxwR16rEZfqE48A	Romain Breton	https://play-lh.googleusercontent.com/a/AATXAJx6egW0qAc0zMK9PyaMP76cN1xCkNesPSuneLY4=mo	Some of the basic functions like sending pictures does not work. Sometime the picture is sent sometimes not. I tried to install Skype to my new phone I am not able to reset the password. The reset code is not sent 😅.	1	5	8.78.0.164	2021-11-28 18:46:06			Skype
327	gp:AOqpTOF_S3Ij1vy1Un0xraSrw2bSNnSkwxFzMpcUEc9UXru6BIjATAcprXgVFs7z4kBFDzW5_UQLM26BHiCWxw	Attamate Charoenwitsaruth	https://play-lh.googleusercontent.com/a/AATXAJxMkJylIvoUbIUh0tD17_W0vGTJRCbxL_SYJYXe=mo	Latest update video files take too long to send and have issue that after sending a file or and video the add button "+" not working have to close app and reopen and try to send file again. the video encoding in skype is making audio in video higher tone and faster.	3	0	8.78.0.164	2021-11-18 12:26:16			Skype
328	gp:AOqpTOHmxtpeeMNFl8yUOav_qDIN_QV6Iy4She2Pb4de14jp-x-iKy8PLxx_YRkJwNZIP0vmiiZUf4oWP_Bjww	Pascal Heitz	https://play-lh.googleusercontent.com/a-/AOh14GgrgzCava0_MtY5e3yZIhYFW-6gN5cZSHcG4weL_BA	Completely unusable, error at startup: "Unable to sign in, please check your internet connection and try again" Even though my internet is perfectly fine and all my other apps work. I tried to reinstall the app, reboot the phone, nothing works.	1	2	8.78.0.164	2021-11-29 23:08:44			Skype
329	gp:AOqpTOFh3yCdjfD8UZgdCBebt-gnYPC3rgkVyKZb-nxnwAbPRoTX2kWJCA0nFlmdzllhGzgaRJkF6SAPP60jaw	Pazhampilly Srikanth	https://play-lh.googleusercontent.com/a-/AOh14Gj-DjlAtUYsIncGvIhgj9sO2r8EgWFuzYoe8a6s_Q	Good app messaging app. Could use addition of some more features though. Have some trouble sending voice messages seamlessly like whatsapp and other apps. And pictures take a little bit too much time to load. If those kinks could be sorted out, it will be the best.	5	27	8.78.0.164	2021-11-24 18:32:57			Skype
330	gp:AOqpTOHjHaB7TQbqRQYRZYIJQW74XbdG0pr9pk2h23gc25TGBj9KBgYpk5LauDo7XqZ7gA5_Wc1RjV6o1wzZuw	Amjad Jamali	https://play-lh.googleusercontent.com/a-/AOh14GieTG7Bhxs-954m-ZXKAtKX8s4IAgYg2c5K5vV5mw	I have found some bugs. 1. Notification should be removed with message From Mobile App. 2. Downloading should be in background.(I have faced an issue that when i leave conversation download getting failed). 3. Improve voice quality during call.	4	15	8.78.0.164	2021-12-01 10:19:51			Skype
331	gp:AOqpTOEJ8naPT3AV0kMsedQDMZ7rZY8bRNqZRtxrNRUF5ylL9ggNBAB0YiUqnpCuOnxISOBGmVPlP6tAGqSYvw	Justyna N	https://play-lh.googleusercontent.com/a/AATXAJzPf9gPggpqnchL597vXA41CSlBhzLpyZT9ZsRW=mo	0 stars. Unusable. A dialing signal never turns off even after the call connects, the calls drop after one minute, the ongoing call notification persists even after hanging up, requiring a force stop.	1	6	8.78.0.164	2021-11-14 22:33:26			Skype
332	gp:AOqpTOHV-zC2Vswxf1Gs6Lxi3tVG8HmA9pbZ8ZnVhBauq86EKiElnfvAwHsWL2HChV4k8q4mjyGSvLLJfkux4g	Ariston Bodnarchuk	https://play-lh.googleusercontent.com/a-/AOh14GhPQENU4hyDjcYsKtYyzKiqoyRzgVS5K7NLSKzU	Won't ring for calls, but will tell you that you missed them. Loves to let you see the answer button but softlock. At this point I'm surprised when I can call at all on this trash.	1	9	8.78.0.164	2021-12-01 21:11:11			Skype
333	gp:AOqpTOHkyd9PaX1A262NA5_hCfViJGKTiMZjPXQrMJEpMzMsXeArf1JI7ax76DWD5TjnKbZxnaUIDOMLicmh2g	D4rK	https://play-lh.googleusercontent.com/a-/AOh14GjxECqm8hlcbnbX5Cmnx58XdnbvPHtEgPY0JVxC_Q	Very good app, need more performance and transparent navigation bar (black one look so bad and does not match with clean design, video and audio optimizations but is good, thanks Microsoft Corporation!	4	3	8.79.0.92	2021-12-01 18:21:42			Skype
334	gp:AOqpTOGY10ptAUrjK3-u-gh69FumceTZS5Rh9s2IQaeUkZRitEV7PsigfkydotehELumJRbJQ-68ETDaw_8ZJg	melissa lum	https://play-lh.googleusercontent.com/a-/AOh14GjgferEoD8tjn2O1McRSEGAa9KShRywc0aIyaOS	Skype call connections Is not good. The main issue I have been having is that when the other person ends skype call, the notification still says the call is still going and It won't go away until I click on the app or restart phone. Please advise. Thanks	1	19	8.78.0.164	2021-11-15 14:17:11			Skype
335	gp:AOqpTOE6O_tjIMG2-fkcnq2E_eUw-5v_mkrERaYNcZMfXhj1VvW-eI2vEAZ5Ea_ZtCEih6SlQyZdo1W-Hn8bIQ	The Dream Show	https://play-lh.googleusercontent.com/a-/AOh14GgU1l3c0amVcaxu5TuX7uoSE5jNewNyuP8xFBugkpY	Skype is working great but from the last few months the search in android is very slow. I am using the Skype on windows and android. Searching for contact and and group is very slow. The chat sync is very very slow. Check on multiple devices. Skype knows this performance issue?	3	25	8.78.0.164	2021-11-22 06:54:17			Skype
336	gp:AOqpTOGD0A4h8JRuCBAlx7oYYF60WE_5q7o3o90Zsi-PT9r78g2ICqXa2Iex80UEgpkYuQ_ot3HwsmKjDw_CfA	Kathy Green	https://play-lh.googleusercontent.com/a/AATXAJzakdVJ7OO0miYKaf7WaKyzNsayJKPx6Uet2YJg=mo	In an era of having to pay for most things having the option of being able to contact family and friends for free with no contract or fees is brilliant but as will all things tech it depends on your connection	5	0	8.78.0.164	2021-11-28 00:58:52			Skype
337	gp:AOqpTOGV-nuNPckrb4_jXs2HXlMP_0kcBQSJSsic--5Atb1k9UCbKCaP-EmSznnBKwjk9WqUnnzHY1uMGDIhVQ	Bipindeep Singh Dhamija	https://play-lh.googleusercontent.com/a/AATXAJwhnkZtwAu0r0gjlFQIXJTooubPnZ3TQLTkYimj=mo	1)Call disconnects automatically. 2) Please give option to pin 📌 the important messages on the top in group like telegram. 3) Call doesn't resume automatically after disconnecting call from operator. 4) After 90-95 members call connect or disconnect and more problems occurs in a group.	3	4	8.78.0.164	2021-11-18 20:49:42			Skype
338	gp:AOqpTOE6YImrKEt_4WENDoOUa60BJDLHZk5H5zu1sZ83PTQM0rplV1_OQPIZKyRIJe4uQkmulDOB49xIM5yivQ	Đỗ Tâm Anh	https://play-lh.googleusercontent.com/a-/AOh14GgLGP5qgjGHsUbqNi-pcjfqPZ7hI-BHyxgul2mNdA	I must say the experience that I have with mobile app is far different with the desktop app. The mobile app is lag and slow to response. Hope it will be better. Thank you	3	0	8.79.0.92	2021-12-05 13:13:14			Skype
339	gp:AOqpTOG282rKNVWmVfE9SSLdvLBlHrVi_zqckMIw2yZF4T6CRIS2JGWSaB8hVBUkt5w1rcgDhnH8GoBGHb2gqg	Takmilul Ehsan	https://play-lh.googleusercontent.com/a-/AOh14GhosHvNTcPDb0ntkotBMImzApCwk68Aqj5eQSKw	After downloading something inside the app, it shows an open button which never works on phones and computers. We all are facing this issue from last few months. Please fix this issue asap.	1	11	8.79.0.92	2021-12-01 20:01:28			Skype
340	gp:AOqpTOG3Rz5gD4Q-E6XUj4E3e6fB4slkRxTO1iBpP3nr05GalLeeVwUOe_78ApUL6fU93Eo_V1dzkJcJuERbmQ	camü unfried	https://play-lh.googleusercontent.com/a/AATXAJxeah1IcgiHVpzF6iufWGM4Po51OjrhdFBzS6Li=mo	I get charged every month for a subscription that I never selected. I can't cancel it or contact anyone from Skype to cancel it for me. I am truly stuck and there's zero customer support! Rip off!	1	6	8.78.0.164	2021-11-22 10:18:16			Skype
341	gp:AOqpTOGtxZ5uqTj3MnQ0UWurhivdMNvFdZX7NZ0DX3XfVRDZc70YKQCQe-lPQMVVT9DiRKMUceCA0Rd_wKINuA	Silvan Thus	https://play-lh.googleusercontent.com/a-/AOh14Gi0zrvrPWWgivU6D9DtUF08YhFzolI4SpqKlLvN1A	High battery use. Cannot open links in chats. More weird bugs that are not being solved, like: using * in combination with ``` duplicates messages	2	1	8.78.0.164	2021-11-29 22:42:54			Skype
342	gp:AOqpTOG0FgjoPtRO7mTNYKjJ5Eni5TSg_gg0zgN9UMqMKiogjKgZ3lQBRMYUWUUIMEkOh66lieIDBRw3PIJGNQ	Maggie Jandova	https://play-lh.googleusercontent.com/a/AATXAJz9agGy4fSq8-WnZQMs25zXgRUgzXE0lqSJP9JxMQ=mo	I can never send videos. It gets stuck on 49% and doesn't get further than this. Also sometimes I just don't get notified when I get a new message.	2	0	8.78.0.164	2021-11-27 13:01:04			Skype
343	gp:AOqpTOF2PWxdrS0uDadH2dx-LM1mdEKM_QxFF0R_--B-p2ZsxY9Er-U51sUA4Fg35SA6bZtg3ScE_THLtwkbLw	Errol Feldman	https://play-lh.googleusercontent.com/a-/AOh14Ggk7EoAz3pEpubbeBsEE5aE8Yu_iqMOezPl3V1oag	It constantly cuts out. Sound quality is sometimes like talking underwater. There is another much better now on the market I think that SKYPE is tinkering around with the product too much.	2	154	8.79.0.92	2021-12-02 23:46:15			Skype
344	gp:AOqpTOF3UMEjPVwgAWg2qPpfVFB4qhGV-yM9_8V7So2Ff70Rc8AGskR98Gw_z02w0cVKCkym04N6FuvPkDytMQ	Senate Lerotholi	https://play-lh.googleusercontent.com/a-/AOh14Gjap1vz_mfhjeMbE274CJxPutX1smmsaU2Gt6g0	It worked for me. I only noticed miner mistakes of taking longer to send pictures. But in the end everything worked perfectly for me	4	2	8.78.0.164	2021-11-26 17:19:51			Skype
345	gp:AOqpTOH5ImSO7CaYC7pFay0jBcPiCQWPrR9NSNXiYimuUXRYqPRTI5E6JjHn0Xj_5OXqCuOzgGDMRbc7jWwr4Q	Dave Fearnley	https://play-lh.googleusercontent.com/a-/AOh14Gi6Ezv3FEjyzlLmqhT7imSGoQ31DAAqQKrbM7Tjtg	Used to be good but now horrible. Updates constantly break the program or get stuck altogether. UI makes no sense. Hard to redial old numbers.	1	3	8.79.0.92	2021-12-02 04:34:12			Skype
346	gp:AOqpTOEEBCQoXrGuyp52Uo77lzgRN5SUGTC4gAwOvp4XcoILl7skJ6_IVGnsCFaugZWPhhsrC5q1GjOtvD2aoA	Denis Komissarov	https://play-lh.googleusercontent.com/a-/AOh14Gj_tB1HCpNKXprOY3Yrhx5jhnP6Bz7Vsy_ZM4j9a60	Unstable quality of calls: frezes of video and/or audio. But from laptop works well with the same network conditions. After 6 month update: nothing has changed. Are you planning to fix the issue?	1	5	8.78.0.164	2021-11-20 00:07:29			Skype
347	gp:AOqpTOHIiz6eLaApYC7wOLh9d-li0e3pYD_frGFom995VKcxerUtq8pX6Wd4DnSenIUQj88bZuSgdqir0831TA	Венера	https://play-lh.googleusercontent.com/a/AATXAJy1Lfog6lMUbcn3JvookOq84WfyBCXu5lfVUPfQ=mo	I can't even use it. I used this app long time before on pc but now(on cellphone) I can't because it just won't work. I signed it and all I see is endless downloading.	1	4	8.78.0.164	2021-11-16 01:00:27			Skype
348	gp:AOqpTOHhvcQJSD4FGnXMIvnIwBQ24ir1CJSuVgQlakU-KPvpsuZ-JkSv7E4g2FcFuSZE6W-RmbqDPCJ-Dj_CCA	cyber aryf	https://play-lh.googleusercontent.com/a-/AOh14Gj3rbsOvC3FDwVVMOJ_Vst7bRbUlbwOPYejB3o6	This app use i think so many years This is very nice app. Any time you call any where audio and vedio very hd quality. Features is very good...	5	1	8.78.0.164	2021-11-17 21:00:43			Skype
349	gp:AOqpTOHkc8xA20N0HRJOxCj2G3HPuX83IBZxZe3P0_0fLJnZmOePpGzVs_GJPZmS1pFdrS3itnuqZjX1yle19Q	Katya Frolova	https://play-lh.googleusercontent.com/a-/AOh14GifKC94XTSRZxo6TQ4jS4VjDI_OMwvuoqcd8FenQ0A	I find it near impossible to make a call with the first try. The app just does nothing - you press the call button and nothing happens.	2	3	8.78.0.164	2021-11-16 22:45:30			Skype
350	gp:AOqpTOH6egSa33kS1opb2g8hqxDJn139zYBWBdrcjBIYXzwfBdGeFuY2h92_tJBoRxHu0I2d_rID6WDB0--KYA	Pranav Karnik	https://play-lh.googleusercontent.com/a-/AOh14GhgRDP_y35vyfSDALOtY3kHyD7vdxS7FFlIfophow	3rd class app. Doesnt send or receive messages for many times. Then suddenly message appear which as supposed to be received half an hour ago. Calls are annoying, kees dropping in between. Unable to download files	1	9	8.78.0.164	2021-11-18 19:02:49			Skype
351	gp:AOqpTOHwiQtWnJk7yhqVHngj4QAGouR5MIZATd9OcVOHiQNETCwQV7lYu6Be31_c-6B6KeDFWcldexPnB7FwfA	Mi'ad Omran	https://play-lh.googleusercontent.com/a-/AOh14GhR_Rw4vdcWmQO3MpyRLbr2h5TO9Z5szXRpQVky	I can't sign in, error message " please check your Internet connection " although I don't have any problems in connection, this is a very bad service	1	1	8.78.0.164	2021-11-27 11:08:10			Skype
352	gp:AOqpTOEP81v4D3rN3ypC265oabWGnBFJ7gNGnuiTgGgbNLJPBk-bD_eHnYbwlWr-dqdZnjnXPi5m1yOmluIafg	Veross 4cs	https://play-lh.googleusercontent.com/a/AATXAJz_na1YFLSX9NwXi0l-Z-G5gA0TwnrGJZK_Tus-=mo	Unable to save audio. Are you kidding me? This is the single app that causes issues like this. 1 star	1	2	8.78.0.164	2021-11-24 23:57:27			Skype
353	gp:AOqpTOHQY7BJ5oEicbXlcgcqUpHgfFrvxc0J7Z35oDCAs_7s9Wa4BaCEizsnl6y8nG0eVeSSP-pVaqrQQ05KOg	Everything	https://play-lh.googleusercontent.com/a-/AOh14Ghs0yASuhoHpQ8Ui7PxlZMmxfejxPKVKVWuyhct	It's very worse app now. If anyone sends voice note, i can't hear that and he can't hear mine. It's gonna worst and worst app. They are not working on it. Look at whatsapp and improve your skype otherwise you are gonna suffer a huge loss.	1	9	8.78.0.164	2021-11-25 00:42:07			Skype
354	gp:AOqpTOEfnBtzo5cXTNCXHaAd0zb5kXFyzqdqOt8AYVI_os3AvLqFb--JlSTaxmtRVtRMq3CTtwIy21Yc_pexcA	Amir Habib Afridi	https://play-lh.googleusercontent.com/a-/AOh14GiRYR4WXAyqvzQ6ooDfUQn7OpRhmiVfpB9ur08Otw	It does not work like what's up app.It takes very long time to send and download voice message. it should be resolve Asap.	3	0	8.78.0.164	2021-11-25 15:02:06			Skype
355	gp:AOqpTOG9FKpR_Jxmyx3F4Irqk40vOcymMMxWRX3du4e7nmTmjj2hjiMTNB_eHpIHO0WVxaniJrrcFCl4POQ8KA	Ehasanul Haque	https://play-lh.googleusercontent.com/a-/AOh14GgF702fdgAQOfN0vamDFxMZ73i5OrC9a8TTdnrMXA	Needs more optimization. My phone has 6GB RAM and octa core processor. But still it freezes so often. Needs a major update to make it a lightweight and usable app.	1	51	8.78.0.164	2021-11-13 22:55:57			Skype
356	gp:AOqpTOHBHjGACeFSTSvQfqawhiQKyE6-nlia5kyS82FgTjvNY4el2A3PQSGA3SbpINJkBSWpU942fyi659ewNA	Christian Collamar	https://play-lh.googleusercontent.com/a-/AOh14GjSzjbWKM-4GXg5Xc_YnfYr-vj1biQGizRVuIXA	All the negative reviews are true. I myself have been using Skype for almost two years now but I haven't seen any improvements at all. Clicking on things ang loading conversations takes 5 seconds or more, and I'm not even exaggerating. If anything, all they did was change the app's look a little for aesthetics. Talk about priorities and competent management.	1	21	8.77.0.98	2021-11-28 10:34:45			Skype
357	gp:AOqpTOG0RNElYh-ycbEEAX_GRAevrIl1ecCxK1povWa7Pxj_VqfBbskNl9k-WFBW1wMeM45XjpSuQCrgtCx1PA	Malik Waseem Abbas	https://play-lh.googleusercontent.com/a-/AOh14Gi0yos-zFNHAFn7RTBPR-qxKL5KdvZbcFIyAOixvA	Ipl place 5 stars but i am facing some problems in my skype like singin problem, call end by self, voice issue and search take so much time. Please fix these problems as soon.	5	10	8.78.0.164	2021-11-24 15:51:28			Skype
358	gp:AOqpTOGKFnNdiITsFXXiH4DZLP1xUx7alWDXg1W5bePJR3BxB6pdmTeAK6mabMflDU9HzjxWUBUQ64n8aqnY5Q	robin hawkins	https://play-lh.googleusercontent.com/a/AATXAJyZDgO8gFyueZP31YCFLSkeIfLBnFg5kzpx3LdN-A=mo	Main problem is uncertainty that one will get a good and reliable signal. Too often calls drop or you lose video. Now, in spite of the large increase in Internet traffic Skype performance has improved. Well done. Now - a year after I wrote the above and receiving a pretty good service for many months in between - there has been a marked deterioration in Skype's service the last few days. No longe…	1	151	8.78.0.159	2021-11-08 05:01:07			Skype
359	gp:AOqpTOF13UnkYX6YwhKI7MJzr7kiTYLYEYkFr94XYW3pvKNHmhQ-Q-xYTekj7K71uNvaKkc95xr0sDIN0CzXwg	Maryan Ahmed	https://play-lh.googleusercontent.com/a/AATXAJyPyEcDa0Tcr7d2ONraKDZTHzFDvRwDGU6WOOH6=mo	Wish there was 0 star. Can't hear nor can the otherside hear me, messaging takes forever to load. Rubbish atter rubbish.	1	6	8.78.0.164	2021-11-12 23:11:45			Skype
360	gp:AOqpTOHwn-7BPLYe23ecJRtqddXghf90gAiOjkD8L7ngeoXmN2FB_FTzCeq5zLlpZ0svpqoa49CmTC1YW31LOQ	Srđan Pejaković	https://play-lh.googleusercontent.com/a-/AOh14Gjo0lQv52Sr4GAGtJuRHhpUAkYNZczS5uqY2f8Y	Opted for a free trial for 1 month of calling the land lines, was charged full price immediately.	1	1	8.78.0.164	2021-11-20 17:59:12			Skype
361	gp:AOqpTOGecljFlvL24MuABx3kPAg7zQHmnHa4ehm2iiJTgaNV6f4BvmkNsc1FGChLmlOxavflfANDrK3carzTOw	Mohamed Asam	https://play-lh.googleusercontent.com/a-/AOh14Gj6326V92g5450Fj-QK7wkqgVEnIea6U0BYjP0-zg	Update needed: Audio message not support quickly it's taken time to download. Sometimes we can't listen	1	4	8.79.0.92	2021-12-05 00:32:27			Skype
362	gp:AOqpTOEl1T37v81uA9ERYmA6H6CMuLYdYiHfDHa7yW4wp9TFe0z-uz3vaWD3AHrdfBft1zYfQ04XEMY3tvn-Cg	Preethi Noronha	https://play-lh.googleusercontent.com/a/AATXAJz5Y5VtuQMmoxOgnLNYudSJPRAYygxCFhn9bZAQ=mo	Complicated to sign in or create new account. A valid phone number shows as incorrect and for new account no code is ever sent	1	1	8.79.0.92	2021-12-05 14:31:52			Skype
363	gp:AOqpTOFOEN4Bgi0TlZNzAteE9ltftx09OAE7AJq6M8TgpBuIcDKmoq1gE9562OIX6oAQBnx5LFuK9kdxHiOCSQ	Peter Dupont	https://play-lh.googleusercontent.com/a/AATXAJxtPnCEIpHDgyhTzqj7Q12_B5hEtobtUiyjqk9f=mo	Unable to connect. Normally no problems. Used daily until recently.	1	1	8.79.0.92	2021-12-05 12:47:17			Skype
364	gp:AOqpTOGVkvJPU0iYoPDdSzV8csM1izVm-VhxcQNmfe11G5wkl9OdbRuO-6uarmo7DI_oXV0s8WJTciisrl_-vA	Rinkesh Kumar	https://play-lh.googleusercontent.com/a-/AOh14GjwEx0WHCZy88vqBiGWfOU5bhXwtsg5WV-nNedkNQ	When I am trying to open the app in my mobile. It's automatically closing again and again. Can anyone help regarding this issue	3	0	8.78.0.164	2021-11-23 19:08:01			Skype
365	gp:AOqpTOFXtEmUqn-X7BC2genj2Vd5WuOjEIEzHVVjn6htrvpxQNPvkZ1I9hfDIo6ve9sQFwazMLa8jIfOZvPDbA	Md.Masikur Rahman	https://play-lh.googleusercontent.com/a-/AOh14GjW1JRBxf51ho4QPk_MYsq9RNpeh5Tudn-0dnVy4g	I have started facing a problem just recently on my Skype account in my Samsung M32 4G device. Till two days ago, everything was working fine but from past two days I am not able to hear any sound on Skype to Skype calls. I cleared cache, I uninstalled and reinstalled Skype, I tested Echo / Sound test service in Skype but the result is same. No sound heard after the call gets connected. Please ad…	4	116	8.78.0.159	2021-11-10 15:58:16			Skype
366	gp:AOqpTOGfoSsGzz6pCwMRuGqbB_yY1h6Ac_a-MRIwI9FzPc3bYE90C03SVbHEAmzKnqkefnIwWKk809JWC7E-Dw	stephen duncan	https://play-lh.googleusercontent.com/a/AATXAJzm097EyiUU0wy0WXWmRyuiaWPxgqUL6hSJD925=mo	Been with skype for years but recently unreliable for nearly a week cant make calls from mobile to my elderly mum so I am going to cancel and hopes get a refund for my annual subscription. 9	1	2	8.78.0.164	2021-11-15 01:19:46			Skype
367	gp:AOqpTOGsqnKfWTs7BMRiok05-dCqdGbd3ZzY9CIdhwJD5cKoVpQcv-40Y6xDdhrXoJop0GC_YO59z0qu0TFtow	Francis Lloyd Holland	https://play-lh.googleusercontent.com/a-/AOh14GhmHHwj7kAoq_zRmYHWLkunLKURJKYrDo6hS3tXIg	Although this app works for international calling to landlines and cellphones, the user interface has become so bloated that one has to pass through various screens just to make a call. Microsoft would do well to return to the user interface and procedures they bought from Skype, erasing all that Microsoft has inserted since then. Integrating Skype with Microsoft has made the product bloated, awk…	2	170	8.77.0.98	2021-11-06 23:31:48			Skype
368	gp:AOqpTOGVCVpgdpQgVBVeEkv7C0_luxAy5Pm3XCBE8vxmCsjPZnuO3AyKlSlr6e6OpnKxAXCCVqKzkSqQ5CMnTQ	Cherese Bennett	https://play-lh.googleusercontent.com/a/AATXAJwQaCEbnDmJV8nXwOIJgyFJhlQbz-_NtoHJnITf=mo	Since the update, when the caller has finished the call. It doesn't hang up by itself. So looks like your still on the call. Also the person will call me but it doesn't ring and I don't get the notification I've had a miss call only if you click on the app it shows up	3	8	8.78.0.158	2021-11-17 04:26:12			Skype
369	gp:AOqpTOH8c2z32H2VpBWQMH7gBH5D3dWDdDUb6uuNYFbpxGE2bLbT9djdH692vkYaRxQYuXAOTyH2QL79PPLcHQ	Azile Khan	https://play-lh.googleusercontent.com/a/AATXAJwh9AxY_mWlcmqRttKOJbqOsm6zxo8aqOpuG2li=mo	I've been trying to contact Skype for MONTHS. There is a problem with my Skype and no one can fix it, or bother to reply to me. When I use the search bar in a conversation, no result. When I view the chat gallery, it is not available. It's there. But the app sucks so it's not going to view.	1	44	8.78.0.159	2021-11-14 09:29:58			Skype
370	gp:AOqpTOEOtDiWvvAV2hyBsZPjbtiMoTG2WXGuQ5VxZHXi214CcdmDVF2h8t-BZMo_jp2JiRL64Nz_XMHeLvPmNQ	umair tayyab	https://play-lh.googleusercontent.com/a-/AOh14Gj9dRsXDTeaI7Ta40liTd_RBnnTAQ3aDkmTE4AA4A	Day by day experience with skype is getting worse. In this application i can't hear other person voice nor other person can't hear my voice and extra worse thing is there is no settings available for this in application so its like useless application for me now. Really bad experience with skype and wouldn't recommend others to use this. I don't know what they are doing with skype services or eve…	1	120	8.78.0.159	2021-11-10 11:04:21			Skype
371	gp:AOqpTOFPZr3oqoqMFcafL-wpTxesWCed2D-CtDYriGVgdBmmuDTE-8mYV4k3TYNekXp409pyVzTF6rh3Cm1tcw	Debra Williams	https://play-lh.googleusercontent.com/a-/AOh14GjGJ5ZuHG9pe9QclGj8V8mkF-ZqhJd0-06OfU4TlSs	For the last 2 years, or maybe more, it doesn't, always, give me a notification for messages AND it sometimes doesn't ring. Be good if it worked all the time plus a choice of notification and ringtone sounds. Luckily I only have to use this app for 1 person. On messenger, which I rarely use for video chats, I touched the animation things, dunno what you call them, and I had a full face of makeup.…	3	270	8.76.0.118	2021-10-05 19:33:00			Skype
372	gp:AOqpTOH-mrrE84ZssytmuWDHYpZq0Z3B4Icfgextuom8EJHsl34lclDVNdCbia5xo4QSxsvLRsodicYIK7RdOg	William Softmore	https://play-lh.googleusercontent.com/a-/AOh14GgNMUje0bCbbpvyLLZNudHrIW-QFAIFtIJYMeRmBQ	Buggy. Keeps getting stuck. Try to hang up and it says the call is still ongoing. By now VoIP software shouldn't have issues like this. Especially as Skype was one of the first.	3	1	8.77.0.97	2021-11-21 19:21:38			Skype
373	gp:AOqpTOFwoK2ovkk2VHeYPVxzCh65Gb8SWOTswMYitSGzFQwz822FoVt47WvyBNxGzIBJU5Ri3hcd_yrqqZQNcQ	Ann Moody	https://play-lh.googleusercontent.com/a-/AOh14Gi5YdAkTbZKxSi0iYCd9tJYUfnr8LSqZMLu5aCqyA	I set up a group which was easy and now speak to family abroad. easy-peasy. Good for a 78 year old.	5	0	8.78.0.164	2021-11-16 16:53:24			Skype
374	gp:AOqpTOFKZwtCdzdc2JjN18VXe2Q6ZwvlK1MTCvEG1zlcoTj6kzSyYnY4DAS03oN8R_hGySFYv3JRJmuKS-67Tg	Asif A. Ali	https://play-lh.googleusercontent.com/a-/AOh14GhZL9FvtCY_x-LSMS_dF7iy3RREl8RwfWiNRSJHVS8	Surprisingly, the only app from Microsoft keeping a consistent quality service. Be it a desktop PC, laptop, or smartphone--the app will give you similar experience across all ur devices, or other platforms. The call rates including the international are quite price competitive. Add balance and use it whenever you like, or even have a second number. Highly recommended for all communication purpose…	5	456	8.76.0.118	2021-10-07 06:30:01			Skype
375	gp:AOqpTOHpf1pTwOeq6_2e_rDZp7ig_PtnFcC-1pkSYkLz34_ljFE2_ev_f-_I_Co2c-1wrCOuToYdJ9Cc5u1aaw	Moana Buron	https://play-lh.googleusercontent.com/a-/AOh14GhyVRUkFDJ1ZuOL3FIlWgmZ2-1LSy0x1Glk04wOxCQ	Even with already using an internet with a high bandwidth, I am limited on sending pictures and other files as it also affects the message you're sending (being that it won't send as well). It's a hassle for those using Skype as a work/school tool. I hope this gets a major fix as most people rely on the Skype app.	2	43	8.78.0.159	2021-11-09 14:12:06			Skype
376	gp:AOqpTOG1jTj1FVg8b1RQp9P6oSm-PP5weuDCcC_-XVlIBVlqntXEHluLBBWB44ucJsiXMDe0swTQCdGRUUrEyw	Sim Evans	https://play-lh.googleusercontent.com/a-/AOh14GioU6lYBDpuo-vSwYugyiP3NB4Yu3JqC5ZrHWy_hg	I have been using this app for over 10 years and it just gets worse and worse. If there were any other option I could use to ring my mum on her deaf phone in Australia I would dump the product for good with utter relief. The thing that most bewilders me is how impossible to understand the interface is. They keep changing it and each time it becomes more confusing and frustrating. I'm like everyon…	1	107	8.77.0.98	2021-10-30 19:34:15			Skype
377	gp:AOqpTOGe9w6ri_ZpbQ5KYMPIXK9R9SuyQTI1ZgTLLBF2vYFi3YodF7wkFP3Xz39eyaagYtlscX_h2JHU7vKUIg	Mohamed Bashir Nur	https://play-lh.googleusercontent.com/a-/AOh14GhkGIrXNnvAf8Be1zSY5NpNBuQMB8fkkqo8GrMRvQ	Pros: Often very stable and clear calls. Cons: Both parties need to have the app running to see any incoming call. The ringing tone is too damn loud (you get that also when calling someone, why? I'm calling, not receiving one!). The Chat interface it's rather out of date. Notifications are also inconsistent. When a call is over I still find on the phone a notification saying call in progress.	2	72	8.76.0.118	2021-10-07 17:37:12			Skype
378	gp:AOqpTOEuIJLF9Q4Q6G5AYfNROXvqhBF_VqrKO-QORZVWlwMkaLvGsMc4V1IIm46uv2R4v-59Pme1efVL3E3IoQ	DARK22	https://play-lh.googleusercontent.com/a-/AOh14GjOvnX1kzKbrG6L3DKJfybbXN0hFOlW6wUFX4dQWg	Worst app ever. Totally hate it. Keeps loading especially in a group chat. I don't even want to give it one star.	1	0	8.78.0.164	2021-11-26 12:44:46			Skype
379	gp:AOqpTOF4xZqu-arIsJnKj2z6w0gSNoQ202Ihfhghishn53dIuQKjRPaNJ9LIz1XZFv43UgXxtGukx9CvqmI-sQ	Muhammad Kashif Raza	https://play-lh.googleusercontent.com/a/AATXAJx03M212jvB16f1GijxgcQJx43P1K_MtLzJ7fPdDA=mo	Dear Skype Team. Before 2 months Skype so so soo good working. Voice and video call so nice working. But now during the video call if i will lock my mobile then suddenly video off. When i unlock mobile then again open video. And now also audio call so badly. Many times i seen during audio call is poor connection..... Now i thought delete the Skype and move up another app.	1	47	8.78.0.159	2021-11-07 23:56:01			Skype
380	gp:AOqpTOG4YXwr2ASQFveeI5bgLZYE26s_pLlyU-2IHL_CLepkOGKX4xyrQ-G_su571j-PFikZ24f7WeoXbKldew	Kirr	https://play-lh.googleusercontent.com/a-/AOh14Giq9Gb-yp9PTa9mZT9NEVRitRFa2o_vEOsy2ksSqg	Dead app that used to be one of the best. Every update is making it worse. 1. I don't receive calls not only when I'm using other apps, but even when I'm using Skype. I get a notification about "missed call" when I'm literally in chat with the person who's calling me. 2. Interface is constantly bugging so I can't tap any buttons, and that makes me reboot Skype everytime. 3. After "On Hold" mode, …	1	63	8.76.0.118	2021-10-05 11:11:12			Skype
381	gp:AOqpTOGIdI9PU863NewOliLZRDKMrLXu7GslsKThl5_aN2ucIAAUSjt6AbA4QSrcx2FozcrXBOAyWB9Cd9aCcA	Hibernate warbync	https://play-lh.googleusercontent.com/a/AATXAJxLA3--2k6I9IskuO1f4y_e_fEz_2Yt8-AE9ewm=mo	If you are logged on pc and another device at the same time, you rarely receice notifications. Back in the day this wasn't an issue, you could have joined a call from both devices, God, I feel old saying this. Btw can we get like, what has been fixed ? Not the forever "bug fixes and performance improvement s" .. that's annoying !! Overall is a great program and really stable .. but it needs tweek…	1	98	8.77.0.98	2021-10-22 12:46:35			Skype
382	gp:AOqpTOFNHmI74f1jGRplC6NQFJ5pnDEmIhP4NlluM-q7-KPIWh-s6vkkQOQt4b_693WWBkkUtJZ-eoJMtT6bzQ	Petter Terenius	https://play-lh.googleusercontent.com/a/AATXAJwIEWz9HgJHXZU1oWX_nB5yU9h6Tjw5q0s3KfrL=mo	Works great! Some quirky design solutions, but I'm happy to live with those.	5	1	8.78.0.164	2021-11-15 02:22:57			Skype
383	gp:AOqpTOF9GX7jQheiv3Jt65I3az3Rues_JVT5QV_dxzgP57ybfJqeJsUHISSA1Y5eAHJyH67PbL2q4kgQLSrTsA	Baudi Yusupov	https://play-lh.googleusercontent.com/a-/AOh14Ggu0qyyw7wukLNGMWjMI1uxgqUgR1wlvN8g2cxcvw	Can't make a call. Make your stuff better, the most used feature in the app works once a year.	1	2	8.78.0.164	2021-11-24 21:04:47			Skype
384	gp:AOqpTOEAPTUKAMp9dR_hiFzAR8p3nZKBrV6wg7TI5S60wj8VO2wrPIETJc-3KCMzmdI1I4dTtxUEgEy-07F3cg	Mine yuu	https://play-lh.googleusercontent.com/a-/AOh14GjOJZOceBviF8lARK0OS1Mhy8C2EKivde55FmkrmQ	My skype is very slow communication I can't send anything, I don't know why, it's always loading...	1	7	8.78.0.164	2021-11-13 18:06:30			Skype
385	gp:AOqpTOG1_kXtv3edoDSib6QVRXPgxqPxM0L57wJElge009p-xZlmxyaq_RrpXgBwm8IBdcuzVOw6tIDcVD3GnA	Ian Dall	https://play-lh.googleusercontent.com/a/AATXAJzvcpkVbdMWkfDfLks0veWEASqkKc1Sl0obH2jS=mo	easy to download and reliable to use in English Portuguese Spanish French & Swiss German languages.	5	0	8.78.0.164	2021-11-27 18:38:44			Skype
386	gp:AOqpTOFTIYTTanNJF5UGSBt8nofxK1kIC-N8QEKajxiBl7FtGSYZCUmSz95bW7O6te0NJI1kAphKTrTTNVAa_g	M D	https://play-lh.googleusercontent.com/a-/AOh14Gh6Slemn1Wkqvnr_uB_phLzXGjaD7RZznPtA2mEgQ	Skype has always been the worst quality VOIP provider on the planet and after a 5 year abstinence from their monopoly I return now to confirm the same - they are truly terrible. Sound quality couldn't actually be worse. Crackly, distorted, barely audible at the best of times. 'New feature' is multi-second gaps in audio making any kind of conversation impossible.	1	7	8.76.0.118	2021-10-28 12:30:48			Skype
387	gp:AOqpTOGFqtub039za8N0v3sZquxhY63Ftqo_Iezr80oKI7Jw97ijn5N5qHG_Nv2WCXCkO4RYX2xwT0Kap-UNeA	Quang Trường Nguyễn	https://play-lh.googleusercontent.com/a-/AOh14Gi6RUu_rZnqP4jKGZIv4q0j8lGoCwbstdhLrNDs_Q	I cannot sign in. The app told me to check my internet connection as it could be the problem. But guess what, my internet connection is still strong and it can connect with any other app except from this one. This is annoying. Is anyone in the same problem with me?	3	10	8.78.0.159	2021-11-10 10:20:44			Skype
388	gp:AOqpTOE5o-fDk3Y2cYSIGkdombxGFwIL4u5VZxdco2GKBbiLO_MnxsXgWmGArPAM93cI0JxGv1vPtZbsyiUMYQ	Chris P	https://play-lh.googleusercontent.com/a-/AOh14GiIpF8Eh4bW3jJteBeOitKjQH0uN4RgM0yob2uYyA	Android app still unreliable. Often doesn't ring for incoming call but notifies missed call afterwards. Often refuses to start call, no reason given. Volume level unpredictable. Video jerkiness unpredictable. Used to be so much better. September 2021: still not ringing for incoming calls, even on new phone. Awful. October 21. App locks speaker so nothing else can use it until I kill Skype app. Aw…	1	245	8.77.0.97	2021-10-17 17:02:54			Skype
389	gp:AOqpTOHfvzc4dLdBy8Di2uZvHKQvj0GW15WlUPQkmwJThCD4tiypod4-WdpmCHNoXCcEUy7P-aCmhai0tcPbeg	Farhan Ashraf	https://play-lh.googleusercontent.com/a-/AOh14Gh2MWAbAvAKWaPOlYrSxb4nZBi_D1Yq9DFvIUorbg	I bought a new phone and installed skype but its call system has some glitch. I cant hear other and my mic is also not working but only hear the beep sound before the call. Its working on voice message and I have given all permissions to this app and tried every possible solution like reinstalling and restarting but still its not working.	1	21	8.78.0.159	2021-11-10 10:22:34			Skype
390	gp:AOqpTOEZFmKD72kEUtIIxddo766RqNr5QEiDjeK9ZZUmLPWoMBIy3kupDb8cO5KeoQDxxuE28l5e3NyiyK9nOg	Hareesh R	https://play-lh.googleusercontent.com/a-/AOh14GhrYS-IYvPeMYPbKV74yvpVDJbHJ2LmWfWWYOBsvA	Nice app. Good quality voice calls for domestic as well as International.	5	2	8.78.0.164	2021-11-15 23:02:38			Skype
391	gp:AOqpTOE_IN5Uu3sUojPLrUBhJJZn53VWSNPyhNnQGVnUbOEA05LKHFQgTaVnwiHNofInzvLhhnW1k7_BnCzTfA	Patricia Markovic	https://play-lh.googleusercontent.com/a-/AOh14Gi2bMOfP6hn2-XJMrm7p0P7rygLN563J27jWCWi1ME	Yeah i have a bunch of issues with the app, first it takes long for a call to go through, then sometimes it bugs out with speaker. My friend says i sound far away sometimes and sometimes i make a call and my friend picks up but the calling continues. also when i am writing a message and someone calls me a big chunk of my message dissapears when i answer the call. Once i called my friend and he di…	2	72	8.77.0.98	2021-10-26 18:12:59			Skype
392	gp:AOqpTOEvzZYD4kpnvJhlBRiMbdH9brZW9QiC-Rh_ZPv-hXJOVyTFW_jKivmCp3IW6ipTAMZj4TPwT_S3qRvN0w	Federico Diaz Capriles	https://play-lh.googleusercontent.com/a-/AOh14GjQuRFtQY16rW3hzSbC-U6jqJOJo_GHtnjrma0C	This software cannot be given anything beyond a 0 star. It barely functions. Sometimes I cannot send messages. Loading anything takes forever. All communication other than voice is just sub par. Update: I still think that Skype is a blight on humanity. How can this be so slow to load conversations and the chat list?	1	180	8.77.0.98	2021-10-26 13:54:19			Skype
393	gp:AOqpTOFVi7ujDGVeQ78RthzttpvpEGAwVgnKPsDD7FQbSdn8ti7kWGl5n7883CnMQz3I3tjs0U2rXfMxGzR1jw	KitKat	https://play-lh.googleusercontent.com/a/AATXAJxVs4RigGILgqmscrfLVgSpcMK9hpVk_K2EY-tk=mo	"We're listening to your feedback and working hard to improve Skype"........ Erm, I don't think you are!!! You're getting streams of one star reviews, most with very similar complaints. My Skype is getting worse not better so think you really need to pull your finger out and start doing something about it before people completely give up on Skype altogether.	1	193	8.77.0.98	2021-10-21 21:46:16			Skype
394	gp:AOqpTOFs68pRF297ACzDg-jSuMgOxBaS3vC6QN9mEg1yKLB6ivTRfqi9PLa8edK6YfB3Shc68UF8dGEbLWzUdw	Peninah Mwende	https://play-lh.googleusercontent.com/a-/AOh14GiJrtVLvmxw9VW_0s0aKzGiA2SoHdUvD7Iup9iUjzQ	It's very convenient though it's Abit slow. Takes time to load video but it's okay. I would recommend it	4	5	8.78.0.164	2021-11-24 23:15:28			Skype
395	gp:AOqpTOEgAqueN3o1CI0bGpUg2oe3Ga1uzLuJy5f66jA7var7oS6E7jb86WhmYrwU4mbQSGP3CD9tPs5QTVsbLQ	James l Phair	https://play-lh.googleusercontent.com/a/AATXAJyFPPBKuPxADDMGvABSOu_Do6cPGRzt6MQoshU=mo	Great app. I live in Canada and make many calls to Hong Kong and China. Using Skype has helped me with my business.	5	1	8.78.0.164	2021-11-21 10:20:19			Skype
396	gp:AOqpTOGch9HbfguaE-jjz50schsr5biPrwJ2Zby4IWWKtpZv5Er1zauB6aq4kEO5Pi1mo6wM_E7dfLAQYKJaFA	Don Biteme	https://play-lh.googleusercontent.com/a/AATXAJzPb1JsxRJ0txnxXIZF4JoycaDHd6v6cG0i6TuZ=mo	My Skype is so slow to respond. To load up. Can take 3 minutes to send a response to someone with 50mgb speed.	2	7	8.78.0.164	2021-11-16 02:10:15			Skype
397	gp:AOqpTOHEPGcybbLQz8EOicHUg0JgeFRvi0DfNADgkHb7qwBabq_4NYKUP0mclqTZeYfD7TVgXJoheT4Ok432fw	Abhy	https://play-lh.googleusercontent.com/a-/AOh14GgdnIxnGnz7NxwHOrcGT4Hy-uxD-KVXU_R5IDgG_A	simply the most elegant chat, video app if you're secretive, privacy maverick and believes in the philosophy of moving fast. And as usual, Microsoft has no free lunch. At one point, you'll be asked to show your wallet.	4	5	8.77.0.98	2021-11-09 22:48:30			Skype
398	gp:AOqpTOF4AegMMabxPvsF6Bet1B6umG_p45UcjEl9m4FiaHi9VeyZdMhrp5gXAsmRuqderibqh337Ylrz12NPzA	louis kurian	https://play-lh.googleusercontent.com/a-/AOh14GjYLEZHhpKAX2aKqOIY589aQ0jReTa3yjqYGBFp9A	SLUGGISH MESSAGING APP ON EARTH. Not responding to back buttons or responding to any tap at snail pace! You type in, then you sent it, still showing sending... At the same time it is showing typing... for the person at the other end and reply received before it stops showing typing...!!	2	5	8.78.0.159	2021-11-15 18:49:01			Skype
399	gp:AOqpTOGePGe-EVkMEyRv0qRVT3ZvVTAP4oxVg29pqSFOAbNVJm9pLlkN2ef1Wti7Xf-OKyIOMSs0szMyW96m6Q	R P	https://play-lh.googleusercontent.com/a/AATXAJyupUDfVBeqWuR5vMOeC1pjbeZlLkdMThH9WBGY=mo	Skype app working OK. Skype dual messenger stopped working. It starts up but does not even prompt for login. Squiggly circle circling forever. Reinstalled , rebooted my Galaxy A51. Internet access and skype calls work fine with the primary app.	1	0	8.78.0.159	2021-11-12 10:28:58			Skype
400	gp:AOqpTOHodXYwRxLpaeY2dss7JaUYr7rrxjHfPGM2NBzCcgNmAMsDQ8M6_bmskZa6v2f_fgGDgOciR2Z_32p_wg	Behappy 89	https://play-lh.googleusercontent.com/a-/AOh14GiBOMQw1NhVDF6fCDfEp1klIu-Ghuturna2HuS5	Please fix it now we couldn't log in or even send messages please skype fix it now. I also tried 3 times to uninstall but still the same what's happening😪😪🥶🥶😡😡😡🤬🤬👿👿	1	15	8.78.0.164	2021-11-19 08:48:12			Skype
401	gp:AOqpTOGwO0NXw6P82qaazXAkreLxxH72fQNGxqBiNgzVWsptiB7KP7xSNvJVA5YWr_bRpCxOyAh5nsJ14tL01A	Arujendra Maity	https://play-lh.googleusercontent.com/a-/AOh14Gh0_4vf5oyvIPtbR6OO78D4ceXAkyms4CH4vUv9nw	Imagine a chatting app lagging on a flagship spec device. It just seems broken. Everything has a latency The typing and opening of menus aren't smooth and takes a second to open. The texts actually deliver after several seconds despite having good internet. I receive texts late. Sometimes i don't receive them at all. More apparent when in a Skype call. It straight up refuses to show me message no…	1	118	8.78.0.158	2021-11-03 01:51:57			Skype
402	gp:AOqpTOE1ipCLYDCIXFZb6dg3rdne7QpHxBjQFYXui3n45Su0ELPSVfGlPZ6dfsT_KBtnSkzfZkxOjGs4N90Yvw	Chris S	https://play-lh.googleusercontent.com/a/AATXAJy4iRwPuNKXSQQYj-49GuD6LBmKuSMHgZp4rGbF=mo	The app's performance and loading times are terrible. Switching between apps takes a long time to recover the open chat. Chat in general does keep to memorize only the most current visible text, nothing beyond is saved and still the app is very slow and underperforming. Overloaded with unnecessary icons and feature. Just reduce the feats to being Skype, not everything!	1	202	8.76.0.118	2021-09-30 02:59:03			Skype
403	gp:AOqpTOG8eNgBP34mzL84G4eUlTrb3X3_D0H9A4I1a0eK0TPDxPpZz-VKq2b8AlejaGZg0frvO2mdYeHTnPT5dg	Leo	https://play-lh.googleusercontent.com/a-/AOh14GhtEsEl8NKiksLufgtFGbSHtU51ZG3iokfIFB-xxA	Instead of adding new features, how about actually make the app run smoothly? Maybe actually have audio files play without me having to save them to my phone? And the features you do introduce are always worse than their competitors' counterparts. Say, Discord's search function. Skype used to be the Go To app of its kind, but it just became stagnant, slow, and unreliable since 2016	1	116	8.76.0.118	2021-10-03 01:25:20			Skype
404	gp:AOqpTOFJfyen216voCzLRs0eCGYC5j7cUMLgivqiKevIa_3dRL_uHRr4iDjZxbQzKL94u2wgwJS3DzcAk1ueyA	Lado Kolke	https://play-lh.googleusercontent.com/a/AATXAJxzZzIKiBcRrETPbU9jVrxNBX_rygoRvRdp0s6Z=mo	This ins unbelievable how the skype works so so slowly. This is not matter about internet connection ( wi-fi or cellular data) its about the App. Any f... Phone is the same whey. Lagging, to much time to response the chat and when i write a little bit faster, coming to apocalypse desire 😅 Every another App is working funktional, easy, without lags. Pls do something about that. Skype is not an a N…	1	156	8.76.0.118	2021-10-01 22:19:25			Skype
405	gp:AOqpTOGYCuYR05w4n7ARVwM8YnyvT_UJ9a7VzuUuJUr4GPCZUs_BaDiY1Qge3ykzz91N4_MQkGa4_uRV-XqANQ	Matthew Snell	https://play-lh.googleusercontent.com/a-/AOh14GgVjtk110QOLAVuAB3zM5foTPoPc5KRzrGbdkDtBw	lagging interface makes usability a challenge. Skype to phone call quality surprisingly good	3	0	8.78.0.164	2021-11-22 22:43:35			Skype
406	gp:AOqpTOGH1vAc3y5ooKJ_dWWVIfmQBfRU66bC2UaknZKfR0_aEBhOFHc72AdLJpY35wjN6sysyWlaGej8ocqekA	• Alicia •	https://play-lh.googleusercontent.com/a-/AOh14Gj3P7LT703uCKhRh1OnloK7afo3hNppN60Ry_q1gg	This app is overall pretty good. It is a free way to chat with friends and family. Though it can be quite laggy. I try to change my profile picture and it makes the picture really tiny in the left side corner. It can take a while to load chats or voice/video call someone. Please fix the lag and glitches.	3	88	8.77.0.97	2021-10-20 03:42:54			Skype
407	gp:AOqpTOGMtk9GFU9oAIxCgt_9rhrHUThBr_z_K6Yz0CroZFK_0ugxa-Li_5wrMaklpN8KaDQILMnzJlsw-I-Wgw	yasser Ali	https://play-lh.googleusercontent.com/a-/AOh14GhljQCSQYEh-NsqoWdk48Yxkr_ToZggGNJ4x9vgzQ	doesn't work on my Samsung s 20 plus it always don't send the code and doesn't accept my phone number waste my time it's a garbage	1	2	8.79.0.92	2021-12-06 12:49:49			Skype
408	gp:AOqpTOGJsVq1oYv8If4rtkA2W-ZVov33XpSOfGBvNoCrkqSchRt1DpQpM68gC-kjlXsIVRdWyBAtZKvuFPYlQw	Eric Osman	https://play-lh.googleusercontent.com/a-/AOh14Gip7XdLb0hxuIIT_3JaW9RLfypz2QfktqD4vYcbNw	I've used Skype for 12 years to connect with friends all over the world, and the translation aspect is good but the video side has got worse then when I used it a decade ago. It's also has a glitch where your contact shows as being away for days rather than less then that. All in all a video call app that needs re evaluating.	3	30	8.76.0.118	2021-10-06 11:22:38			Skype
409	gp:AOqpTOH-eLcD5nYp4uadUQIesVfXsNgHBtkdVk0eF1rQGnMUBqN97gRRizRwEhN63RHxpx3u3gP7Cf3uGG0Ndg	mmeichan	https://play-lh.googleusercontent.com/a/AATXAJxyKlq1qdIjbWmbC6vWI4a_ulrklk51AQv4_kcH=mo	Very often, I don't get notifications in real time, and it's awkward to always answer late because of that. And the whole point of notifications is to get them on time, so that I wouldn't have to open the app to see if I have new messages. I don't have this problem with other apps, like WhatsApp, so the problem is in Skype and it has been going on for a long time.	1	19	8.77.0.98	2021-10-30 00:12:39			Skype
410	gp:AOqpTOEdZl-5envZPvmObD4IBNFop765Sw3_-C2xi_QyhyZRuJGDETyXsWy_R73rJFY7pPlQY8jmqfE9eWgXVg	Darshan	https://play-lh.googleusercontent.com/a-/AOh14GgpqHQ3wOh0-om8FyDOOm0Fa41GoFqOizuHfwxXPA	Such an awful application. Been using this coz my internship requires skype but the app is so unstable and laggy that at times I just give up using it on the phone and use the pc version. Due to the lag, sometimes trying to immediately remove a wrong message is near impossible and rage inducing. Not to mention it takes such a long time to actually start up the application to use.	1	57	8.77.0.98	2021-10-26 09:48:01			Skype
411	gp:AOqpTOGWwnEh52GfXlfWmbKN1YhhaZY7De2pZqjmY-l_MYuc76PfmMdjd-A2BT61G4x9sylV12A5wS0Fqljxhg	Jack B	https://play-lh.googleusercontent.com/a/AATXAJznUGvOd6s6Kx8tstXGyIigShmrSQcgPDSMl2pQ=mo	Terrible lack of functions. Can't access a full call history, no option to turn on speakerphone. These are really basic functions for a phone call app to have, every other similar app has them. What is going on with the development that such fundamental features are missing? Is the development team on strike? Is microsoft trying to slowly kill Skype instead of pulling the plug?	2	110	8.78.0.159	2021-11-04 22:36:55			Skype
412	gp:AOqpTOFoXMFqe2cNsNJcVSp1Fo3Y75fsGVjASf1J6Hh2FVwa8hUs-dB4IeY0MKPyOCi0BjcUb_lOnCPQ8HsPBQ	Naj Mu Sehar Wahid	https://play-lh.googleusercontent.com/a-/AOh14GhjhGPRtJ-JXtWu_1ukLufQIGdwwCVhRF7H5g7t	I don't want to give even half star to Skype...now adays I am facing alot issue in Skype...Sometimes it gets worst.... It will not allow you to call on toll free numbers .. customer support agent will advice you use a different connection, and then you will throw your money to get the new connection...agents can also ask you that are you using VPN ...If you will say no they will continue wasting …	1	75	8.76.0.118	2021-10-08 20:12:17			Skype
413	gp:AOqpTOFeNNhWnqRW00JEsHsUG8rlRfJLxpu4LTujqF9FYY4GClGNj7_ocpR2k-fGpDfbqC7b86BLxqOtH_KHaA	Nesta Agbamu	https://play-lh.googleusercontent.com/a-/AOh14GgIwp0Zs3_8htQ0gKxzIL33sL7BsuScJdWTDQieVQ	At over 4GB of RAM space available it's still freezing, emoji, gif, moji, stickers all lag and takes a while to load. When I'm typing fast words are so slow that I'm done typing before the words pop in slowing to be sent, some times doesn't load voice messages, this force me to always use my computer than mobile. Do something about the app and make it lighter.	2	16	8.77.0.98	2021-11-01 02:13:26			Skype
414	gp:AOqpTOGAvegC3EZzjZssPEIgkSmwyZ3imHONm2UjP8YPmlvhYv8FhaQflyE1CV8KXE240xpiNHlbzf2QgX1M5w	Fabio Battiato	https://play-lh.googleusercontent.com/a/AATXAJySNBoyHxpvFRdCCm9IPoEzw2Vrmn1imVLMmiJE=mo	FAQ is not customer service. I get that you wanna cut costs by not having to set up a helpdesk, but some of your PAYING customers will think they deserve direct assistance when the service they are paying for is not working properly. Otherwise, they will instruct their credit card provider to block payments, which is exactly what I am about to do.	1	118	8.77.0.98	2021-10-29 21:03:31			Skype
415	gp:AOqpTOGj1Qhqag1CzZO7iz48QKBLSg7M1mVIhGx2kRC9GvebWxCtA5aTebqZuoCLOvW_bTS1_xRgRaB3Q_6gUw	Ipis Lord	https://play-lh.googleusercontent.com/a-/AOh14Gh24WWS-ao1bogRzqGpD-rw-94Xbwmd06asY0RlXA	What's wrong with Skype lately? Can't even open the chats, GIFs not working, and is quite unstable to use	1	2	8.78.0.164	2021-11-27 09:30:56			Skype
416	gp:AOqpTOELYJnsxV8ryfxiDeTs_htBvcItH98--wP0VUPg-P682abpzJSPDkjraVbiskNU4Ebb33-1Pbkj_l1dlg	R Zucker	https://play-lh.googleusercontent.com/a/AATXAJw6XZyPp2PM5f7J5MIPx9TWt_tOjyYPsR7bLFv4=mo	Terrible. Microsoft broke this once great app. It no longer sends an email when you have a voice message and it does not receive SMS messages. Maybe because I'm using it internationally ☹ Also says there is an ongoing call when there isn't. Need to restart phone to clear. 🤬	1	79	8.77.0.98	2021-10-26 20:35:12			Skype
417	gp:AOqpTOFpSXwnMeKQsnpMmhdlhT2iJ3jMB6c4RoVX1BVCa8jiD1BbuuyTxhnXI6TRpAMh0X2xJJcP6sqtmi3Tgg	H Moni	https://play-lh.googleusercontent.com/a-/AOh14Gjduh4GyqnvGtih8jRIUq116zh6tga9YEzxNwZ8Pg	It's Sucks, I have been using this on my mobile and It's making my phone slower, and Can’t paly any voice mesage	1	1	8.78.0.164	2021-11-22 17:43:00			Skype
418	gp:AOqpTOHUo91_PHsy1Q1cxxdDR4Q06Nt0VgOkPYKRQCXONmDbLkoyvSyk_v6dnm7RNNaCsCu1m5M-wNP6AsOEEQ	Frank Escobar	https://play-lh.googleusercontent.com/a-/AOh14Gh3LErNsR3Nz2ipIL9RpTZxJNsc3772kIS5mCArrH8	Hey guys, what's going on in the app? It's slow and unstable, I have been using Skype for years, but is becoming an old fashioned app, and the issues are not being corrected, the app looks heavy even if you have a Samsung Galaxy Note 20 Ultra, with 12gb of Ram, and and Qualcomm Processor, if you have a lower performance phone, the nightmare becomes worst, I use it to work, buy I don't want it any…	1	105	8.77.0.97	2021-10-19 17:16:28			Skype
419	gp:AOqpTOE7CsMiYmmvp7wVTIeKVbvpzllnU-EyaCzkqf4-pN_FzpIMaOvpmKzzmq2ORXaJUFlIgL0E5z1gY49AMw	Vadim Saratov	https://play-lh.googleusercontent.com/a-/AOh14GhVoT8lAGy4gzXrsTkuy1oNiOIOORfnvGLz5TG9XA	Very buggy and not user friendly. Recently, I have to restart my phone after each call, because the notification of a call is stuck. I'm using it just because the sound quality is decent.	2	1	8.76.0.118	2021-10-12 13:09:19			Skype
420	gp:AOqpTOEwlB6QlGjnud0DGAMpS5CZ3oKXXaRW5bqHLyxSYNeKMFLDTQe2_nqJKq7Ec1eFlEwCUT6XOxQVS5yFOw	Ahmet Dirlik	https://play-lh.googleusercontent.com/a-/AOh14Gj7g4kRMtFu7EkPYFyPXWedy2PZBM8s0fX2JgGwbg	Has always been very cumbersome and pulls away a lot of energy and resources from the device, freezes often and vey quickly. Pity, that the developer can't find a solution. I think Microsoft doesn't care about users bad experiences and leave the field to the competitors.	2	52	8.77.0.98	2021-10-22 11:34:38			Skype
421	gp:AOqpTOF0E8LTucQZ4Rbr0z5R45oErFz1dC81F1LXOfDzB6sul2vEB_7Uh5uytOztt6Fa3T4lV_ysutNHKHmaNw	Muhammad Zia Ur Rehman	https://play-lh.googleusercontent.com/a-/AOh14Gg7jfuMmsRzGe4YLS_zGKix0c03aez_94lG6RnRRw	Skype experience is getting worse . I tried to reinstall it but literly its Awful	1	0	8.78.0.164	2021-11-18 20:42:58			Skype
422	gp:AOqpTOGM3qQZ-id5vLptquhnJp9bUjLtv8uxKfIYDlWwUXDS4Z8RA0hUs34MxiLqytc8lxwundTaOoGBniYUyw	Negar Yeganeh	https://play-lh.googleusercontent.com/a-/AOh14Gg4nqcidzoSiOQ4Q0aW35rQuvmJaVXkJUAiATA_Nw	I have this app for a long time and my device has 8 gbs of ram and has 8 cores of cpu ,still takes forever to load voices,can't mute while joining a class on my phone ,and is so slow like a snail,come on... u have good potentials,why don't u fix these?all my classes are in skype and i'm tired of how slow this app works...	1	109	8.77.0.97	2021-10-17 17:56:40			Skype
423	gp:AOqpTOEB3R92pCFXse-K11LjjWYIoJ8wKRi8fBc4i_2TBZgE71CNPx9pSvk84mJsf93ovKOYDIrm22gaz8uuCw	Lizzie Pelling	https://play-lh.googleusercontent.com/a/AATXAJymTODZ1wmy2J-Q52NMlneKqG-vw_I9456QyNRw=mo	been fine but now no notifications and can't send any videos so far pictures are ok to send 🤔 and now not reinstalling	1	0	8.78.0.164	2021-11-13 20:10:23			Skype
424	gp:AOqpTOGCQBlOjX5ovfPMllXoq5TT5eGyUESYgf733aDWtI0ztRwWXxKW4l718nII8sO5QGWCq-qLcG996DXdZg	Pedro V	https://play-lh.googleusercontent.com/a/AATXAJxoLrFMml5qjsDbKUd0l9I0PYNZ3mRrXhq37ziD=mo	Emojis take forever to load!!Video calls are not so good. Having nothing but problems with 4 people in a call. Sometimes i see video for certain people other times i dont. And the same thing happens to my video. Also i click on the grid view and expect to see 4 windows... and thats not the case	1	15	8.77.0.98	2021-11-06 04:03:44			Skype
425	gp:AOqpTOHutIlmbPDhf0R3HhntEbuPQlZcGPfb5gu4eBNQNxJuaChpggLqbzbDpKd6kBYal2eV6uUoawBkQ_CAzg	Desmo55	https://play-lh.googleusercontent.com/a/AATXAJzva6StJv8wtrkpAlrIdC1RZpoU_DBVCBHffVNq=mo	Having trouble with translator not working everytime in a conversation...very frustrating	2	1	8.78.0.164	2021-11-21 01:20:24			Skype
426	gp:AOqpTOF0jzkbw9shDrPEToS8EmadTLYH4XvsUEyoqQevzflijo-G0c8m1kmueCLtI5voJqoBr2tZcZBxT4vUJg	Maverick Ashwin	https://play-lh.googleusercontent.com/a-/AOh14GjmD0WQV-VmO6OXFLvgbRK3L9_tw9M_lvr6IXjBtw	the app when I am log in I can oly scroll down and up but I can't open any chat its does not open at all	1	0	8.79.0.92	2021-12-03 18:00:27			Skype
427	gp:AOqpTOH9B-m4KGJtnUstaN63WLnJ4s-a1wuIuw7XVxYeh1W-Z2VKfpJyCpFkhHcvXQynua8JxBkuymvAc0wpPg	Taras Machula	https://play-lh.googleusercontent.com/a-/AOh14GjACKRh6bCd6HTX-W6oUP8JZAnh-7V5t_tl5lk8yA	Unusable glitchy piece of sh... How can the product be so terrible and stay terrible over years? Calling landline numbers either I stop hearing the other person, or the other person strops hearing me. This issue has been there for years	1	2	8.78.0.159	2021-11-10 21:48:50			Skype
428	gp:AOqpTOH_SqNdUNPHFpoB0m1HUhVQKjFLH9MfZXcEPmd2ZFBLM6Eeit_OsRV9vT0Pp0GJ_3drLk4tCKW_LBFbwg	GlennSpeed - Turn1 Motorsport Asia	https://play-lh.googleusercontent.com/a-/AOh14GhnmFtJUbiAfQyKGjjhdvQUztDteDKiRNKQzaJq	With the latest update the app is increasingly slow and calls are being dropped too frequently. Considering I'm paying to make international calls home, this is becoming unacceptable. Get it fixed or I'll be looking for an alternative solution.	1	175	8.77.0.98	2021-10-26 22:11:20			Skype
429	gp:AOqpTOHDjdGLj_lRJzMMtOanhxVjxkKaL8loqSkOjuKphdY_kdLGxFFmmKhJoqhzr7bdER9ney43pN8g62EdTQ	Amos Justin	https://play-lh.googleusercontent.com/a-/AOh14Gii34PWBdbUeeWVawVG3DZIqLXL5cQddVpgb3sJIhM	Skype has an exceptionally clean user interface. Navigating the application is intuitive, and the huge range of features and functionalities coexist seamlessly. Within a video call, users can blur or unblur their background, which is great for when we're on the move or video conferencing from home.	5	3468	8.78.0.158	2021-11-04 22:21:27			Skype
430	gp:AOqpTOG7UAm55RMsYDk41b3BnnLO49L4Ch3U5-8INd_bGCjtrKLYpOIiPov9Cmndg4uiVkoMeklMb5iFSjM8XA	Jean	https://play-lh.googleusercontent.com/a-/AOh14GiQWC_qap1FAgRiReAdyZA9pL_6FVv9_SMoi3Ql1fM	Just like other reviewers wrote, the app is currently VERY SLOW and laggy, even on new Android devices. Even simple things like typing a phone number or using the dial pad are very slow. Please put some resources to fix these issues	1	4	8.77.0.97	2021-10-21 13:09:34			Skype
431	gp:AOqpTOE9XJNK5DmENsGpeZ8_0DJS17c0rK-Y2RCSgDY7F5APuS15EqN0j9uyTHF3xTUARU6kHKzrbiVbosEbgQ	Sergio Brinkhuis	https://play-lh.googleusercontent.com/a/AATXAJxAhYuBNGzpR5wntg2t2X2L_bBMxBmDuzPWgMEy=mo	Since about a week Skype keeps automatically changing my online status to Active, no matter what other status I set. Uninstalled, reinstalled. Makes no difference. People have been reporting this problem for almost 5 years and MS never fixed it. Come on MS, when are you finally going to take Skype seriously again?	1	54	8.76.0.118	2021-10-03 14:15:14			Skype
432	gp:AOqpTOHy5_Hx_JrSRHwf6PGmyOem8l8m79VPY4qxfPfbB590v692YYAughZJoN3w3uqbGVK0YzOkLmZHpnr-vw	Jonathan Wong	https://play-lh.googleusercontent.com/a-/AOh14GigAlleCzOvXf__QyYzGh7teeKXyE8UPoVTbtnArA	I can't send messages on Android version. Where's the send button at? This ain't desktop. There's no enter key. Really bad user experience. Text area doesn't increase when you type messages? Come on this is basic 101 stuff.	1	11	8.76.0.118	2021-10-12 16:02:02			Skype
433	gp:AOqpTOGP1vQJOdBvPwcXIvL_bpRUngEn6sZiti3garblv7ipZPc1yefQ_iwdz3EAkuZMgNKcaTOm4Xi9Kj1QZg	Haafiz Parvez Ahmed	https://play-lh.googleusercontent.com/a-/AOh14GgnWJUec-RTdvF_yg9QvqwuoUW-iDnOCfzfmOlF	Skype used to be one of THE BEST apps for communication. Now since many updates the call quality and app performance going backwards from bad to worst. Same even if used via web ( slow, bad call quality) I am using paid membership for calls and disappointed Everytime I call.	1	19	8.77.0.98	2021-11-03 09:11:55			Skype
434	gp:AOqpTOFUF2DVLDuk_UPhtz2URWjmstKUOlMonad8FiQ7CqqxREUuNhxuz38aCXPRnY9-kbnIf6V-xi_WIxThGQ	Nkem Ella	https://play-lh.googleusercontent.com/a-/AOh14Gh_m6wgYh9II0AYHUht-pQbnODlU4_J54t-xqyx	I have been trying to log in, all it says is 'oops there is a problem with Skype log out and log in back. I have tried several times to log in, it kept saying same thing, please help me do something about it to enable me log in. Thanks	1	52	8.76.0.118	2021-10-02 07:46:24			Skype
435	gp:AOqpTOGKYHAUawyMOJTvpKV4Rq6lmJ2cH-5QUzVU2WJR0JyDsyej2aCkwyBNcltHpUDmOOqHIxeUmJM2Sen7SQ	Abhijit Nair's Channel	https://play-lh.googleusercontent.com/a-/AOh14GhwV-yAT5mjbJVU8-NaLLEi33lA__CmfnIOi6YjUTk	Skype is a very good app, it is easy to use, has a clean interface, and has most important features. But the app takes a lot of space and processing power. This causes lower end devices to lag and as a result makes it annoying to use. Please fix this issue.	3	11	8.77.0.98	2021-11-01 21:18:51			Skype
436	gp:AOqpTOGlLGTssNsIZDPPO4KxsnfenYFKdnSkud6EQWKxFIna656vUiyhnubaYca-6XYWSDnHc4lrNDV0VKBDpQ	Piotr Szafrański	https://play-lh.googleusercontent.com/a-/AOh14GhlCotgAQsQSOm1t0HqRJNmhI7LrGp3zMrZqhJLIw	It's so bad on Android phones. Two phones with skype can't call each other but recieve unanswered messages. Then you can call each other on two PCs and everything works for a while, and than again breaks down. It's a bad bad experience.	1	11	8.76.0.118	2021-10-04 22:05:24			Skype
437	gp:AOqpTOFlh1VD76_x7CEprgO-RMJpILz1mIoXlLyWblReTp0YjTBKFFAMJmccvBHL5nt4gMoqeJmWeDrcuhFfmQ	AASHAY PANDYA	https://play-lh.googleusercontent.com/a-/AOh14Gi4OMoWG_To0DUTXHAhfclg8MzJo6fmDgiPkyJx9A	Issue during download apk from skype please fix it , can not do copy paste on clipboard instead it quote the message as reply	2	0	8.79.0.92	2021-12-02 10:09:41			Skype
438	gp:AOqpTOFQ1_EhlceV5yGodHvc7gtbB2FVLSPaMOp-n34dzas2hL_DGw5zkqyvCsLAoOoTMNfELt4o7UdkNBhkLw	amogh chothe	https://play-lh.googleusercontent.com/a-/AOh14Ghk-gxEdQXJYXm7e6NQlC0U24J8gRgp-EPuBbjIeg	Worst experience. Even though I refresh the chat 1000 times I won't get the chat. Waste of time	1	0	8.78.0.164	2021-11-19 13:48:30			Skype
439	gp:AOqpTOE5P_524MhXpedQ-v4oT0ffTRAp47WiwJMmAxtx5_bwWA9JNkz-KO8V1bCRdpJAyeEtgImZcL6zPOm6Rw	Yasmin Smith	https://play-lh.googleusercontent.com/a/AATXAJzjkwCqnYO6-ixYPtRptNN8E0_1BeydpEid_aP1=mo	It is slow and Everytime I try to sign in it said I have unstable internet even though my internet is perfect	3	0	8.78.0.164	2021-11-13 09:44:00			Skype
440	gp:AOqpTOGrE4Mn-wX_kzEVoWZHEWQ4EOSGj3hmRawD4Pq4hgXL9QRZPWO--JAu_w7ZLOwFGau-gegY3aO9H0nelQ	Ami P	https://play-lh.googleusercontent.com/a-/AOh14GicMlhM5AR0e19WjrISb3YkPQYVDFSbipG3rSPC	Every time I call from my phone it takes about 20 tries before it connects the call. After opening another app, it doesn't revert to seeing the person full screen. Skype has literally become the worst vid call app. 2 stars just for what it used to be	2	11	8.77.0.98	2021-10-29 18:32:12			Skype
441	gp:AOqpTOGFue5CEFudaFU6Z4AizhBIwqFc3ZiJ24c7LjWZWJX0kaY5KOSnb_TWvj9wTb763y86GdfpptMsrLVs_g	Flabby Babby	https://play-lh.googleusercontent.com/a-/AOh14Gj-xo67x4JhRNSmGck-q9MoIzprmQmRvriSbctJ	Non responsive, takes ages to type something or start a call & my video keeps turning itself off. I also miss calls because it doesn't ring, & I have it on auto answer, which, when it does actually ring, doesn't auto answer a lot of the time.	1	15	8.77.0.98	2021-10-27 13:51:43			Skype
442	gp:AOqpTOHZYopvC1gTNZBaOLi_TknmOG_HsX4jgnDn7DC7olq_3EQKuNhBIzIWGm-2bQInukYKI6Q8akAFNiT38A	Mike N	https://play-lh.googleusercontent.com/a-/AOh14GjM40mMqi8BP1mqMcyFmIJmqaiFoyFlK__6FKrPEA	It works ok, but we regularly have problems calling to the U.K., they have to call us. What about a Wear OS component?	3	3	8.78.0.164	2021-11-13 14:38:37			Skype
443	gp:AOqpTOFme2fNhXZS79fIO1O0nyFjhaMS15pcwC00h8Y_GNuexbeBmKjDpNYJEHkvVl4TfWVPh3-D03QDmA5zrQ	Karen McFarlane	https://play-lh.googleusercontent.com/a/AATXAJy5mXQe6JCnIyxaHMOnW2uaBUyMS24oqSpLxOsw=mo	I have a subscription and the calls have gone through perfectly. Very satisfied. After years. Nov 2021 skype no longer connects my calls. Paying for a subscription that no longer works..	5	4	8.78.0.159	2021-11-08 01:31:24			Skype
444	gp:AOqpTOEwtBJ6_c2YMqOd63Wj459U6yjDocjRJQGIRqGPDv0ACOx33WlXnOzlBA4PY46rEy5S0R7U2wAfOpLjgQ	GARETH JONES	https://play-lh.googleusercontent.com/a/AATXAJzh7WTFxUCtG4_Xhw7tKKUzBKy7gatB2X9Dva_4=mo	Most of the time it's fine I use Skype every day. An odd time I have difficulty connecting. But it's the network in UZBEKISTAN that's the problem Updated 31 August still the same comments!! Update 9 th Oct 21. Still the same good and not so good days!!	5	16	8.76.0.118	2021-10-09 21:00:04			Skype
445	gp:AOqpTOHYdpj_zFSMTBeh3WZdwZv4Vc-GJ0WHr89sK86i_-_t9ghgvo7Gz80l66KSV6WD78rs_04GJv17ePZdlQ	Raj Kamal	https://play-lh.googleusercontent.com/a-/AOh14GjQKpZ5dtnW4Vyk1kttrctFs9o7z72TVxYnZizE	It's very slow, takes alteast 5 to 8 sec to type one number, really struggling a lot.. need a fix for slow performance issue.. This one posted after 10 days I guess Donno how it has 4.3 ratings, no one acknowledged my review nor others, what kind of support you are having, both product and customer experience are really bad😡😡😡😡not gonna recommend to any of my friends	1	14	8.77.0.98	2021-10-27 18:58:16			Skype
446	gp:AOqpTOFKO1kKZ-6iLQ6oRSkLfjrE39F2vBgvb9VieV-Yjon4hkVpu8ZCmwlk7LDRrq1Okd5VbY-3myZkX6ExLw	Andre Ilishchuk	https://play-lh.googleusercontent.com/a-/AOh14GhtOHeK5nzY6Ziu9MBZFOt5TQ7sh3NakVUCnE4_LQ	App requests sing ineach time after relaunch, and time to time lots another small issues occurs	1	0	8.78.0.164	2021-11-24 16:52:43			Skype
447	gp:AOqpTOEqUoWjgn5wKSAJCnXSW41_WDSbqwBzSgpqSZZI55y-Hu6dxnj6rJhTBDlH-WWW5fr8zAJyrXhwQUMWMA	Alexander Pavlov	https://play-lh.googleusercontent.com/a-/AOh14GgQEejEQuRbKEaq_RJcoCf525CfdUdFX8GbBMsOFA	How is possible?! Ever time Microsoft get nice working app/company and transform in to complete garbage.	1	0	8.79.0.92	2021-12-01 17:45:26			Skype
448	gp:AOqpTOFOK9KSVfY9SHJK_g13T6pX_dBa_YFYDJ1V8JssKVgRv90Yj1c0Ccl81WkpSt37Kcyf-scV-UNMy6vBNQ	Arkadiusz Cichocki	https://play-lh.googleusercontent.com/a/AATXAJxi12s756EsHVojxogb_4sc99WaBkPJ5RuuJBaQ=mo	After last update my Skype not working! problem with microphone and speakers no one can hear me and a can't hear any one.just help one time uninstall and download and login, not working!!	1	9	8.78.0.159	2021-11-09 23:08:53			Skype
449	gp:AOqpTOGyd7h59ZpXnrFohS2b92ItbG6fVrTbjAUexuF4YsPS_l9qnZbjKUnRLKjknIPkglK66hQB9wDVJKh3-g	Super Niiice	https://play-lh.googleusercontent.com/a/AATXAJyHScWKUYoPnFBJ3dBEqBvhnv2NA0mpCu0iGORn=mo	The icon in the notification bar doesn't disappear after ending a call. Even not upon closing the app completely. Thus, I'm displayed as still being in a call. Also, the online status changes back to online by itself.	2	8	8.76.0.118	2021-10-06 20:32:43			Skype
450	gp:AOqpTOH__nlDDMHh0bbmnukdkuFfFvbW2gyb10bulS54i_GZ0awt2sL-wrxAwelwrwpGaB3b8mTK6SxVzrOA2w	Harini Arunkumar	https://play-lh.googleusercontent.com/a-/AOh14Gi-4eT5DG168biJITBbU6xKW_hmrDLuGeLMWwT3	On a laptop or PC, the app is just fine but don't go for this app if you plan to use it on a phone, I couldn't hear or speak a thing during the whole meeting, but I would always recommend it on laptop and PC.	3	20	8.78.0.158	2021-11-03 14:56:59			Skype
451	gp:AOqpTOGn2pL9suZ8IzftDkAl_6e3UQDDyY2D0cmO4D-wUklrRaY_lXSkt6xsHvOt6q3LHj_FwW3_mWu0QHzFNw	Rafay Amir	https://play-lh.googleusercontent.com/a-/AOh14Ghq5IK7UJBnaHlpc0f8p3A--btnqC9afHCAIifE	I don't know what is wrong with it. Doesn't make a call ring,won't send messages,too laggy, honestly,I could go on forever.Literally,just make it better! I have been using this app for...5 yrs!! It has just become worse...	2	10	8.77.0.98	2021-10-27 19:23:15			Skype
452	gp:AOqpTOFXzaL6_9GMgzZgrtcpBIl7Yq8yOdanixDeClkpGNWfYyZMFbj3r1hDsw7iKLzK7aPzEvvqm_jwmliLjw	The Mukbangers tv	https://play-lh.googleusercontent.com/a-/AOh14Gjpn_F9OMnPu__ewCAbHAq1B1N0AMYz5Qa4-vCzSg	The update is terrible, now when you lock your phone the camera suddenly turn off unintensionally. And also the "auto answer" is not functioning well, unlike before this app is the best,. But now it is the worst I think.	2	65	8.77.0.97	2021-10-15 18:40:13			Skype
453	gp:AOqpTOGaGqiMqt-RH1uqpBE4cpcCcmSfxN7VNBwOQ-khKBK2WPla3GD9Or8dQZczMO1RZ2Th6gT7bTq3IwirBA	Ali H	https://play-lh.googleusercontent.com/a/AATXAJzNiLc6rT2yUbhxH5iPXVuSr83sYyFQ8tlRaX9h=mo	Call stuck at 0:00 and screen goes to sleep mode while video call is active	1	0	8.78.0.164	2021-11-17 02:11:26			Skype
454	gp:AOqpTOF4EpDqTK1KXZy9wmYi6LNswXoxOGqrpCO5YvFKWlAL3XT7SkHtm0WboQU_aqSCPPfeFMq1QhNtlYjZ7A	Robert Mahler	https://play-lh.googleusercontent.com/a-/AOh14Gg11HK4BYZsPhaKwBXI8UPxI5RQ517fG_BuJFrvqg	Skype is easy to use and always reliable. I highly recommend.	5	0	8.78.0.164	2021-12-05 01:50:42			Skype
455	gp:AOqpTOHJCRAXPol8h2TVZuZtXVJmdcDE6alUiSG99ydgQL6g2UwzwavFGFj1fauSZzjcVm7qpuiLDU0sdvG3AA	Avinash .P	https://play-lh.googleusercontent.com/a/AATXAJw4yi5bk8ClIf2P4RhuW6kaJYHngNn7Kv3KV4ZK=mo	Incoming call picked up takes a lot of time to connect compared to desktop app. Once the call is connected, other functions such as mute and end call takes a lot of time to respond. Have not faced issues on other Voip apps.	1	8	8.77.0.98	2021-10-28 10:38:20			Skype
456	gp:AOqpTOEppbL2kx9AViAo5ApsSs1wMOXAOT6ERvNN6Uaoe9C08VgOBoCzYhuLKZrsYeS9FOG47ulGhiz24oWV6g	Vaatsav Krishna	https://play-lh.googleusercontent.com/a-/AOh14Gh2OOcDkRpAWu26GN9JlE_S2QJWdz3QOOfF31r4CQ	It's terribly strange app ! Even though I have the same version of the app in my devices, it's perfectly working in one and have too many bugs in the other phone.. Skype need to improve with its compatibility issues. Note : both my phones are latest ones..	1	54	8.77.0.97	2021-10-14 15:21:53			Skype
457	gp:AOqpTOE-7I-VUGUJBwnMLJd7qXBshOs4Kw9fbBzyzByULM4b2WZyH3ofotaPDG4GBzeFijT-7xbNlHEGHEiMRQ	Shahram Alishahali	https://play-lh.googleusercontent.com/a/AATXAJx81A89yUkRLIEWd3CrctSgl-EHgGEIhvE90NEn=mo	Video call and voice call no have issues and problems but message is so slow and connecting not good, and when I make my status invisible but again Skype automatic make my status online, over all many issues and problems, hope can fix all problems, thank you....	1	1	8.76.0.118	2021-10-12 15:16:23			Skype
458	gp:AOqpTOHCwLBCRsdMIR_sTn1Y3FeD_FJSkSzX775t7_en5YmTs6xQqjxdqTaB-HN7fwYKlz6Qo67DN0dN5SLvlQ	Deepshikha Mathur	https://play-lh.googleusercontent.com/a-/AOh14GhN1qCNs99z7UN8AqgK10FzGVz0xW_KqDEbqbXu	It would be better if you provide a feature in which we can add emoji after nick names of contacts😉😁	4	0	8.78.0.164	2021-11-19 18:00:19			Skype
459	gp:AOqpTOF8q5XB_l9p9CRFLzU9b5hc478nZVcKuu1wOiq7k_pwNlSEhtvAHFoG2tGGrT0SKK-P0d3TneYAx18s7w	Skaiste S	https://play-lh.googleusercontent.com/a-/AOh14GhmzeZxUURodXbRSvd3ST8VYWm1EATab2F1fkQ0ug	I would appreciate if your team stopped updating over complicated things like reactions and animated emojis etc and worked on simple things like improving call quality and the speed of the app. I wouldnt care if you removed all the animated emojis and unique features if it meant that skype would be the lightest app to call on again..	1	5	8.76.0.118	2021-10-15 19:55:24			Skype
460	gp:AOqpTOHGowXIIUoaW4EWyKNMwI1fjPRQihvsnVN_8sPIFdKgxOFVsU3G7pjWbZ5u6pzdZkPQdTr8fsezecAjzA	just me	https://play-lh.googleusercontent.com/a/AATXAJwj58nUaIPnQIG3zQLtqWn1lBAtEVm9As4MKVzD=mo	Seriously?? No audio volume settings in android 10 version. The hardware volume buttons doesn't work either on Skype. People I Skype with literally scream at me all in the same loud volume. This sucks!	1	5	8.76.0.118	2021-10-04 18:47:05			Skype
461	gp:AOqpTOGrvIM-FLhO9JJrYMlbEHg1tG5JjPDjMOzdp52eJTv07cWHnZ_QH8zBpqQNJz3K23mhp8KWpj2ff91JNw	Moni Spiby	https://play-lh.googleusercontent.com/a/AATXAJwQkn8Z82RIZQfVNtFNoH6kglVJZt_OQeHIyG-Z=mo	Would be nice to be able personalize and/or create emojis, also would be nice to be able to access all features on any device and put optional personalized backgrounds for different chats so you can add and edit pictures or use a chat picture, also would be nice to be able to select which contacts can see your status (not if your online or not but what your doing ) also if you could personalize t…	3	5	8.77.0.97	2021-10-21 23:15:36			Skype
462	gp:AOqpTOHqhx4YVu2Y0c2Lh84i5Fm8GDLN3eT04smEGb09ta4Jj6Qde3TxguVFiWjv7UhLVEEcqOAzVQ_NzO0X5w	Michael Emory	https://play-lh.googleusercontent.com/a-/AOh14GgrdgVnH5MbLYDtY2NduKMNDGaE9jzF3UCUTZmE	App is pure garbage how they can make something as simple as chat and voice so difficult to use is beyond me	1	0	8.78.0.164	2021-11-17 20:26:41			Skype
463	gp:AOqpTOGQuN-YO16dy5OOaXyZoBMiy0rxhagbabP_tzyBsYui3Ba_awSpB08Bf3Lka75ReuKYooZeEAgGwslBSg	Mr. All	https://play-lh.googleusercontent.com/a-/AOh14Gj3rlHrkhX2KRN4iUqHiAmSc3C7QPiwvWahMX3QYg	Waste total waste of internet and time the video calling facility is the worst like the worst the video lags and sometimes comes in slow motion the dumbest I have seen in my life the audio is so weird it feels like talking to ghosts. Really bed never download this in your life you won't sleep in the night after making a call in this app.........	1	10	8.77.0.98	2021-11-02 15:51:20			Skype
464	gp:AOqpTOEooGvApexkLBeCTpMa_T49kox4A8427XEiMALiUS5Y4gzgLIDUZ45U5svn7a70oP_B92rsRotnNhG3Ig	Pinkie The Crocodile	https://play-lh.googleusercontent.com/a-/AOh14GhVMJs14pohkdwEBmJDuLaKKC8lelBfAhRIiS8qYw	It's not working for month's now. Like, why is Skype as only app always telling me, I'm not connected to the internet when obviously based on any other app I'm..? This is truly annoying..	1	7	8.77.0.98	2021-10-27 18:58:55			Skype
465	gp:AOqpTOEiCEj298ZQ3Wbh9uF9HhG88XxoZ_-JKEqAb0M0aGS5QULlUAq8VHKssATHQJ79rx_NMN0ODuwFBUpwfA	Nope	https://play-lh.googleusercontent.com/a-/AOh14GhFJpyINBLRsddR88dOx1oRptjBnOxvepvJH7Zz	Remember when ppl actually used Skype? Me neither So many ppl left it, I only use it for a handful of things I can't be bothered to move elsewhere. Voice call is spotty, specially if you're calling EU from South America, like me or vice versa Like the desktop, it's a mess	3	2	8.76.0.118	2021-10-06 07:34:50			Skype
466	gp:AOqpTOEAfE-670yq9EhQ2XoKbxvq4INmrBPCkO1QE2--OlsN5zUcYToa1VBHxhfhUzncFBY5JSdQi6V2sLsMAw	Niaz Arefin	https://play-lh.googleusercontent.com/a-/AOh14GglrpABgoMTc37r-ivGcfdgh2Q8HoRozhVsXB4tKg	Takes forever to load/update messages. Delay when sending messages. Sometimes the message is sent hours later. Been facing this problems for more than a year.	1	16	8.77.0.98	2021-10-31 19:15:14			Skype
467	gp:AOqpTOFhNXr2_3jPpRc9S1XP-AC2pY-RwvVXIk7_WCPRWeAYDhyESi5l0i7ez5RVBQG0krGdHLCQdPSKOXxMyw	sharon welsly	https://play-lh.googleusercontent.com/a-/AOh14Gj_cX9-9RWBUN1LXx3qo4kb3gHPxgEdcEguSbvRuBA	Poor video call and call quality. Hangs up a lot. Doesn't work smoothly more than a week, without uninstalling and reinstalling. Notification latency. Doesn't work even with highest internet speed.	1	84	8.76.0.118	2021-09-30 11:55:57			Skype
468	gp:AOqpTOGTJ64_CBQ15RYUGgiv0WXpwB54bzqWJPipa_SfzFWUXEj9hwOvQFYOrDiM7Aug9uwnqc0dcikLH2Z3Ug	Suleiman Haider	https://play-lh.googleusercontent.com/a/AATXAJyummNMTQ8ErPNkEoOVhU40zhxbwKr9kcI_gsTR=mo	Laggy experience during calls. Long delays between input and output. Does not update chats if notifications are off. Sometimes chat doesn't update and needs restart, although this is very rare.	3	13	8.77.0.98	2021-10-22 20:46:42			Skype
469	gp:AOqpTOHihnGExsXQCckJw1M1vaVBHFwMUohoDFybhnwrxH_s0I3veZQlzRx9U-RmWo4PUJ2jjqpjE6AR0X6N5A	Dalibor Belcevski	https://play-lh.googleusercontent.com/a-/AOh14GhF-qnZq3Dqu_Ca9W0-GR6KQfhW-tJETp7LNpzg6A	cant manage skype calls (no audio and video) from this mobile app the audio and video option is missing and on desktop is ok. please fix this.	1	0	8.78.0.159	2021-11-11 04:39:04			Skype
470	gp:AOqpTOGymvC6jK3VAwP38W0t8ApJD_VasQW1eSeDqoYXVjl_kz-TZr0ptA38dECeEQ-JW8xCG-eFAzTBN_1hcw	Richard Wise	https://play-lh.googleusercontent.com/a-/AOh14Gg7C2nL9yYSMRRPsJNBfvXljpAVzmUXdUauyf-4ZbU	Can I just call without always bring asked to invite? Such a pain🤦🏼‍♂️ I pay to make calls to 1 number in the USA (landline) that is all. Why can I not just have it dial it without all the fuss? If it was free I could look past it but I pay for this service because I want better call quality (which is marginal) and no adds (but) maybe time to investigate other services if I'm willing to pay! Oh a…	3	22	8.77.0.98	2021-10-22 04:50:11			Skype
471	gp:AOqpTOG_uJar7pFCbzbGuEIbLl2x9D0tm0xdyv_g1uBj_gwNRa20LnwLmD0-qYtax4Wb2kYBcSl1a5YRqcFXWA	sarah	https://play-lh.googleusercontent.com/a-/AOh14GjHc5sXUA2xn2WLuBlusuUUkcACyPB8qUu6RcUzVg	Audio randomly cuts out+missing basic features Edit: lowering score further because microsoft somehow made it worse	1	0	8.78.0.164	2021-11-27 09:31:05			Skype
472	gp:AOqpTOFY5dBtdbOlg85Yx7rPI2b0qAXtoTDVoSXlmBXPmckCkJGfxuLMy57dXtwtjgJzTn_wsOh3zlJiQKaL1g	Ben Biles	https://play-lh.googleusercontent.com/a-/AOh14Gh5uROtzKyp6LmBgfeWD7dUIVEXi-dNsja1gA-JMg	Can't use this app, it's just to slow response. It's a quad core snap dragon with enough memory so somejtiing is wrong with this app. It's a shame as I have used Skype since the beginning but its not useable any more on my android.	1	53	8.77.0.97	2021-10-16 10:15:43			Skype
473	gp:AOqpTOHQdG4deFy9glND7nWclTLLQh4uN7G7ZHbWTaQl_9CssGnCU-63Rr-6i20dd1IsDRlD-SClqBQzheJWvw	Gabriel Réchard	https://play-lh.googleusercontent.com/a/AATXAJzuO3OaL-ZS6lLESBkBh4G-kgcNsfcPT0LrC5Te=mo	Multiple bugs, super slow, shuts down on its own. Tried to delete and reinstall, same thing. LG K61 from 2020. Very disappointing and unacceptable coming from a Microsoft company.	1	11	8.77.0.97	2021-10-20 17:47:02			Skype
474	gp:AOqpTOGgWHsABVKlLvtuhfKD553DzcCeqjEw6OqG2f5ZIXjJamyUqHXBFimB978cLDzwenwEKKSEbCkDIKM82A	Mohammed Aadil	https://play-lh.googleusercontent.com/a-/AOh14GgJbt3y_N4YW1p0l80u5xwREG7vAGiimJOHUx3ofQ	Terrible experience, Screen hangs many times. It automatically dailed the call after 1 min then realised it's was due to some delay in application. All other applications working fine. Using OnePlus Smartphone with Snapdragon processor.	1	17	8.77.0.97	2021-10-19 05:41:13			Skype
475	gp:AOqpTOEg8vVU_PqSs4ZDaGxVt1SJC4EiiZSdxh-2XpM3D2sHlCsLz3tRjTDLsS_r24gXH5CC4GkYDJ5PJxSs-w	Amir Baig	https://play-lh.googleusercontent.com/a-/AOh14GiA69FjpSfOu3hiH7N3A8O9-YHZuheGJnsOoPgm	My UK monthly subscription automatically recharged 4 days before last subscription date without consulting me, and Skype don't have any mode or customer support where I can record my complaint but a pethatic bot help. Skype is a big company but acting like a pethatic small project.	1	9	8.77.0.97	2021-10-20 05:34:27			Skype
476	gp:AOqpTOF-avJdr2KeUnjUCMKRoHV8KM2nDPJ2Ftf3fxnrKOOdwVOOzWF2xxQBudD1IBfRkFXQ-O6jfzfP456Dvg	Jessica Medland	https://play-lh.googleusercontent.com/a/AATXAJzsggEWh7_Vyw51OQCUpYk8s55R5jXWn9Sjr3Q=mo	I cant even talk to friends via video or voice calls. When i use the messenger it is constantly dropping out or taking a long time to send the messengers through. Really disappointed.	1	5	8.77.0.98	2021-10-26 02:44:49			Skype
477	gp:AOqpTOE6nTo9UrrdlfkcceGZUpc_mLbowNVFv9RPN6OeO1sMXT5pN6PL3vOVlI6pmnx1P2pWQOftaAcnXyLrBg	TNG_HYp3r	https://play-lh.googleusercontent.com/a-/AOh14Gh26xeuFG4928UEf6xdJ-ioHj2p-mHXlRWuQ4MIpQ	can improve by taking less time to update conversation or to load all the msges, it lags alot and takes long to answer a call or to reply to previous msges.	1	5	8.78.0.159	2021-11-10 16:59:48			Skype
478	gp:AOqpTOGt_-z68aKVghfRtWWfC09jiMrloqNOsAAY7TEUR_J-LmdlNfp-TADbSMNwQCPbYz_K92mJgCLGPV6PFQ	Abdul Aziz	https://play-lh.googleusercontent.com/a-/AOh14Gh9oxfRjHW2uqCUGda07obg8TU4qeQ6Tr-DPDAb8Q	nothing going good with skype in mobile everything is working but no sound. from last 4 .5 days i facings to much problems with this application. i have re installed many many times but still not working	1	44	8.78.0.159	2021-11-12 17:18:59			Skype
479	gp:AOqpTOGTcufJxryQu4nvseVxIHS3fkn8S2WNkOOnRla5pXTQOVFFPpEvLiEf4PHaYZZ0fvBz1ExQMDGQtUV51Q	Karan Luthra	https://play-lh.googleusercontent.com/a-/AOh14Gj5iAxrA49t4_cVHR9ywOe-7E967BWcVx1HFPBR	This app sucks on Android phone, it loaded so slow and takes hell of a time to display what you have just wrote and takes years to click the send button. Really disappointed seeing such big companies like Microsoft do not care or maintain their apps.	1	16	8.77.0.97	2021-10-19 19:10:28			Skype
480	gp:AOqpTOEtEor4N-4RfhpobiCsy7N-dnpBGWXvPt_gRSNHmR1XPdogUM0Gji4HPzAly3IvmXLziigDTf731cCK9A	Excel Supernatural	https://play-lh.googleusercontent.com/a/AATXAJySBcjBo8yQ7tJ4oJL1z15z2twc3iCdeWuR4bfB=mo	Scam alert!!! There's a lot of fraudulent charges from your bank account and if you find out after 3months they will not refund you. It's really not a good thing. They want to keep your card details to withdraw money from your account but can not refund you when they withdraw more than they should. Users beware!!!	1	10	8.77.0.98	2021-10-27 00:50:02			Skype
481	gp:AOqpTOG-hHhRNEAO0xBBaUEUhJa828QigO6pmOXg_OjvTqwPsYJtoT7x4FpvPsmB7dIyhwh3szwibnLkvmJVrQ	smit sanghvi	https://play-lh.googleusercontent.com/a/AATXAJwMRGqZolBobpwwxZL5vgx9HNJ4I-pqa0M_4bFf=mo	What a stupid app. Needs credit card to buy credit. I have balance in my google play acvount but that it wont accept.	1	0	8.79.0.92	2021-12-03 15:22:09			Skype
482	gp:AOqpTOF4jQ4tm2ltQjrnoVczjzSWjZ-M0Gj5jt65qOjZYyP4iofAs7v0c7UVl6Qiu_I6mC_fKd1mXo-S8-8BFQ	Vikas Shrivas	https://play-lh.googleusercontent.com/a-/AOh14GiBztiY9bnJHWixDD9Syb4lEfaUtGCTU9gkC-GDgQ	I used it this aap in my vivo y33s phone but my voice can not listen someone who is in front of me. I used speaker phone, Bluetooth device and handsfree. But with use of any accessories I am not able to send my voice. Please resolve it asap.	2	11	8.76.0.118	2021-10-04 13:02:54			Skype
483	gp:AOqpTOGKMDnY7Rz6FIAHCRx6KK5elmCnhzpFuUYXZioh71Fmadt7DoGvJOale-z53TLw_4YPVRtpYzhNhK5Krw	Jolly Ali	https://play-lh.googleusercontent.com/a-/AOh14GgOWkPI0zYxo2U5JK3bpUMCJ3tCt5pI5BKTfQU	As usual it is by far the best communication app. The sound, the picture and the connectivity are amazing.	5	5	8.78.0.159	2021-11-10 09:07:24			Skype
484	gp:AOqpTOFDUNmIVFlfmrHNbBeMo18TXqZEQ4CgpkS-eU1BD7BXFGycbKKphJgCb0UkK-gUBAUZUbxBYie2BokUrQ	Petr Hudecek	https://play-lh.googleusercontent.com/a-/AOh14GjzM0abxjq4q6TVxSrIJ7UNsmIfyXk0M-4s2qd9mBE	Super laggy, super slow, super heavy on resources. And dear Microsoft customer care - stuff your generic "better internet connection" or "higher end phone" response up yours, I'm on a S20+ and 5G. Fix your ****!	1	10	8.76.0.118	2021-10-03 14:28:37			Skype
485	gp:AOqpTOHiUegMTWYQ9T5N827mKJbP3f-0Rnwnd2rN5LKEODGXk9i09dfdXt645FwEWrZs7GWPEVAGSriaxIEICA	Jeffrey Biegel	https://play-lh.googleusercontent.com/a-/AOh14GgwfeRh8zVwnHiEigpgKQMs4uiySRnwG1Ry1XsKEQ	Rings on Android when phone is supposed to be silent. How to stop sounds in the app on Google phone????	1	0	8.79.0.92	2021-12-02 19:58:26			Skype
486	gp:AOqpTOG7B3IOcMcTH2o9r0uhtlot7vqLzZZQ4fVnvP59y1oc-GKcoSumTW4wv8SoyhVDIKK5Nov3NAwKXZDCVg	Eugenia Tomuța	https://play-lh.googleusercontent.com/a/AATXAJyTnzvUa03_ATUGXAkiPbFthLEcqbGwjh5au1wD=mo	Extremely slow.Its embarrassing. The only good thing about Skype is allowing to use email instead of phone number for creating account. That's why I still use it.	3	5	8.77.0.98	2021-10-25 15:42:02			Skype
487	gp:AOqpTOFx9bVzLpnCxgsqHm9q_27rYYk6F0NiGdH2KpXfDIvFedArNnWxfYnAjdCnBoGBpoXRWFTcWoiOKKHeAA	Swarup Patel	https://play-lh.googleusercontent.com/a-/AOh14GgjqQkJJgzJZW_MqQL3GoFMuMCh0HJvsx8brc7JKw	It hangs crazily on mobile app after a long chat. Images and msgs goes in loading forever even if I have a 1gbps wifi. Improve the stability on mobile app please. Tired of loading messages. It's so frustrating.	1	13	8.78.0.159	2021-11-05 20:08:34			Skype
488	gp:AOqpTOGOnAOXcc5jcKuuhhFFzYIEHbTe9H3XVtK2geh0pHccTo6dDZELUlKZVF0JfTOWO2MAlBE3y4XucX6VZg	Anton Korotkov	https://play-lh.googleusercontent.com/a-/AOh14Ghz97RHSrmKwC_nM8a-i1b3jUBZgdzBO9-p_V36Xzc	Buggy as always. Does not disconnect the headset after talk. Counterpart can't hear me after other call. In the latest revision, call search is broken	2	6	8.76.0.118	2021-10-05 14:10:59			Skype
489	gp:AOqpTOHVNf1rGk3qdWyiBKq3mQY_MegRvqjlQZqemRJufafNYMjQknaAsa7WzzvZ-h8Vmlz5kmC_ygbK1ilkew	Ricardo Morgado	https://play-lh.googleusercontent.com/a-/AOh14Gjw9iSQ6hjGTaps5DCBAR05q6QF9twZ9dVdVxHzpg	I bought Skype credits in order to make international calls, but it's just impossible. No call ever connects. Skype went downhill big time. Not trustworthy anymore.	1	5	8.77.0.98	2021-11-04 18:00:34			Skype
490	gp:AOqpTOHK70TfxbdWQIfy5Vgh-7AqUzSOIMxhTrgIT8BUypkam1sA4_Kvw7h4KfmAO2BVQa2k6_QH2bFa75M3NQ	Maverick	https://play-lh.googleusercontent.com/a-/AOh14GiXmBfugEa7ES6uvfF_PHEW7a89LsKX-1Y3NUaBN5U	The app is too slow! I've a pretty capable phone but this app just won't let me do anything. So frustrating. Fix this, Microsoft!!	1	4	8.76.0.118	2021-10-13 19:51:50			Skype
491	gp:AOqpTOGiGbSjQlPLWpuJi_dv2ITOlehBDmPuyaFKfkWCdJ2loDOe-c0iMo07MoDLeK8u_dEQwDWssh3DwmFqVw	mpcp27	https://play-lh.googleusercontent.com/a/AATXAJxnosFDyZIjRCKMx4tpyBzxuK3c1DtmHXtXhd4l=mo	App used to be good. Lately getting a lot of trouble to make calls to landlines. It doesn't connect properly, either one end or the other can't hear each other.	2	8	8.77.0.98	2021-10-21 15:25:57			Skype
492	gp:AOqpTOG3eWduozKMQdNrkLpMZZM0fMnabkrsmf4WE2ZrRBWJawKvWJ4V2KFjUHkN7PoP4LPInXvkgqUJZxr2mg	Ragupathy Prasanna	https://play-lh.googleusercontent.com/a-/AOh14GgE6rbyi7s0nUz8wf1ssKPMaXwBCahSYMq4LtQE	Very good i love skype's aim using last twenty years very great service thanks to skype all teams members having a Great Future for all Skepy Teams residents service not getting almost poor connections coming some days not connected servers some days network have put not connected Skype what was the issue that time I need shutdown my phone than restart this problems coming most of the time please…	5	26	8.76.0.118	2021-10-07 21:35:55			Skype
493	gp:AOqpTOHXzHXvkxkU3XCffAF6Ld5B7EtWwpywRo_q7nNcy9JIbVNlFApUwwATW7m07U94tc7QgF11bp59PqzRLg	Muhammad Umar	https://play-lh.googleusercontent.com/a-/AOh14GjohYmONf3c5tkJ_bhzJu_KZDmLD4LUzMTkPpNp	Video doesn't start in pop-up window for more than two months, although Video is turned ON in main App. Kindly resolve this issue, it is increasing in more devices with time.	1	13	8.77.0.97	2021-10-17 09:42:02			Skype
494	gp:AOqpTOEsc1V9xbUKjhjCG20CiIvzdbZNa0Cz0tPuPVW2CRiByz1ieLyKy_VgPgt7YoBpZz3AyYOzUEZhFZlhwQ	Sweet Symphony	https://play-lh.googleusercontent.com/a-/AOh14GhSVgSWrFfEIbm-bnJrfpB_AkS1r7s4CYexnGe-	It's lagging in mobile up. It will take time to open the app, and everything is slow and lagging. While my other apps were working perfectly fast.	1	9	8.77.0.98	2021-10-31 20:16:05			Skype
495	gp:AOqpTOHAS4FAZS2HZS5P5wLJuaqTEEWE32nvWoH_uC7zkgOGIObndznYmdRXx80_grlRv1kt0WvldTJNxJua9Q	Nick B	https://play-lh.googleusercontent.com/a-/AOh14Gh_2d5mDItcnlEiPcm_DXVzu_y_tZNNzgmaCen6	Audio and video calling does not work with this latest version of Skype. Using on Samsung Galaxy S10. Old S4 phone works fine with older version of Skype. Messaging works all good though.	1	17	8.78.0.159	2021-11-06 10:42:51			Skype
496	gp:AOqpTOEhJFiNdNLggbsW4rLe4B9Jsd_TU4yLpp7r2295eOopNF5NQkE89yzcN8O_1myOmCMfw-NXowy8Oz8Shw	Lassana Sidibe	https://play-lh.googleusercontent.com/a-/AOh14GiJNpLd-IA5pwqCzkq6ZVwBhaCTTTgRK8Xv8so1GQ	I like why Skype automatically give us a name that can!t be changed. There should be a way choose our Skype name. The given one is complicate even for myself to remember.	2	1	8.76.0.118	2021-10-17 12:20:25			Skype
497	gp:AOqpTOEae6raaKJTig0uxJ-QZVsmVm2nugoVT5tataEqMKVXnoSqi-9nkDln4nRuP5slBS2eEvvb085xSmUU-g	Alok Mishra	https://play-lh.googleusercontent.com/a-/AOh14GiGbbBvFWLYCJLR6iB-xWFrVkBfoYf40kJMV1DG4w	Since 18 Oct 2021 update, group calls doesn't rings only shows a notification and if phone is on silent or my laptop is not in front of me, I'll miss call. Please fix, people are rating low day by day.	1	6	8.77.0.98	2021-10-26 02:24:12			Skype
498	gp:AOqpTOG03x6L5nddnq_2jcv8bDRg-NIBus_AsvoX1JdumKFaEJkpfbWvtfz0d0lgozoNOfOs5bNLQvUV7A094A	Abir Hossain	https://play-lh.googleusercontent.com/a-/AOh14GjkQ_YbjYS9s2ldg-QXNSBEWDsQfq-cnPJJ-G3K7g	A lotta bugs in skype. Sometime the call button is not work. Sometime Message notification come after 3-4hours. Oh man. It's hard to accept. If u not fix then maybe will loss a lot of user. Follow messenger, Whatsapp they haven't maybe any bug about call or message. This is an communication app. You should fix it.	2	10	8.76.0.118	2021-10-10 00:34:25			Skype
499	gp:AOqpTOGGm6psogq7OcMyamMcEqlRw48aGzvJSMGf_41E_Edh0WlVEr-PjpEeXCf8jIBBPhHXC6YFteM6ks3Bvg	Jennifer Wojcicki	https://play-lh.googleusercontent.com/a-/AOh14GjmXdRWZbUizPHvw0AosV_mNxYK2PDf47oX9zPDpw	Internet connection is fine yet it won't send msgs unless I exit the app and won't load pictures or msgs. Ends up being a delay. Crackeling in the voice calls. All very annoying!	2	1	8.76.0.118	2021-10-11 14:12:26			Skype
500	gp:AOqpTOFdunP2qErJl4BMVb7PfHih3rRWhId8qz5USlnnBBR0JpLDgVcmMeD3V2pJMhs37aFWpu-W2mGjhcwTjQ	Gipsz Jakab	https://play-lh.googleusercontent.com/a-/AOh14GjLsAUMxw_YSNNWGccJl2xzUN4qWl-PqowIUjqLeg	Unreliable, slow, rendering my new phon unusably slow. Unable to send a single message for several minutes. Time to say goodbye forever for skype and stop using it at all.	1	4	8.77.0.98	2021-11-03 13:43:11			Skype
501	gp:AOqpTOGnOwL-j8JuZsEroIyGrIrAMZO4_u-v8_sRG24_kaNqp4oD1h_Sxps7PeRafCeJBB4dgiv9_800lLc_SQ	joy mishra	https://play-lh.googleusercontent.com/a-/AOh14GhsZGbWuwMHkHE0THAOlBtJJyK0wIf4INo7t31PMw	Why I can't see the video of my friend if he locks his screen? But he doesn't disables his video. Same happening in my case as well. Even if I used to keep my screen lock still my friend could see me. But now when I lock my phone's screen my video goes away on his screen. What is the solution?	4	15	8.76.0.118	2021-10-01 19:24:46			Skype
502	gp:AOqpTOHp26-dIjqDKfJeKd2kYAuhCzgBVmedL3rkY_ZOSdRFbMv8RbuljttrsrxQYYMPVNKzRpQCtTlGIPBj-A	Mahnoor Syed	https://play-lh.googleusercontent.com/a/AATXAJwiRo7YD3KEvckHgpgo40cfOsmHGYiTBH1cw2Jt=mo	Recently skype is being very irritating. I do not receive call at all at the end of call i just receive a notification that you have missed a call. Kindly resolve this issue ASAP.	1	18	8.76.0.118	2021-09-30 13:44:10			Skype
503	gp:AOqpTOEm8frpwbJjIz6WIKfLYagecozv2gjLY6ul9tUFTLd3fubL6M09IJkYq0n1Iyu9748OuAtePo_V-n7T1Q	sumit yadav	https://play-lh.googleusercontent.com/a-/AOh14Gj7V-7bTqk22A-KOzcrmbEkE11-RayCDD9Hdnv3Obg	Most of the company is depend on this app for communication, but there are some suggestions from my side that the links like Google meet or playstore app links are not open in the apps they run on skype browser that I don't want, please open the links on the other browser or the platform the link is from Thankyou	4	5	8.77.0.97	2021-10-19 10:03:41			Skype
504	gp:AOqpTOFOZ29yGU-XybUF9gK701thcNBR9_jzDVvuOhBcl7V71blUnFxAHZR2zi4X_sjqOOM9dGr_lO5fZcDSuQ	Zen Official Ml	https://play-lh.googleusercontent.com/a-/AOh14GibYt4hZNd-FGrzRtjgDTXluUN6RjqLwh6_yVSKjA	While the call is running if we lock the screen, video getting off automatically.. fix it please...this is the best app I have even seen and used....am using it from long back...just fix it...	2	7	8.76.0.118	2021-10-03 16:24:44			Skype
505	gp:AOqpTOEFr8dkK-4KhBCs1h8HLVN13Sj2aUQPz9n1Y2inzmNG_L89F7Kokk31NsGrtaRD6rtSTwgB_7JJjemE2w	Pol Lin	https://play-lh.googleusercontent.com/a-/AOh14GjiYNuoZ2OJyVy25-qX0M51aYB0uYxY45I4h3KCag	Awful app. Glitchy, slow, impossible to use if have to send something urgently. I have the app only for my work, if I could, would have deleted it long ago.	1	18	8.77.0.97	2021-10-18 12:17:04			Skype
506	gp:AOqpTOG7tmK0AeM8198WVnxf6mr4s7lI5ks29eJK6rMROFMlGStl0FQ_Fy6Eo6euYeCXtZjuglwUb2aBuSP66w	Jimbo Morton	https://play-lh.googleusercontent.com/a/AATXAJxd9dp5gwn5chCOkWVGp8Q5p3FA6-ABKdP44JGU=mo	Unable to login with my Skype username, there is nowhere to enter it in the intro screen. I had Skype working on this phone previously. Skype used to be great then someone took it over and screwed it	1	5	8.77.0.98	2021-10-25 22:10:50			Skype
507	gp:AOqpTOH4IcRjoC-ZeafZcQdlAzveRAMr7s_oEHk1YqCqf4cWauKc188o81HNsj6I_sXiThcyuWw1WeP0ZlFtWg	Sai Durkha Prasath	https://play-lh.googleusercontent.com/a-/AOh14Gg9dtctZV85_TLvwTi_4J73EzgIgV0LLhAaqR_dvQ	Even though my home network has high bandwidth, I could not make a skype call even for 2 minutes.. suddenly the cal disconnecting saying it's poor connection and frequently it's hanging..	1	7	8.77.0.98	2021-10-28 10:48:08			Skype
508	gp:AOqpTOEs2fSk18CYIxzIK0zfhf8-S028Eo-L-U9a3eaWwpeiju4QGEkPiPaH78OHtxKw7Kx3yPMWXA0jfNl17g	Róbert Vörös	https://play-lh.googleusercontent.com/a/AATXAJxaLmt5WL8j9BxgUIc4hD5d_ltWy0FBgGjYAfk=mo	Full of terrible bugs like the other side can't hear me at all unless I restart app and call again or skype is constantly ringing during the call even minutes after it wad answered...	1	2	8.77.0.98	2021-11-01 17:54:25			Skype
509	gp:AOqpTOEOQ6WVR_qSwjfGBfqs5q9l1FyzYm4Hw9JdLsAgkajy4F0NTLV0P07FfEaD0pajfG1AhxDilWIywl45-w	Bharadwaj P	https://play-lh.googleusercontent.com/a/AATXAJzt4mMfQ_7bItBLbD_Pdu3DJ4QACCG_OrLWYh6p=mo	Slowest app ever seen. The contacts take 1000s of seconds to load while scrolling. I cannot make call in the background. UX is so bad.	1	3	8.76.0.118	2021-10-06 17:32:31			Skype
510	gp:AOqpTOGwoIa8RWUuQijrBisRdAlJxjM_Bzi0LuMUORbZrPN0IOuVtY645ArveAQOuUIuo_aS5oPZDSrDqREAEQ	Page Spring	https://play-lh.googleusercontent.com/a-/AOh14GgDvfKdQbuFoYes2G8v3l8ywEiBNM0CS2l3cZay	I love your app but why cant I open this app by entering a link on messenger? I've got a link of call and when I enter, it opens in browser of messenger instead of transmitting to app :(	5	1	8.78.0.159	2021-11-09 18:54:34			Skype
511	gp:AOqpTOEAvMN658Tai2kDZXDuXmPX1RYXlP7Q3dnes20N_wzf9TYeadODIZUwuB2wVy1nqgNuknGP2kQBMWnjPA	Arun kumar	https://play-lh.googleusercontent.com/a-/AOh14Giwstv_-OrRO_hBSOosw8SiaE85V4on9QXGd51Hlw	unable to upload photo from gallery .please fix that	3	0	8.78.0.164	2021-11-18 17:06:56			Skype
512	gp:AOqpTOGt74-G-h-AEo6UpwgQEXjWoGt3IKv4EaAe_j6w_CNXVFLQzRo3KA8Hy1bOSlXK7n2BhrisRvzK2Sw86A	Mofeeza Siddiqui	https://play-lh.googleusercontent.com/a/AATXAJx-9-zGRGuqM1iJFidZIppB-RmA3nyx7FHUiWXJ=mo	I like this app very much and you can also chat and call	5	0	8.78.0.164	2021-11-25 05:20:44			Skype
513	gp:AOqpTOGcC9RDtqcfjcK-HvkgS49tTUr75UMx7WMh7r3dc7Ow9z-HjtZEkTbtaseOvta6LHQaA1XPQG6h6K4NOw	Dan R	https://play-lh.googleusercontent.com/a/AATXAJy2ZqxyB6IsRNWCi09RGzKHXCkbYtiQhYYcKyJt=mo	Calling landlines not working after update. Sometimes when at home next to the router it goes silent or cuts off saying "poor connection".	1	5	8.77.0.98	2021-10-31 23:27:53			Skype
514	gp:AOqpTOG8ix4hwCEjkQnP9HjTFiDgHATOJAn_dN6ybDQwCj1vmiXkx3zmNd617W6YwX5R7AknpAZQnS31yDq_9w	Muhammed Ovais Alam	https://play-lh.googleusercontent.com/a/AATXAJxnLOKcSGqCIugWq1E7Ewkf_GRheekJbA90EE8_=mo	Favorites are no longer showing separately. 1 year old chats are showing on top and recent chats are showing at random positions. Thank you for ruining a great app Microsoft.	1	4	8.78.0.158	2021-11-03 12:56:24			Skype
515	gp:AOqpTOGS5yjXkLZCifwNJerzzb4PPfaAPZunkrfgnMR_zfk8XQjtwVPuuyTZDYCO8ytrDdhITc2fLy9pocw32w	shiyon sv	https://play-lh.googleusercontent.com/a-/AOh14GgDCemlU8SZT99IF3EuIqI9XTNm3Y56o3-2hFEG0bc	When I try to open any link it shows the message 'Unable to open this link'. Please fix this ASAP.	1	3	8.78.0.159	2021-11-09 08:11:26			Skype
516	gp:AOqpTOG7qXthLCkrmcrIyzoLlmzwOYh6-y65Qm0ykkTT38s1KDfF-9mXymTUmvJVflXCzUKCOnqLUFhoF02dAA	Jérôme Neumanns	https://play-lh.googleusercontent.com/a/AATXAJyYEmwMTCJyPFrbnCYLm3-KMafRXFJkDyz-NnLZ=mo	Slow, buggy, hard to use... Skype has worsened more and more since Microsoft took them over. This Android App is the worst messaging app I've ever seen.	1	7	8.77.0.97	2021-10-16 21:20:10			Skype
517	gp:AOqpTOFcYAkZydUOSM8_dmgisHY33yS6Kt0gD7hud0y-ScNxe8NojSzTxPs3YR7qkbkk6nz8VMWYRhIWuOGjrQ	Anish Pramanik	https://play-lh.googleusercontent.com/a-/AOh14GiuwPSszxr8M3y4878EXi3hm7xvKs7UNysbDgm3Guo	Unable to voice or video calls.	1	0	8.78.0.164	2021-11-19 14:04:41			Skype
518	gp:AOqpTOEk4J6PLVGcgtcbDAgvCNrQsePOOpghfNLCTwAm42zUmup3zNIEzKkBWynXyF2amymq9oEnwXH8RXCc5A	Smi Li	https://play-lh.googleusercontent.com/a/AATXAJy62rz8OPIrQqtZ7wiGf1IdlK1e7NykOEU-afvZ=mo	Does not work on my newly bought Samsung galaxy m32 5g. Connects but now audio or video from other side Note, phone is at default setting. No setting changed.	1	6	8.78.0.159	2021-11-11 14:15:59			Skype
519	gp:AOqpTOFloekcgoP71ADuWOdovhS90MjhcjGqOlTu-TY7uEI_iaG-Nr-mnmPRpD3RsJKRcoF_kuXJdJsFphjGqQ	Kai Packman	https://play-lh.googleusercontent.com/a-/AOh14Gg9iFF4_6kCFAlNjMFoiTrZsPnBKbM8gYz1PnWfoA	Laggy, takes 10 minutes to open sometimes, messages don't send. I am using a samsung galaxy s10+ but it feels like im living in 1998. No other apps lag so it is Skype's fault	1	8	8.77.0.98	2021-10-28 10:46:59			Skype
520	gp:AOqpTOGO9W97BCrj9REkbIfLfnMfqCFs2o8NWF6DR-r9M0Pu4tQSHFXnXnOnb_V4VADpXdj57FeyztIchmz4NA	Ayesha maria Siddiqa	https://play-lh.googleusercontent.com/a/AATXAJxhQkj46OI0VZFKV7wNBa8_0MgBBHA_jQiCMqR1=mo	Im having an issue with skype web. It works well when im call with one other person but in group calls the other participants are unable to hear me. Anyone know how to fix it ?	1	2	8.78.0.159	2021-11-11 13:19:40			Skype
521	gp:AOqpTOFZhQ30vn_9OcTpRzN0-aRHUZ-lW4aZ0kyFf-6neV7NLkoXQzPWoNFt4lKOxTsGOc8WoGo92Bz2Qv1xkQ	Stefan Varlam	https://play-lh.googleusercontent.com/a/AATXAJwF0koNcCpTDmbXIIYPbWWyViLAJGt_5k2VIWBN=mo	Poor, because I can't download anything, PDF usually. WE HIT A SNAG WHILE LOADING YOUR FILE! THAT SHOULD BE FIXED IMMEDIATELY	1	4	8.78.0.159	2021-11-09 15:27:23			Skype
522	gp:AOqpTOGtX-nDGQ0vQ7g6zMwOwL_JXeKhjtutRsApGx1iqG3bWNeRG6q1VAJNCdUJDUx3IO32BqTyAIrRrzANlg	Rajasekhar Reddy	https://play-lh.googleusercontent.com/a/AATXAJzQEOHwAVvjHDUT8stkCmAyCLWzkEyK16FrAZb_zFU=mo	Call answered but no sound from the receiver..tried for other numbers also same issue. only problem with android app and Windows Skype working fine.please kindly check the issue.	3	12	8.78.0.159	2021-11-06 09:09:39			Skype
523	gp:AOqpTOGa72FlSZ2kObVqlerRz9Tw9wnAI2ZlXyhRbgPfIZVv-HqrULq1WvABXEj0MOdesnt5M3iK5SNAZa4Zrw	Kanat Kuzhakhmetov	https://play-lh.googleusercontent.com/a-/AOh14GhEBVK3mFyAb4O7KmlsmwZaMjfUZOVsY9n1tdzN0A	Unbelievably stupid app. Can't handle basic operations. Was trying to sign in for half an hour.	1	4	8.76.0.118	2021-10-01 15:11:37			Skype
524	gp:AOqpTOFkBiiM-zCtcNTf68z3z3Z-1mHgNLjilZaoJp5Sq2n-1rFW5uStbGCS_gMRD8W9YDGADVdpNHCdovgpgw	Levon Giulnazarian	https://play-lh.googleusercontent.com/a-/AOh14GiBknI7tK484tys7sHgqKOHSgzyhkTCzFjNmEHmTzo	Can't share video that saved in "H.265/HEVC" - that is default !!!	1	0	8.79.0.92	2021-12-05 22:47:52			Skype
525	gp:AOqpTOEgqyNiFshdZ0YpTsQ5pS1s9f05C7JUHp_Hku9hUJDJVJjsSX7D033zeqXCbzZ3Ooe8lhVQbAShsRtcoA	Sreenath P N	https://play-lh.googleusercontent.com/a/AATXAJxdD9Z8seijclcvnwtp3YrvpLtmS6c4TL1k-Hm-=mo	When I using the new version with Galaxy M52 it showing audio issues. Its notification and ringtone sound will lost after attend a call and hear with spearks.	1	2	8.78.0.159	2021-11-10 18:46:00			Skype
526	gp:AOqpTOGsEJUZvzvKFv0_yA04zCe7pLKHmD07ltYys2HJ0VHoOyq-mUtv9fEP-sg8EUUtgH_8lgWYWqb4tHAH-Q	Vadim Tzukerman	https://play-lh.googleusercontent.com/a/AATXAJyoFSpHFrQDxUx1rIc8_39YZ68RVRA4XrU0o5o7=mo	It's not useable, too slow to even have one conversation. Shame that such an old company isn't capable to develop a messenger.	1	2	8.77.0.98	2021-10-30 12:50:56			Skype
527	gp:AOqpTOGSzYef-FKpwXGOEcEPgiRU6YYUKmZ_7wa_6JEiOWj_PsCiv4JpgeHO6F7kTqSNVPZoGWXUTu-ntCrZIQ	Anh Truong	https://play-lh.googleusercontent.com/a-/AOh14GjzZBFUG2VtTHVsXHi7pP0I1EuToULZbGA6OCbs0Q	The app keeps on logging me out when I close it, the slow connection also did not help. Notifications for messages are so slow and sometimes do not appear at all	1	1	8.76.0.118	2021-10-19 10:24:57			Skype
528	gp:AOqpTOHaOpAu925oS8j2LDeB3JlnLoX1Vy3-QtbqBryQz91m6IhmI5CDfjBUh5y_yoX-RZRw9868SC63gifEVA	Charlie White	https://play-lh.googleusercontent.com/a-/AOh14Ggg7zv_eZhWL272A3MXK9KWQx2d-fNmkAYqZB4i1g	Insane lag. It's like accessing dialup modem in a universe where time has slowed to an incomprehensible speed. Amazing work to achieve that. Kind of impressed.	1	8	8.77.0.98	2021-10-22 12:26:49			Skype
529	gp:AOqpTOELUnVhl8X6URqNHQL2Xxud6Qi8sZRsGCXJv9nG8VZEZscpsPoQrhgW6KJIP3UpdhkkGgwRmViMisyeuQ	Lucas	https://play-lh.googleusercontent.com/a-/AOh14GgZ3_N0oMdjXzRjGJYPqDxrvqKbv97sc5S_dyFgxBc	The worst messenger ever. Bugs, lag, slow on android 11. Suggest using Telegram, Viber or Signal instead!!	1	6	8.78.0.159	2021-11-08 07:34:37			Skype
530	gp:AOqpTOFowH6iL0PUeDcB_WYwSY5Ux_p0KdHVDQGYNagXUDJJJjNx98-JiV_yckt01iEIgKdx9a3AjPHh-bKnyw	Tibor Sikolya	https://play-lh.googleusercontent.com/a/AATXAJzrlueIlX7pUyDmOnt11-m09dWb5-Z6pXswYWrl=mo	Extremely slow since latest update 21 Sep (Samsung S9) Shows unavailable if we call each other - At the same time - Or sometimes for no reason Good sound and video quality :)	4	8	8.76.0.118	2021-10-12 19:01:15			Skype
531	gp:AOqpTOE_NQI8OO7_mr__vDacYWoxOSkxBrgL8UtYT5L6J4bWILSRFlZx64P5mvFDCyaGh2RHatau1jz2KktTTg	Leia	https://play-lh.googleusercontent.com/a/AATXAJxL_CJE6cyvrmF_ZSbiGAtxQFtrgizaOqbSVTi-AA=mo	The chat is extremely slow for some reason, to the point that it impedes normal flow of communication. Please fix it.	1	1	8.78.0.159	2021-11-07 22:34:29			Skype
532	gp:AOqpTOGwXtbxzk32zr6sBA3A-C9Bq9gqSHdbVcO_5H67zbJTVmwWkOwrfqemlBRQRUaSYO-ufNkWj4Eo5QwsFg	scott kane	https://play-lh.googleusercontent.com/a-/AOh14GjAN3ntBkz-IuHXF8ZZVzsJvcb4-KdrVV7Ehsm-LA	It doesn't give you notifications of new messages I open Skype because I wonder why no messages and see messages from days ago that not showing up in notifications delivery system needs a serious overhaul from scratch	3	54	8.76.0.118	2021-10-07 18:20:01			Skype
533	gp:AOqpTOHemrAmSvI86vI6lgDm8Ua4_8PtriRBU3oLmH_GfQrvbt352fPYPQMZwLX6UD1ixtiPele17CVjmnNRHQ	Sai M Kham	https://play-lh.googleusercontent.com/a-/AOh14Gh-TRRGNq9u1VKOh-XDVJBKZOn_DwF7iFpeKgp1	Very slow and not smooth , difficult in using .	1	0	8.78.0.164	2021-11-16 11:29:12			Skype
534	gp:AOqpTOGcmQMq5DrbB0bp7W9YZ7AXAkCCFNK5STMVlTEqUvCD9NJpx3uMVhmiNc1DbPJStsAf0rjdWf2i1me_dQ	Ray Gibson	https://play-lh.googleusercontent.com/a/AATXAJztMYHevxcZdkwyfnIAWaTeqkvQz3Tz-cRl8zkk=mo	Been a long time user of Skype and not had any problems but since the last update half the time no video. Looking like it is time to change	2	4	8.78.0.158	2021-11-04 11:56:23			Skype
535	gp:AOqpTOGj3dy0j11IkbJACvRS-0qrLa1quIh7P5I0wSpGttdjcgtxsmR06LKRSoPhJoCUHOBLGrE96mC2OeLkVg	Shaisata Jabeen	https://play-lh.googleusercontent.com/a-/AOh14Gj5B6ybKE0f__-oSyTDWKrWKekRsp6Q-znNMRAh	Its been a week and skype is not working everytime i made a call ut say connection week and if by any chance call get connected no voice heard on other side neither video	1	1	8.78.0.159	2021-11-08 07:00:25			Skype
536	gp:AOqpTOEf31dWoWJB2F_svzQ9p9VHIbqhGZzHN_yODYlBqSTYMTxy4OHf9lytHIIPfm4mjSXm0OnQ51dx6aQjdg	Maria Jaroszewicz	https://play-lh.googleusercontent.com/a/AATXAJxIwLx-HDf4YZ2TPxdKwSuXXCbnaVtT7fTnQxTy=mo	Skype has improved a lot since its first appearance on personal computers. I like that it's more reliable now and quality of calls is better.	5	56	8.77.0.97	2021-10-15 07:11:34			Skype
537	gp:AOqpTOFpp8OsFWZx8Kx49d_qMieDv4LahAndcQD1OZnhXwz6sgJ-QTgmheYepsEjxXIaCDW8nGHW6r6_m7OliQ	VR_ Akshaya	https://play-lh.googleusercontent.com/a-/AOh14GgWzk5aTXX-Sjni_XM0RScAWrTlFje0aKRuiuKktA	Excellent quality of audio and video	5	0	8.78.0.164	2021-11-19 09:31:45			Skype
538	gp:AOqpTOHYZzoQXsJTEaCOqWGou_29Pv8OhY7Pf6VXfJnwVm3Yv3eQ6vu05YeuhQb_OiF9ocECqN4rOx9D1jaVjA	Joshua Clever	https://play-lh.googleusercontent.com/a-/AOh14Gj6TB0Q7YfMQh1RjsudSFEgt03SkCD9GFYS8geI	So boring, over one week now I can't sign in to my account, mean while that is the only means I've been using to communicate with my friend outside the country. The needs improvement.	1	39	8.77.0.98	2021-10-30 15:07:47			Skype
539	gp:AOqpTOEM94GfiRxOxPyQwsihnM49TENy6hhs0H75fQ63HO4OM0MhSiI7Z4F_sWx3xgmudvxztnaig-Rk7u1Fww	Kristine	https://play-lh.googleusercontent.com/a-/AOh14GitZ9UFzwnZdZLBj1cKegfBZGcjLoBbdakEf6N5cA	Terrible. It lags a lot, unable to check and react to messages. Took me half an hour just to open and read one chat. Waste of time.	1	6	8.76.0.118	2021-10-01 20:08:36			Skype
540	gp:AOqpTOFcJRngtSTBP5jTM2MAaiywteTpjJtV4BThGyZK77eDParlDUHJIpfTW4dCKj0cFRIcmlY-bjnCRDnzJw	peaceandrock musicagency	https://play-lh.googleusercontent.com/a-/AOh14Ggfux67zp6d3UG9T7BPEBIBZUwmvRNAhwdwD28RuQ	Your new update has totally ruined skype. I can't hear the other side. I have an android phone. Remedy your Skype now	1	5	8.78.0.159	2021-11-10 04:58:30			Skype
541	gp:AOqpTOF_3FBORF75uetaI4qpk3sY3gr7UCtM-XKKWxgZ9U_E--FA12lTVYwUKog5LX3Ic_GUt7bsmapMicgjnw	Patrick O'Callaghan	https://play-lh.googleusercontent.com/a-/AOh14GiYO3X_hBDxOqdRaRUbOjPX6TdSP3DwjORJs1jhlQ	When hanging up the Ongoing Call notification persists and cannot be cleared without a forced stop. Android 12, Pixel 3a.	3	3	8.77.0.98	2021-10-21 21:14:57			Skype
542	gp:AOqpTOGXr1hK8fvSc4GtBZurLXw0wBKByMJrlPme8SkQdZgw53PXkxim9s-tpX2q4YQuFi5Nsj0gf6rYJr46ZQ	E L	https://play-lh.googleusercontent.com/a/AATXAJyEvwwWsPsaWikKnJLV3QY2NNtYcmD1XznD-rEj=mo	Since 3 days the app makes the connection but we cannot hear each other. The app has all permissions. Samsung a41, android 11. I sent a message via his website to Skype and no reply	1	2	8.78.0.159	2021-11-06 04:56:39			Skype
543	gp:AOqpTOEDdVHVW4Ruff7nTJ8cqkMYDm0nyKp4BNxYlBbNBeAdz4e2EyVOMKuUMlVW5Kbn8e1iTuS89dRZjXxM_w	Vladimir Timashov	https://play-lh.googleusercontent.com/a-/AOh14Gg3fiSoiqJa7-UaMgyJ9cH5ho4Miz5zlo63jrga1g	Extremely slow. Specifically contacts search takes ages	2	0	8.78.0.164	2021-12-01 15:29:34			Skype
544	gp:AOqpTOEl_KHCzhZx0HZof88Mg8JjiIcuMsojwMKHYUrjYf8cTB_IgUeuSbYdEe59l2EsSReTEGafS4lux2twPA	Zeeshan Rafi	https://play-lh.googleusercontent.com/a-/AOh14Gix7HFB_3BZnTQ7NOjCV5KMpopsHXlpPvq_QVR8Mw	My Skype Is not working whenever i pick the call its giving error of low connection while my Internet is high speed and working fine. all other apps are working fine.	1	3	8.78.0.159	2021-11-06 15:29:52			Skype
545	gp:AOqpTOFBIi01QWUZSdzL2H35ESV3-xebwf4vAxqP8n9oDGDQGM8WUN_g8aIcDJ1DfeGNUiyRWDojTUj2kPCj4w	Nigel Rest Kruschev Dingding	https://play-lh.googleusercontent.com/a-/AOh14Gi3LnTor01vdzJSRMCwVMJQ_cEEo6yM4xykWe7X	Your new update is still trash. It is so laggy. My internet connection is good but the app itself is super lag. What an app. Fix this!	1	12	8.77.0.98	2021-10-25 14:04:27			Skype
546	gp:AOqpTOF7xuyHXODCTX7WkwDqFuIuwJv25qEqOWu911NfdjpgMpOK1BhFkCenG7cc8X0Y2MK1Mdn7EIOoNDGuwQ	Sabha Vaidhya	https://play-lh.googleusercontent.com/a-/AOh14GhG9LhZVusx9smf-OwzIRYlJdCz0_cuJSE1GkNUTMg	Of late I encounter lots if problems like it is not logging properly and logout automatically in the middle of meeting inspite of strong connection of net	3	0	8.77.0.98	2021-10-28 14:08:03			Skype
547	gp:AOqpTOF6_ZqCIoU5l_9L-SVKNfZt0Xlr_qgBby-mRcXxTfkpcTU2OFvt88gWyqs1m3BR9-slJg82FrXuCRfK_A	Steven Murhula Kahomboshi	https://play-lh.googleusercontent.com/a-/AOh14GjwxEqeQCZMKLNUXB-OEsoaBwloRBzcR__SLE3JewI	Very heavy to load to send or anything very slow compare to other	1	0	8.79.0.92	2021-12-03 11:20:38			Skype
548	gp:AOqpTOEp-qCh4l2AWJtp_hTNIc5DCmIyqjK95WME_H5N5vBMdlc48kd85upt_ROCUpRxqp_z9cNzfc-VKFvY_w	Nicholas Buhro	https://play-lh.googleusercontent.com/a-/AOh14Gg-Y_UdT-7Pt7CzgnlHVNP2dOlqiBkLdJ8mYJukMmk	Ugly quality, regular bugs. Regullarly get missed call notifications without actual income calling. Other side don't get my calls when I'm calling back.	1	3	8.76.0.118	2021-10-05 00:58:51			Skype
549	gp:AOqpTOGuoYOl-lPUovRMBtRqKssRtNtGer8clyLHCA-oqa9n4iu7OsMj-6uGeny9ELLXldedaDVlBfadDwIeLw	C L	https://play-lh.googleusercontent.com/a/AATXAJzg-Yus9kvb6v2X_X7fFkc57euKY79eBXdXLcfe=mo	The best. Great video and sound quality with a cross platform reach. A must have app for everyone!!! 😀	5	23	8.77.0.98	2021-11-04 04:54:37			Skype
550	gp:AOqpTOG4JNw4aiZ_QlQV-3-fKyTT0QpYtsgrC2CRnNkw3rsdtrQoFTqFB6hMQd9CDrTkk9CY_0Dv1FWIuXSEYA	Sniloc	https://play-lh.googleusercontent.com/a-/AOh14GijScJbhOWZ5igxij5MR7l2zMUNeyI0tjqk6CFCmQ	Bought 400 minutes subscription. Cant even hear the voice for a second. Give my money back.	1	0	8.78.0.159	2021-11-10 18:59:26			Skype
551	gp:AOqpTOFYGQqCetOHkfT-40F7V2JCNk17EbZKhtlDSc7kpTxgQxHcQ-xf6Y7_R40HX-_RBZ1gn1izFLfBSzD9dw	Joshua Ogbeiwi	https://play-lh.googleusercontent.com/a/AATXAJymP--LoMzhSuYHtXWVoF9A92n8RZhTqTWq0h6P=mo	Not being able to add a profile picture all it says is we are not able to access your picture abulm	1	0	8.78.0.164	2021-11-29 17:03:56			Skype
552	gp:AOqpTOG2Qu4lc9Sh0iSszFPU2lJN5gJDsUM9YlKAgW45uTxQrwEpb8Skkn8TBTTKN6UEF2WfI-_ePglsSmOyRw	Darryl Benson	https://play-lh.googleusercontent.com/a-/AOh14GhduFy9fDUDadM-sQ_2V2hP_Sxbnr0idbHVtWjK9Q	Use to work until latest update. Now can call but nobody can talk. Please fix soon.	1	7	8.78.0.159	2021-11-08 05:50:45			Skype
553	gp:AOqpTOGFGkPbl4NOgufc2fidJTZKlaPrANaP12a0MAkOxAQldioaflgVFfiETLqdhkH6UzsXD5oG1gP5vAEYKg	transient matter	https://play-lh.googleusercontent.com/a/AATXAJyChWLmgfcgok-kllEaf2Nz_iSDc4wJxl3s9Pd-=mo	Please add a unique feature different from whatsapp telegram. And also male sign in sign up simple ....so people will join more What most people telling , Skype headache .. because confusing sign jn , Skype names, Skype name ,	5	44	8.77.0.97	2021-10-14 15:32:02			Skype
554	gp:AOqpTOEBYpEVj8Oj4W96A1icyKCM7mBCSgfJvFyab7bNSFYZBrdafh8KXrh2ugBQqAUr81JQdNm7lSmg621LnQ	Mark McCaughey	https://play-lh.googleusercontent.com/a/AATXAJwD8gMFRTbMQP-rPAcfK0Qn4_K0bYDZwoccRvf4=mo	When i make calls to mobiles or landlines i Can't hear the other person and they can't hear me. I have credit. Terrible	1	5	8.78.0.159	2021-11-09 21:24:25			Skype
555	gp:AOqpTOG2g5GnZy8eulLsxRhbxhP_D8ujiyMvYVvcHiewzcgVzs8vWw1F8FKmRMdvgCE89hc0M6DovSLSapf-hA	Jonothan Stone	https://play-lh.googleusercontent.com/a-/AOh14Gh5wBKW-Ez05UJokhZDjgVsK8PUYvcj1L3_PkIG	Perfect app for calls and video conversations	5	0	8.78.0.164	2021-11-22 17:42:42			Skype
556	gp:AOqpTOEzmmIXafdrG1bzCibyT5BjPhYeAaJHG_1yvlSE13H_Y_uNhEdqIQpauXEr1UUtkg38evbBcF8mobmBkw	Walker Singh	https://play-lh.googleusercontent.com/a-/AOh14Ghe9aks3vXP_6BShriHwMloY1jyzFXZzeWBqtIiFQ	"Number unavailable" and impossible to place call to more than 50% of the mobile numbers of friends and family that I have tested	1	1	8.76.0.118	2021-10-21 21:40:48			Skype
557	gp:AOqpTOHKN7elKbwGEllvq1J60qDjkN-kmvfhVMWeySgqoB51pWGHtpynwGiKknmShfwCN5qrIBP0FPkgzHTPag	Đức Nguyên	https://play-lh.googleusercontent.com/a-/AOh14Gh52aqgLpP__kkbo1P-5zd75TyAHRDS4GMHiB-l6KE	Missing many feature on an Android tablet (boox not air 2)	3	0	8.78.0.164	2021-12-02 12:41:26			Skype
558	gp:AOqpTOHAMsBvPCoihCwTRJtFhmWUpJN9gjKoB2FsRb-W2ZhCw-pX4_FS7UCqQiM_1F4TkOHaK_MWWFOFgvBtVg	Bijan Falsafi	https://play-lh.googleusercontent.com/a-/AOh14Gj4oGzp8dC36KXOo4DjJU27TYZrdxYxaxd1jBVU1g	Second instance of SKYPE is no longer working after today update on my Samsung S21+ running on Android 11.	1	1	8.78.0.159	2021-11-07 22:20:48			Skype
559	gp:AOqpTOEat2OWuMI09as1_a8mT9QPs1_23hx05wEsfz07J67nVuJxTryLQBrZP8uIG17B4Y-EjAZCeuhaxVjmeQ	Baby Bat	https://play-lh.googleusercontent.com/a-/AOh14Ghr07CCtfauGC0-iz4zOchFuv0wJqWuK7GEum7RQYc	I got an issue when I call. Neither me or the person i call can hear eachother. Im not sure what us happening but please fix the bug	1	1	8.78.0.159	2021-11-09 19:16:03			Skype
560	gp:AOqpTOE1HyHZQgGOtH3reXBgySWTukq5UxDKOash-kIhk_XRjMMDw3Q2e0Hv6_sXz39eLdjl3IV4iAMIZ03opg	Abdullah Al Masum	https://play-lh.googleusercontent.com/a/AATXAJygZuGS8Q8Tq2D175e_n1X8e1KUWSOu7dkzuqJk=mo	Service is not satisfactory. Microphone does not work well. It causes disturb to me.	1	24	8.78.0.159	2021-11-07 21:28:58			Skype
561	gp:AOqpTOF4Loem36wN-JkAvxxQtRFgs3RFUWwrgpmnxG7exvfGu3taz1n24XWIr19n__bTBxRepCTmxBlCsanK5g	Leonore Wolff	https://play-lh.googleusercontent.com/a/AATXAJy30-6-zagIys8BER93vrKXPDzDkoLVmcPpb4tF=mo	.absolute nightmare just trying to sign in. goes round and round, does not accept previous working user name password combination. sends validation code and also fails. boo	1	14	8.78.0.159	2021-11-09 00:24:26			Skype
562	gp:AOqpTOERLT2h1mQC5-hsaqSMQfYwzIGWSrAeVwWRDUttdWUS_r38HPSixwPRyytPhh4TURJ15vo7ti4NBrGzKw	Biya Ali	https://play-lh.googleusercontent.com/a/AATXAJzh9mMTufQZlvmhfYVgMEnlSrgtw3uQUf2q3yT2=mo	Very bad connectivity and very bad call quality ,	1	0	8.79.0.92	2021-12-02 01:44:21			Skype
563	gp:AOqpTOEfWNYiSWQGbaTneF5S8mbV7ChnoFF-Tszme5nh6QIqRDBnTEqukErrwnwrOWq1MfOzFSGAw5ZJXLIlUg	fazal shahzad	https://play-lh.googleusercontent.com/a-/AOh14GhtBjpKZYzO-u1GnTf552PDhpWgMDwO2e6LsBo4OBU	In group call some participants do not resive sound. Per some no sound. Other can hear. Last update faults	1	1	8.78.0.159	2021-11-07 01:40:10			Skype
564	gp:AOqpTOFqFYqwX0dNAP-Gr7Oumfg3QduspIkRAkpSE6-vwj6nJ4m-HTYtzVWdYueNJQao2fGnxVcGeTx_iUrU8Q	Praveen Yadav	https://play-lh.googleusercontent.com/a-/AOh14Gjl7KUclB4lMtojGa4E5OOF1M4WyfcVV1mlPeTIAg	Worst application User can't see password what he is entering. Even on reset If we want enter some password it gives error like you are entered old password. And account does not open with that old password.	1	0	8.76.0.118	2021-10-09 22:39:04			Skype
565	gp:AOqpTOFKqgHjWWAK2qKUnbKHy8FyEYASyGmRSRuKZ_DabldlHpMpQsUX8jheuJq5kKl3o3t13rTkJO3Zg7NNCw	rayan ma	https://play-lh.googleusercontent.com/a/AATXAJwdiB8lwsmPm22jvQcUfUzB3UnkQqSchxdVahAt=mo	I don't know if its the update but I can't keep my camera on when the screen is locked anymore. I hope it get fixed	3	3	8.77.0.98	2021-10-23 07:04:52			Skype
566	gp:AOqpTOERnrlEaAOQuo-gx6aAMokeGv7ugYO3uUie6UWu6S2rkuoxwQTaRH38Y61rFxW5v5ydTrUL0nanSl_2zQ	Elton Matemera	https://play-lh.googleusercontent.com/a/AATXAJz-klXANSOM6vG0h7X73u0K9Wr14t7T-WJjhqqC=mo	I cannot log in. It keeps telling me to check my network. What is the point of updating the app if it screws up going forward?	1	4	8.76.0.118	2021-10-05 09:09:33			Skype
567	gp:AOqpTOH5q7FO-l-HnukOmMHqTD8u7BIYf8BtLA4Psmq3JAmlVdm5NQOACICCVkhTTQweWOofn38L0i7mcYZerQ	Jhun Peñaflorida	https://play-lh.googleusercontent.com/a-/AOh14GhqN8Kmi6oNtzornOnK7lmAIFewfaZ8pdKqNS9CyQ	Improving from 1 star to 1.1 star. Other factor affecting poor connection is caused by telecommunication/service provider like the SMART communication in the Philippines.	1	4	8.76.0.118	2021-10-11 09:16:24			Skype
568	gp:AOqpTOGriP_1BL3yDjJvtk9OO5kRdC_DEyFWdlZZwLg1lSp03LZInAiJZMunI34YEw9MiY4zaktteTueN2Ma6A	Qasim Alvi	https://play-lh.googleusercontent.com/a-/AOh14GhZGN33oMEiDKCKhvFCxIz1PHjDlb3IhTpMTZIiAg	Works but it's really slow on phones and gets stuck from time to time. Other softwares work smooth. Redmi Note 8.	2	2	8.76.0.118	2021-10-08 08:25:42			Skype
569	gp:AOqpTOGucXY1emb7pDhmMnYYj4ddKDSACXfPAiAOFOQkAv3w8VDI_dEc6N4TLyiTzuJ7ytqcHHuJOhwaIn9GyA	Hamza Zahid	https://play-lh.googleusercontent.com/a-/AOh14GgMpd19KgLfxUh57tZc4W0f2ifmVkhArtbIAMcKyA	Messages cannot be send from Pixel 3. Android 12	1	0	8.79.0.92	2021-12-05 00:43:52			Skype
570	gp:AOqpTOEow4CSiza8RtlQWAcQso3hqKyLDbRPfJqPMyA4iv9Dypsd604zu3y_qyeaL6B6WrN1Tg0yiOLWzp9lLw	Gohar Shafiq	https://play-lh.googleusercontent.com/a-/AOh14GisGB5LkYcDvsOUfdZhkelPCdnq-Lds1UVw2_9aZg	Best app, best video audio and images quality. 100 time better then WhatsApp etc. I recommend to use it. Best thing is it's free and can be used on pc too❤️	5	5	8.76.0.118	2021-10-05 00:27:27			Skype
571	gp:AOqpTOGqQ6gvi87Np3_Y6L7LL2w_y2P-u7-ZwlefSNkOPBjhNJxNw35Ku4CW_2oDZuWq2H0o6TJ-f52elyr4Mw	pla ainami	https://play-lh.googleusercontent.com/a-/AOh14GiyKOI5TtcV6j5Rr8WpzUjPFAWq3kYkRepUOPr8-Z8	Getting really worst after updating, can not send vdo file, whenever I try to send vdo file, Skype will disappeared. And it is really slow now ...donno why	1	7	8.76.0.118	2021-10-14 16:26:25			Skype
572	gp:AOqpTOE97lgSPibXiYvMPxDG1r8wYMJizB5QCCDIwl4j8n9kXgwrFj-e5exPQzVbuDgY0KCn0u4iISu4EaM9Dg	Muhammad muzammil	https://play-lh.googleusercontent.com/a-/AOh14Gij3mxJs8OiYcPIDL5UunkrGlPTP_6Z83CvJbVPeA	Skype app doesn't respond on time ,its very slow, i have to clikckand wait, i updated the app, i bought new phone but it's very very slow.	1	4	8.77.0.97	2021-10-22 22:59:41			Skype
573	gp:AOqpTOEfMCNXXFaXJrgJDiRwR4oIP8R04K4D3bb79i87dQuWz50qcN8oAx_TNekOlEU4111B2oV3SG6u4oKXhQ	elizabeth espanola	https://play-lh.googleusercontent.com/a-/AOh14GjlYejgCsFnYH4dEGLPKgI2PERta9kX3qmwINGyYA	Buggy when you use Bluetooth device.🥺 Notification problem 😔, I need to check the app if there's messages.🙄	2	5	8.76.0.118	2021-10-07 16:25:48			Skype
574	gp:AOqpTOFBfICZUWGeP9HltXyft6i1Jx_leteoUbUrVBsDMJhCwfs6evhB0WNMTdHzV0SuI85PsbITFk-bDXdTlA	AlphaCentauri 31	https://play-lh.googleusercontent.com/a-/AOh14GgI0n414uMmA6bHPzpR3IqlBz369Aw-LGfxstxo9A	Lag.. slow and sometimes wont stay logged in.	1	0	8.78.0.164	2021-11-17 02:23:07			Skype
575	gp:AOqpTOFwMKx668XOHnDR9aZjfYS_tlGuDF3CifNJnUmtRMzatYgwA2dVVLSbgW0HCrJKHKBOCjBftIJ7jTC8MQ	James Haft	https://play-lh.googleusercontent.com/a-/AOh14GhkDfF0-HS2tCpEtAaNm4LmoytLd2qJhM-fabUn	It can up to 40-50 attempts now to connect with a land line in the US	2	0	8.78.0.164	2021-11-25 19:39:35			Skype
576	gp:AOqpTOHWn3Y6_aeF7AjFmUcrFf3zxUnc6t0GDmQZdw_F_K0mLIvciav4O_ca8lcZlaqEpX5BPHhBRb--tvZ13A	Тарас Воливач	https://play-lh.googleusercontent.com/a-/AOh14GhIivZ4GewClpa_qLGw-R8xE7Cg9iTOg7XyiT0r	Bugs everywhere. Especially with downloading files	1	0	8.79.0.92	2021-12-03 13:23:29			Skype
577	gp:AOqpTOFSQialp4AFn1_0BZKAVxhUoZp1_6XYlb5x1uQviJPk9RW3-tFW0BD7THntzs9Dhd8q_KZv3PMt_cuL8w	Anne Brennan	https://play-lh.googleusercontent.com/a/AATXAJyoe2kWbg1SKN3OmWh7VWP1v3IC8HSluVAQ6_6R=mo	Skype is our lifeline to children in USA and Australia. Please don't ever stop. ❤ However we are experiencing bad sound on calls.	5	1	8.77.0.98	2021-10-31 16:07:13			Skype
578	gp:AOqpTOFmFU1AmifYWzyS60SOlSCq_Fng8x6dD9IroKBWrjKj550ZUWEV3UxMADrcntWL5pMoqRIgBrT_7QWgZA	Ambar Mondal	https://play-lh.googleusercontent.com/a-/AOh14Gj342oSh2C2XMJLMUAU6N-YMgq6-givrjTCezNpBA	Exceptionally good app for communication... clean interface, easy to use and good performance	4	0	8.78.0.159	2021-11-20 21:49:40			Skype
579	gp:AOqpTOEYiyHtTAGIgdgnR4EFoua2ccPIzgrPs-YrCe_hxl9kmAlyo9d145zNmJgBGpPU0ZjQbvva2YpyqEOpig	cathleen olszewski	https://play-lh.googleusercontent.com/a/AATXAJxb5zmeM2hgtso3js_R2UfMaAMiBjnjS1qLKy85=mo	Haven't been able to send a video in months. Already tried uninstalling	1	0	8.78.0.164	2021-11-15 02:05:16			Skype
580	gp:AOqpTOFw0-p9YyuFS1PL5mFBB6ZKuYW_C3zFoJoVrCD3GXmMSKDS3E45_jShKOr7Pht7Tq6NS2pvCpyuWiY7Lg	Bisakha Gupta	https://play-lh.googleusercontent.com/a-/AOh14GiDjK-JmWWa3G0QnaT1ASARvybm6Lunckodn_5ua8M	Video call does not working on Skype. What is this? Please try to solve this problem quickly.	1	1	8.77.0.98	2021-11-03 23:30:22			Skype
581	gp:AOqpTOH7b226xRpnZb0T-QNMeM-_ueA7mo3UiGdl9Hf15ijYR6JvgFeUypKgGcgkeAf_w92f5cdnmRnC6o94Pg	Amin Jafari	https://play-lh.googleusercontent.com/a-/AOh14GjHc2t0kDBOaIdxN0F7LIxYHXHN-CuqZiyuWZo0	Another update and new bug Now i cant open hyperlink and see unable to open this link even in software with open in skype feature on Terrible Update	1	26	8.78.0.159	2021-11-07 19:05:31			Skype
582	gp:AOqpTOGBaODCFx2mZstrHYF5p3nxMQz2T6IYgs8I0dZfY8kkCTMifmP0daOhU-XYhceg5ByNpUIQWngY0_qKqg	David Phipps	https://play-lh.googleusercontent.com/a/AATXAJw-8QmOS3fJPoUkaLOGlpaw2UEa4wBYii9VFixH=mo	Please address the "ongoing call" notification that does not end/stop. Continually present after call ending.	2	2	8.77.0.98	2021-10-26 13:40:13			Skype
583	gp:AOqpTOHIpMOMjMEzDnetXGkmNcuLlgCLxvUNBXqctEhaFhYmE7SaAOGZRP94dXfeVGbUl15iXQDbB0OQ9j_Jqg	lex Linton	https://play-lh.googleusercontent.com/a-/AOh14Gjmu4vMhyjSVcI2WZ4oSY6pnn_m490oQQpWN7Ji6A	Was going to get this app untill i saw the reviews.. thanks team! What's wrong with you Microsoft, i suggest listening to your customers before you have none left.	2	1	8.77.0.98	2021-10-28 11:22:27			Skype
584	gp:AOqpTOEPnn-fSgbVmZivlc2cx31Jo1RuCbias07mCOlIOqy_uOAisvlvCt76Rkx24fBmDW57is5tpQs7vnibyg	Phil Gregson	https://play-lh.googleusercontent.com/a/AATXAJwkSF3nV9DT6y5eXcL3Nj-bKkL4aM6XlUiixuPb=mo	Apart from usual voice sync lapse - very good	4	0	8.78.0.164	2021-12-05 21:50:03			Skype
585	gp:AOqpTOEy9D7jVuyNaJ7-SPWclAqMBZWzAmpIlkyETHKBFtxu5XTOXSvqDzEj0p8dGbB7JmRzQUEw-_3xSiLjqQ	Amile Ratnasiri	https://play-lh.googleusercontent.com/a/AATXAJxxzJ2z_bHFaTfGT4vhYeFtnAKmifyvMlJ4fQk9=mo	Skype keeps saying my call is ongoing despite it having finished. I have to force stop the app each time.	1	3	8.76.0.118	2021-10-14 12:19:06			Skype
586	gp:AOqpTOFI1Xx3g6wSm94AcNFyrFx-vU_gh59OpVF29vaBi7ozT9iS0Uy7emXdqusgbzbYw3b4dvOdFoVYoHwSLw	DAVID WOODS	https://play-lh.googleusercontent.com/a-/AOh14GiZ9pD9I4plhLmBuNVdArkwxBIKeoX5txwDAI8j	I'm unable to see friends as i see friends on facebook. And you can't tell the difference beetween who is online and who is offline	3	0	8.78.0.164	2021-11-22 06:55:39			Skype
587	gp:AOqpTOEkmoIA2xL-NA5Qfv9kNpqibsbvw_jJAUi1N69Leth015KmraHXAqOLDm8E1svkVyeKcKj5Z-_xvxEldQ	I'm hungry	https://play-lh.googleusercontent.com/a-/AOh14GirD_gE3okkHJy_QyMlwvLJDdXa6p69rosQqs9cFg	What happened with skype since now a days have many strangers messege me without i give them my contact, i feel not safe to use skype, they seem like scamer random searching for people contact. Will better if skype have menu setting only allow searching by ID	2	70	8.78.0.159	2021-11-06 12:02:45			Skype
588	gp:AOqpTOGVogkA6X40AnyLvw8H3kpQJfgrD_OI6rrs6w_AgsB-VzlLRUcWFwyxhzk33yZ6Z84KRNto6gRHBj8fIQ	Valentinus Wilona	https://play-lh.googleusercontent.com/a/AATXAJwGY4FLjqlbB4lXVDGGH7ZgOcrrvZAFWG15WAhEIuQ=mo	It's a good app for video call, but I have a bug that I can't use my back camera I only can use my front camera.Thank You 😁👍🏻	5	5	8.76.0.118	2021-09-30 15:35:51			Skype
589	gp:AOqpTOEzQFmVMgEkw1wLv4UToJTYDmVURGSsNbYDOmKQshdktC1e8oNfO9DUDtRkSsAGH8zUv7Nz3j_KklFCiQ	Shri Hari	https://play-lh.googleusercontent.com/a-/AOh14GjvBFvXFrJBy-p6Z_z8eFXKSPAfFm7X6h0-VZixjdY	Too sluggish these days... It takes a while for each message I send across... Atleast 8-10 seconds before it stops spinning	1	1	8.76.0.118	2021-10-08 10:20:47			Skype
590	gp:AOqpTOG2Mub-1WVbzKTJp5nWUGZVBXqC0dPOjIT90ghhV9msEOwCf0zXLDEz9XY_4OMR9k90u3dFa_Igko2Etg	M Mahmud Faizi	https://play-lh.googleusercontent.com/a-/AOh14Gj5PcqXUltf4hD2u35M4-HMH4ZRIisAGfaYkmii	I've using for very long time. it's the best. Recently IT HAS BECOME EXTREMELY SLOW! DON'T FEEL LIKE TO USE IT ANYMORE! CAN Microsoft do something about it?	5	9	8.77.0.97	2021-10-20 09:43:12			Skype
591	gp:AOqpTOGRj46cUmGt52ClXVBNDm9_3rV5UNvRb1_6F1JBlt7nWGyfofmCm3jYd9LtI-1oCRUzQxaYmaDFnOpTHQ	leigh jones	https://play-lh.googleusercontent.com/a-/AOh14GhAweWVEamVWbXvzI8ykGNBoD3P-G3OorAI4nKo	Absolutely hate this app. Incoming calls disconnect after one ring, OR dont connect AT ALL!!!!	1	2	8.77.0.98	2021-10-23 05:47:09			Skype
592	gp:AOqpTOE442pfVwo7ApK95BKTG1uIO72xYtiR--uKBQyINGdVe42NI_dbBfngQmC3jUaw3JwZ-GGkstCT63WbyQ	Bridget Nwazue	https://play-lh.googleusercontent.com/a-/AOh14GjJqgIX9dYEWa3oguNt0snJcaUaSBPSB4WIM1T9zA	Still yet to utilize this app even though I have updated to the latest version. I still can't sign in, and I am using a WiFi connection.	1	47	8.77.0.98	2021-10-21 04:18:44			Skype
593	gp:AOqpTOG8Vs6QmLDFuK5sRTHxBXIKjHl2fbXioF1jeUXrhd0D2nHz1jtgCXbHgmtlsgfyQ9JXVMaQgQHuxEXdvw	Cabby Mzwandile Fakude	https://play-lh.googleusercontent.com/a-/AOh14Gjbe7bLsDCWf4wDz3TjAdnIcZa2jknV21_65WIv	Good communication app hope for good broadcast.	5	0	8.78.0.164	2021-11-20 18:39:52			Skype
594	gp:AOqpTOFrA4-g7Ri3gQsejOCuyd8IaXGYSOXagbcBRq-0mNAlHR2WzwDH8ApRHvJXKp_PmwDtvhQNRJRPvFDvpQ	Alex Li	https://play-lh.googleusercontent.com/a/AATXAJwsTvmWjvvk_4UEwLK16YIfPMXM6z6E7Uq01TPy=mo	Seems it is not latest version. It could not run after installing.	1	0	8.76.0.118	2021-11-29 10:31:51			Skype
595	gp:AOqpTOGyIBRSObtJ_qJxM9EO6biY9cQ3Fg3aZqNNZUWhWyhQcO_8--GTSVvGkk1xZfVkOq92QvL7laWKTwWBMw	Tarot Grasshopper	https://play-lh.googleusercontent.com/a-/AOh14GiXYxFV5z-Ldb7f4ivPAOD9jmr-rQQZPHMVGcf6mQ	Wow. Why so difficult to add someone from my contacts to skype? An invite link??? So archaic. Make it easy! Lousy app.	1	2	8.76.0.118	2021-10-05 07:09:10			Skype
596	gp:AOqpTOEJnA7VuvRLvqNLRH-_gae8ZQmpzvIBvnt47qAOETx-f4vaCsjsv-nHx1KpkoDxR2GBl-tDPFB97Xaa4A	Nwokoma Nelly	https://play-lh.googleusercontent.com/a/AATXAJxthVMM_zzJK-lcJlWPMEqXbnsnIebfG9VhbJap=mo	I have been finding it difficult to register, it will say there is a message that has been sent when there is no message	1	26	8.76.0.118	2021-10-07 22:16:53			Skype
597	gp:AOqpTOHefV6U7UMdPzjCD2-uI_Gk3ZT-RD4xUNnC3sPbS8nVq7DUZYZP8JJKfQsAbvAXf3st3w6mKTA5TstPtg	Mohammad Abu Al Rub	https://play-lh.googleusercontent.com/a/AATXAJwnfwfGWubafgArFaKq6Lto4XH4Usy_QRVb1d9X=mo	I have a problem , say unable to save photo when I made a save for any photk	5	0	8.78.0.164	2021-11-24 21:13:01			Skype
598	gp:AOqpTOHStTKhl1jLlo8jV0wwlZOFsv0UdMtFb-GN7stahhlnYIQBFLiWdYmY2M1ygKlie7LY7PkbZxoYOqdR9g	Dafel Noss	https://play-lh.googleusercontent.com/a-/AOh14GhBFqhiCyGAmNAscYbo4OoxAE4-uaXrqViJ1bJq	Big issue, i can't set up invisible status. Skype App sets up online status itself. 👎 2021-10-28	1	0	8.77.0.98	2021-10-28 13:14:53			Skype
599	gp:AOqpTOEp1FtZxof8Dj-Ygua9mfLuixQOCWe1pbkw2WnyTRxa3xtJAEwehukpGXw3VgYuUI7WHcwZfVadQzwksQ	Keven Giles	https://play-lh.googleusercontent.com/a/AATXAJx3G2gRVgVVHY-SlEkFDlIGUojpWz0jN_0bh1lS=mo	I love using this app bc I can video chat with friends but lately I have been finding that I can't type in a chat with out the app crashing and I dont know why (yes I have deleted the chat and started again), Skype can you pls look into this	4	1	8.77.0.97	2021-10-18 13:07:11			Skype
600	gp:AOqpTOFlf_2FV0R-_8no8M6EPpKmrDRW4BpyAiry8wDyYtKV7V6LKGI9ECVJ08gO-Fh1bUgVw8MRL4LBUVJ6Og	Veena Mingle	https://play-lh.googleusercontent.com/a/AATXAJzyibSV5EV_4V_ljTtoPO1wRSKOZlNQWJ-N5nTG=mo	Tried to login but it say problem with Skype please sign out and login back again..signed in many time still not getting access	1	31	8.76.0.118	2021-10-08 17:13:33			Skype
601	gp:AOqpTOF_2jXTy7muHFIOVHpTpzzlkZ5ajUdRKTQeFMv_Sq8JRXzOJA7apqjN-Okg5RAFA7GE93qu1Tiymz5ugA	Karan Kamal	https://play-lh.googleusercontent.com/a-/AOh14GhB_8wna7Hw_bg7EK9CmGMXmrdR4kEUfOmbkU33nQ	GIFs do not load at all. The app has become slow, slower than internet explorer.	1	11	8.77.0.97	2021-10-14 18:34:13			Skype
602	gp:AOqpTOH9WmkWGeAccmls8X2UHDeGjGUJjE--JtRs5FOPVNFGRIt-sIT21VOvS48Ge2CpIjMntEtyumA_Yuz9qg	Gajanan Kharat	https://play-lh.googleusercontent.com/a-/AOh14GjcbXme6J7jmXFCL7rk33GnCpOFA2FXe3CsH3JE_Q	Worst experience. I have installed this app but it is not opening my device. I am using samsung F41 mobile. This is disgusting and irretating	1	6	8.77.0.97	2021-10-14 14:57:18			Skype
603	gp:AOqpTOGxaza0PudUNlfb-G2XEhCQj9hR7Hh9qkAwmvXK9-SNuqE1QmDNGDJIkPq_KsdIBJk6QSN9PurzZAV41A	Petr	https://play-lh.googleusercontent.com/a/AATXAJzDymjj45ZQdy0ft_eQTJ1nJj31kHcl07DPijpC=mo	Buggy and slow app After last updates I am unable to open any link in external browser	1	0	8.78.0.159	2021-11-11 15:40:21			Skype
604	gp:AOqpTOGxjbJ-ixrSmgOrvsFoYkD9-WqUnDNo1KPKPUkA-Xnyqp9ub-_NmmdxEgGTHuI_BxvIwbxyKstUVQeMBg	Leonor Lozano	https://play-lh.googleusercontent.com/a-/AOh14GhEKtvRKl48zIYD45g4hBE18VjtHVDxTsFtxlG3tVI	Im still using Skype been 4 year's ago now and it's getting more better.. Love it.. Bfore i can't receive any notifications in my sreen but not its improving.. ❤️❤️	4	1	8.77.0.98	2021-10-24 23:33:49			Skype
605	gp:AOqpTOGorZW5hp9zVPwHDWo4pbTzXvsAcgHzDqR7Vf3mR-3_9EnB68rXVU7-CF3cbDTVSqizMGgv_FPVdVLXMg	Mona Mattar	https://play-lh.googleusercontent.com/a/AATXAJyYc_24e5RzUDBc4Q6lXiHf0tUvvzziv-_5dtho=mo	It's easy to open but there always a problem i can't open the recordings videos neitheir the photos.	1	1	8.77.0.98	2021-11-02 11:37:43			Skype
606	gp:AOqpTOEwzwp4NfCzlkWCE5P29OsySbJoR_CzHfyDFF3YbsuhdgCmgnAfiLBVhPi6zEABKKt1aRBq5tPDKCk69w	Patricia Marin	https://play-lh.googleusercontent.com/a/AATXAJwLz0B8Mlj9vwCImSc3nHdpECKntVZ5HN_38nAY=mo	Takes to long to send the message ... Need to improve it takes me a whole hour to send a picture or listen to a voice clip	1	0	8.77.0.98	2021-10-28 22:43:43			Skype
607	gp:AOqpTOENb2ursShoTYvYsL_RkdUtfZ7TFH7uLA88t_iWf04vkP3Dq3jhkNTVZntoIe-LWCoq8gBQd7o2mPjxMQ	Low Siew Tin	https://play-lh.googleusercontent.com/a/AATXAJwiZW0DPDex7eK3fe7DwpP6-iiJT2yMKfmtf18r=mo	Everything working good just quality great nothing bad no lagging anyway	5	0	8.78.0.164	2021-11-20 14:13:54			Skype
608	gp:AOqpTOEZChdB1HUCw0Bovg3GlARLjCIeARad_P7s5Y5LFtYU3KUUAk4fZ-bMksLO7dGXaKh_UO6LDQ2RizEGkA	maxim sclear	https://play-lh.googleusercontent.com/a/AATXAJz9TjdC39BsnBvMfGq-vGROzv3Z2-_vCgkLuBmY=mo	Speaker off all the time. Did reinstall the product. The problem is coming back	1	1	8.77.0.98	2021-10-30 21:01:58			Skype
609	gp:AOqpTOGI6_9tP7JUbMFU1ZqM5ib-5tKcW_k-Di4bh8vYlDtg5RYb1-DyolQCiWDwajDBXnxP77gLbnWMYFiwvQ	professional Marengi	https://play-lh.googleusercontent.com/a-/AOh14Gi1zR5I8HJsaLeXcA2o9X93yuPjwIriALlzx_3dRQ	Thank you! Skype - - to meet with people, such as family, friends, and even professionals is superb!	5	13	8.77.0.98	2021-11-04 13:47:17			Skype
610	gp:AOqpTOFTRoG9OVoW6efRwDqhlt3v0PpqrGQ4ykmkNFceBTViu0jXFbwfamhpQANhbhbMK4mVdi6hAGfydZBUyg	Buscape X	https://play-lh.googleusercontent.com/a/AATXAJwEiQUcJSQD0KnutI_Oq_09txDGFbAWwwYeTi7A=mo	Sound and video does not work at all and no one from Skype will help or refuses to help	1	0	8.78.0.159	2021-11-12 06:37:05			Skype
611	gp:AOqpTOEKejgyJNuqv9Cn663J-97jn5Opu62TEqWjZTkvt2gjXkSOX8F5781kngLE9_2BK-oVUoQZRxnnTaUNEw	Gokul Kumar	https://play-lh.googleusercontent.com/a-/AOh14GgAm-TwPS5GEYi4vUvjdSaR9hhWP0cVcBmK-yX_8w	Dnd is suddenly changed to active when entering into Skype application. Very bug. Please sort out this.	3	1	8.77.0.98	2021-11-02 18:11:09			Skype
612	gp:AOqpTOHbYnNhwqzpjPIK4IBhq-lgsMAV7SsPXHWpAL6EOdu3LCjGUsso1ELiGZMREFP1LXHpk0oJRHXNG_ZfFA	Raven Sinners	https://play-lh.googleusercontent.com/a-/AOh14GhW8txYQqtiril0cS07YhHdlUR7hUB7HRsJGqDh7IM	After update calls stopped working properly both ends of the call can't hear eachother	1	0	8.78.0.159	2021-11-08 20:47:06			Skype
613	gp:AOqpTOEQ5AmAoQzWgP5UiWHWHrqyf6LXvBGDOoRnI0MMQrbJhUNjaKs7BkXDEIsOU29EmSSjecQ1jiPGlp8s7g	Rakin Shahriar Plaban	https://play-lh.googleusercontent.com/a-/AOh14Gg8aZ9XX4orBgGnSFrZXF03xT_Kq-vb81xMrEj10g	Often freezes in my phone. I even can't type a message, make call. Totally bad experience 😠😡	5	11	8.76.0.118	2021-10-15 08:03:09			Skype
614	gp:AOqpTOGDCOjIA4T8jKB0UNROqo1s36U87Lm0b-8A-sLuyol-wfKRIZisMBntV_VC6x3GUlMcmHeW8-SNZA-HYA	Stu. Canadian	https://play-lh.googleusercontent.com/a/AATXAJw_-pddRePJnX6i67SCZFgWQ9uIJYo2dsOi6qpM=mo	Having difficulty connecting, text works,,picture and sound not linking up	3	0	8.78.0.159	2021-11-09 02:01:04			Skype
615	gp:AOqpTOFJvT_O7fRyTckkDwy4mtLBUzHkj4f6Ad2PeZq4aOxz0xzWbXni77G8p6sYgqEq6IJGxiAmr2FWaV4ANw	Roya Mandanizadeh	https://play-lh.googleusercontent.com/a/AATXAJwKVvZt72FwVH5N0AVkH6d-BDoLkhAfAXoUNSs=mo	It's great for call but for texting is terrible, the speed for sending messages and loading stickersis is very slow...	3	17	8.76.0.118	2021-10-19 01:25:47			Skype
616	gp:AOqpTOHsI9Tz0HoDl7GD3cz9E4pGCPqTtX8EIC8Ji7ARxUrWWupEvMFZ1zas2Z7FGSC5hNe16oqiMGKUz8eW6Q	Dan Mast	https://play-lh.googleusercontent.com/a-/AOh14GhSicRNsJmA62EemkXZXsocoN7LjjnoNbsCkpO3	Very soon this Skype will be irrelevant and sold out. I bet Mark Zuckerberg will buy this app after whatsapp. There's nothing good that comes out of this app so far. I stopped using Skype since whatsapp came to existence. Just curious to see how it is lol.	1	2	8.77.0.98	2021-10-29 01:00:19			Skype
617	gp:AOqpTOH7aXvuAg0lPvUJ0FvLLXrxjT3hqSESKDyfFWTV_QwgAi6If7mmWuoBVkI8OPIH3n6eL41BiRRB-XNNPQ	nakume'iseu djorah	https://play-lh.googleusercontent.com/a-/AOh14Gii1CNIuqqfZYL7G1VPDOPrzID8L4G0A2yIS4h2Lg	cannot log In as the app just keep on loading but cannot open.	3	0	8.78.0.159	2021-12-03 04:23:29			Skype
618	gp:AOqpTOE8VJtS9ToDTbbOmRFlOlSVK-32kQdn7qSN8ftKy_ocLW3BaHKTxy-r5lZxeBMAc-KH8u6jXw2Ty-zGIA	Craig Davidson	https://play-lh.googleusercontent.com/a-/AOh14GiV8pnN56NR2pYMKIauSEoaFutUFX47v_OvXWH8	Great bit of software if you have friends on the other side of the planet..though I think what's app have killed the market..they have it sown up ...	4	0	8.76.0.118	2021-10-27 00:39:21			Skype
619	gp:AOqpTOEElTnXvh1PKJVQqT5x2KLmbbUvMghVh8cWLzfqmvZyjvinUEcu5txK-Q4hnJYCHOH0t9GwaFIIu43A9g	Dr. Mary Wiltshire	https://play-lh.googleusercontent.com/a-/AOh14GiOkqJ7XpIh_tZv6K06N1UFCxqCnBEHQ_8UxxS5cA	Relatively good reception, also audio and visual experiences makes this app a must for me.	5	8	8.77.0.97	2021-10-14 23:46:52			Skype
620	gp:AOqpTOH9bTUBmAHjSWJbr_92znB9ieYJ52OOkPxAw9SPOgQ846oIiqlSKySjuqN5LOgd5QH09zB8nL79RXtV_w	Shah Jehan	https://play-lh.googleusercontent.com/a/AATXAJzGaGmjONuB9K6WIOi-jkqMScOrFrwCTtNNFuQ7=mo	Fantastic application for audio and video calling with out interruptions, thanks media Skype.	5	2	8.76.0.118	2021-10-15 23:45:13			Skype
621	gp:AOqpTOEgP0-4vLskdu2voJn2RxcIV49NPei-tdQBTMo5qL2s6vaGgSDJ3zcGNjdK3ZK8ag0_0ZDTSOLyMDsUKQ	Harsh Bhola	https://play-lh.googleusercontent.com/a-/AOh14Gh4y8QDU5PsIpExt6Dr_fgHyJPuaueizErBEC2KQg	In Android when I switch to another applications the display screen is changes and it does not shows screen which the presentor is presenting..	3	0	8.77.0.97	2021-10-20 23:09:20			Skype
622	gp:AOqpTOFGxBEbrqcDeg2ZkKDee-3ZmfvPLaZ8xpwtp7-egDQkCED7R_e7t4d3iDabPlfl4eGXlvfGwnCzPpewkA	Shayan Bilal	https://play-lh.googleusercontent.com/a-/AOh14GimG5Gl6BAyhLNx1PiP5XTsDW7nWDbmAecB3SI8fw	Finally i got it on my tab phone and laptop and now i am gonna do it on a new laptop of mien and it will work and i am reading everyone comments but my is working smoothly first i thought i couldnt signin with same account kn my phone tab and laptop but i did Thanks to such app	5	0	8.78.0.159	2021-11-09 22:38:21			Skype
623	gp:AOqpTOHcUlvv1t8JG5Anc8xMiEufrQyHEouzMUl217yhQ58b-9H9sKL_JWqh-yLrrWTReSlBpxl2s3huu8bM0g	Nadeem	https://play-lh.googleusercontent.com/a/AATXAJwLwluM3Z_-OsoXgqAEAOGvhvkg8HYIsDkrWOpN6A=mo	Every day thy update Skype I didn't like now We can't use Skype for calling After 10 to 20 call Skype account banned and they demand for fresh number . Please resolve This issue	1	0	8.76.0.118	2021-10-08 01:22:57			Skype
624	gp:AOqpTOHYS6_HM4RkvUdmkxB1RHvQj7NUpyOOCfRb0qVlIxKUi5qHnD6_BG6Q_Za7GKGe6zmcoEEGbbpXPNByGA	Susan Stane	https://play-lh.googleusercontent.com/a-/AOh14GhhlvaUMbMp7Dt6FJ1N0RIuwyFgc8I8GTmFe5IPpT4	Notifications are ALL enabled, tured on but never work	1	0	8.78.0.164	2021-11-18 20:32:51			Skype
625	gp:AOqpTOGkSSinqROGfMPmP_wmzvpnH7a7jyil8iP7B7LBap84MDvhPRC7FMaDhMWi_LDAXXTyL5pRX8lVaIZ97Q	Richard Villamin Jr.	https://play-lh.googleusercontent.com/a-/AOh14Gig8AOq5ciD6VvygpesQV8AiOl8mQ1d0Bob8WMCWQ	The resolution of the picture sucks, it takes forever to load and download photos 😣	3	2	8.76.0.118	2021-10-07 08:52:27			Skype
626	gp:AOqpTOHOmJCWcNapqV4FqgE6CUUBInr5i2Op5K7iH3avMWx96yr58Y0qpCQ9sFMD-WuEus92BBtGN76_mHrekQ	K.V.Venkateswaran kumbakonam Viswanadhan	https://play-lh.googleusercontent.com/a/AATXAJzEf30qTdIImWobxHOBQbi3Jj7TJBkD1fIVqxrk=mo	Video and voice quality good	5	0	8.78.0.164	2021-11-15 23:17:55			Skype
627	gp:AOqpTOF6y5St_ulbA_ZCBdiYPAAeAdR2XSVK4V4z8ak92GBANmNRxUizURpzZnqVToX7j9TMXTp5vceM_aTY7A	Dolly Lim	https://play-lh.googleusercontent.com/a-/AOh14Gjjt-n7fh4aLRAZ6BYVc-O5HvMDx_OEx2KF6ti5	Is very jam & stuck when i group meeting Hard to open video camera, & mute the speaker..It will suddenly logged me out. It keep let my boss blaming me on it	1	1	8.77.0.98	2021-11-05 06:03:53			Skype
628	gp:AOqpTOHjK3LZhYEVvHQgdXJTfGvNO7wXkdPO02pJJlAz0n7bi3Tli5g2E5dyDmUL0hwbCTFdaVMRgVVs0Zevew	iFootballize	https://play-lh.googleusercontent.com/a-/AOh14GgQa97x0htNvmG4t6tFSHG1KkvIjri7EnYtTXL5vA	nice and easy to send photos the best calling app i have had it for around 5 years	5	0	8.76.0.118	2021-10-13 19:43:32			Skype
629	gp:AOqpTOHJ9Qr0m4XMgagiKT2t_uH5fbs04EP0m90yo-CdLi1DHS6D2DCKXkiUleGoVfwABZwapLQxgaU4PT6mjQ	Egor Goryachkin	https://play-lh.googleusercontent.com/a-/AOh14Gjb66wfQMr_Sdw9H8v9xYgk4cVoLyLImg34ugBrLRI	Awfully slow, even on my very powerful OnePlus 8 it works veeeery slow, from contact search to start texting UI moved like a snail	2	16	8.77.0.98	2021-11-02 13:56:39			Skype
630	gp:AOqpTOFYz4ApmjufZb1Oew4hayx-zkRbQu3JYeq8NjuV6_9DfWWnllElYtyIyEiM7krp-JJyTUdH-po-4PSWdw	Dorinda Johnson	https://play-lh.googleusercontent.com/a/AATXAJzeUX9SrjN4L0xukvrxVxkX0H_zDMk220OQXZn0=mo	Speaker problems, always switches off on Skype. Have given permissions	1	0	8.78.0.159	2021-11-08 13:57:30			Skype
631	gp:AOqpTOHskvqmscZdlFF2b6V1PPnfDgjP5NyXQWeGEvvfuzTH9chjhINZkd58cKSIjhcaaJCiFOxcw6MWi8FiXA	Eric Piper	https://play-lh.googleusercontent.com/a-/AOh14Gja0ZC9rfbqmfmmZhwx5LuKrPC4J_SQ0nVCw4yGpA	It seems like the APP is not working as good as it did 3 years ago.	3	0	8.79.0.92	2021-12-02 11:04:18			Skype
632	gp:AOqpTOFV7HQOX6KPGApyOeTBDklPOUyXMhrRGJXp5DcUEDEDR7HTjLFB-77o2J51Lda7UzvuTPbTn3pOkwZAKg	salim Siddat	https://play-lh.googleusercontent.com/a-/AOh14GjFLTMpVCTHf79SB1Cky1TejLTHovHTntqyltqTBA	Can not create account for goddamn fun captcha and puzzle.It shows incorrect evry time fix this problem.	1	0	8.77.0.97	2021-10-16 02:14:55			Skype
633	gp:AOqpTOEPFtC5NsBBRsjRe02hrAC_khepPVYRinnC7YzNNBw30noYqQ68CJcyIMoDuJYjPdAfVaWD0W0haP2b1A	alex murphy	https://play-lh.googleusercontent.com/a-/AOh14GgAl-qOpjPUD8k29LUixd3AsHQ7HG3SVZGZEWQYpg	Couldn't send or recieve anything so signed out to see if that would fix if now Cant sign in so the app is useless	1	2	8.77.0.98	2021-10-30 20:53:54			Skype
634	gp:AOqpTOHbDjgKKOQJq8R0g-tIcVS9xFlW9Y-I2Cm3fJUO6386_sQtQzqSSS0jyIlbp5nPdYLZ6yqLgB5_uDYMVw	Nabeel Afzal	https://play-lh.googleusercontent.com/a-/AOh14GhUHJ-AErA-A6zc3yiMNS97HWKTqSYY9R7r9t1DUg	Profile status is keep changing automatically from invisible to activate, please fix this bug ASAP.	1	0	8.76.0.118	2021-10-08 11:55:45			Skype
635	gp:AOqpTOGmuRK36WJimFjO89SQtpIgv-y9NmxSWTslA9NYxYdeySyqFA2z9Zu1mGlyi6O7pTJLXhIyatEdTIO-SA	Bernard Williams	https://play-lh.googleusercontent.com/a-/AOh14GiDaqbNuJ7BEsUaRFBGoJ0hXuO5yJgFATKgdJoi	I have used Skype happily for more than 15 years!	4	3	8.78.0.164	2021-11-29 00:48:54			Skype
636	gp:AOqpTOH8uyOL7pAttNGdcK25HBGnThR0lgC8hL5qBAJ6uue0-SzJn_GUwsKEAJJrr3Qe9Qvhc0ejQy2DcjYPfA	Marino Felipe	https://play-lh.googleusercontent.com/a-/AOh14GhIxCf7mQOCUShHWb_HX969tRnNdsje76k0Cypa	Subtitles don't appear even when the option for activating them appears.	1	0	8.77.0.98	2021-10-28 05:06:04			Skype
637	gp:AOqpTOFLKBtoGRjhjoUm4TF-XHAnDmNmGhvgqt0JCD4jLGnO77UOyvqkhWODhGQ36U_axVGMkfZI_IYnOiiTsQ	Techno Hacker	https://play-lh.googleusercontent.com/a/AATXAJzrDW9vRJFMmjJ8NECfHiKRS1L74Tu0GCJIo9js=mo	Full of bugs.. Pip mode isn't working.. Nor good pairing with Bluetooth	1	0	8.77.0.98	2021-10-27 23:29:36			Skype
638	gp:AOqpTOGkRixFWEMFBkG_Hq85YfxId3SkNH1lzrg2MTRyRQi6S790hHUAZnPCotyxwv0yfJTAG9B0nf-Yd54VLQ	Alin Alin	https://play-lh.googleusercontent.com/a-/AOh14GiZXNY8etjQUCi5GBGVkPZSz9WGbNHTVGFuC6OYYA	Show what messaage I receive in notification. Not a generic : You missed a messaage from.	1	0	8.76.0.118	2021-10-13 15:19:50			Skype
639	gp:AOqpTOFFryq5sCDZFSuUA02xHtw0IAqgeO1F74a3wRVsqJjT9adRpG0LIm0U0X8afe_geHNMnwZ11CT_xpsX3w	Christian Messarra	https://play-lh.googleusercontent.com/a-/AOh14GjOxGgqULDNHMC9ItzeCLPoMx5tslmB22WAYaEz3Rc	Clean and simple interface. Good quality sound and video!	5	2	8.77.0.98	2021-10-25 02:47:23			Skype
640	gp:AOqpTOEQrJiXyIwaqzhTXYra0tl4-xV1wonV3uxGapqQPB3VbBfMveGbOIy4_GKVAIMTsc346AQ9OUXqaIaDRg	Nourhanne Amen	https://play-lh.googleusercontent.com/a/AATXAJww6JWzYNjqD4BnpaRXidTERZQIG2GbgvI3Z23U=mo	Fix this app Every time i try to login it gave me error fix it fast because i need it	1	0	8.76.0.118	2021-10-14 14:37:18			Skype
641	gp:AOqpTOGYwmT0y0TN0CHnsLTbp2LDL-kwPsE651ye7HYtngrDf3WSxUhr5n6WliCbKWPRpvyNFCX3Z9rSFgVZrw	shahinur aktar	https://play-lh.googleusercontent.com/a/AATXAJx1aQeNRGgU_fmSsQ0NUN3FnmLYkP5ZcMyvP8yJ=mo	I did Arabic with my teacher and I could hear him clearer than ever so that is why I rated the app 5 stars	5	0	8.78.0.159	2021-11-12 23:33:23			Skype
642	gp:AOqpTOGMinvdJ-b45uiz2B98HzFRJ_j063WO63DvE4dIi5ij1_0q5MkC_oiYtRpnJD_0RfIpglFWK_G1jsijyg	XY Z	https://play-lh.googleusercontent.com/a/AATXAJzXDXHd9tZfGWbs601vSwFuUs-hs4DeFbosQpJj=mo	Very slow when you log in & out please solve complaining of skype users make it faster than WhatsApp instead of new features	1	1	8.76.0.118	2021-10-05 00:39:59			Skype
643	gp:AOqpTOG3nINLoSy2iuBktVhMImiHa-gnPgmurbd84FdN6cydYA7Iwr4r156pl9s46zCmFPUgAnNdegIBOG6pJA	Ilya Kukhtiy	https://play-lh.googleusercontent.com/a/AATXAJyqfYICEg6PXg79BTZy3hOkqtbvdTSk_A_bzlqu=mo	Aboid. Terrible connection for PAID services.	1	0	8.78.0.164	2021-11-22 18:49:21			Skype
644	gp:AOqpTOFAEwqmNJOVbDc0BxJ4piIjMLuCCxdkJ8SXYCqjOLmfuE8_v1ksD4Zo496BQEhi5TlbB80-qPI_sjp0Og	Jakub Kremsa	https://play-lh.googleusercontent.com/a-/AOh14GgHO_RybTIoBVzE88XHKRMM20Pz5-ThDke8jjufmA	Have credit but all calls fail. Viber is working so I'm uninstalling this pos.	1	0	8.78.0.164	2021-11-24 14:58:17			Skype
645	gp:AOqpTOFvDgIRMl2MO4UZZatOfuxb2mjyGISZvSr2_K_zjpcbgbrq0xiR4S6Q4Qo0DOeWO6vG2ysfSUEMJ0YSkg	ishtiyaq Ahmed wani	https://play-lh.googleusercontent.com/a-/AOh14GgCX9fcF6quds1c7-6HvoCMlUUSCfHzaRtOY-i4	I would rate 3 bcs someone ends call there should be. A pop up please remove end call option ..	3	0	8.76.0.118	2021-11-24 11:23:39			Skype
646	gp:AOqpTOGHZf96rdia-cx6bMKrr-Crh1G0ePdx5LI8fl4ZXziZvd43hDgETSjmxEsjIoIwz1kBrW4XE7Hncfafqg	Demon S.	https://play-lh.googleusercontent.com/a-/AOh14Gh-YP1rmjGGCJNRuYaVuiaUdj0xRDZiEiCxkGgXQg	I really love this app but only one this ia missing is "delete the account" option.	1	0	8.77.0.98	2021-10-26 16:22:12			Skype
647	gp:AOqpTOHFllORAFz5hR5V-fT1AmszVKkuLZP6Mf-T5dSea-wibkXmilLBFHAgcr7ddeQzWun4FqCP28GWvNhPOg	Golden Ember	https://play-lh.googleusercontent.com/a/AATXAJyNS36SQNrWN7l6Zz_I9P3kuKz9g6_aIdYk0yqp=mo	This app is super slow. Takes forever to load messages.	1	0	8.76.0.118	2021-10-05 22:22:50			Skype
648	gp:AOqpTOG6QxUxnO4flFB4tzpZZYVhjvJLdIO6q_2OqerHmUNEjUKyR7c6sr1wvWEN-Ctc8prhPZMEheS4d8lVhw	Al-Amin	https://play-lh.googleusercontent.com/a-/AOh14Gg7xiL1CCsQUckFDju6uPqJdaqd9olLJ4UpbeaYMQ	Not snappy at all. Very slow. Skype lite is faster and snappier that this.	1	0	8.77.0.97	2021-10-25 02:18:02			Skype
649	gp:AOqpTOEKD9Dh5ZTlsKrcpLEprf7uWqg9dORfGcCvVos50lh1NgkZJ0khOeVqONKCLbI9ebYTNU-VvEl6xRkZHg	Anas Yoonus	https://play-lh.googleusercontent.com/a-/AOh14GjHBiVMwL6nhCJy5Tsks0ZKPvaixty3frar4GrHkg	After finishing a skype desktop to skype desktop call I get a notification on skype lite for android that says "Ongoing call".	4	1	8.77.0.97	2021-10-17 10:11:34			Skype
650	gp:AOqpTOHz1ej66y5u6IxbIqLutU8VUD0eonChvC4ATP_BifJegnAL1PDKEBGpKTTkS0ETDivtNh0KqBqTimwDWg	Do Huan	https://play-lh.googleusercontent.com/a-/AOh14GjcbHknHfGn5t3dOsyGy7uvXmmqueHBtwORKOV1cA	So bad. So laggy. Join video phone and always auto get on microphone.	1	0	8.77.0.98	2021-10-27 17:53:18			Skype
651	gp:AOqpTOHG9yE6X8nP1bEolBq__y7diAbQ4HeLIpT5ZQEkB7hTizLTCQZn31WkFJuI5aggR3ZS5W-1PX-vyJI8tQ	809 Blanco	https://play-lh.googleusercontent.com/a-/AOh14GjO2AKqGFs-dTMRcFpzJ5J1qwQyxpylw-QArDsG8A	This app moves like it was in its Beta stage. The bugs are too much to NOT see.	2	0	8.77.0.97	2021-10-18 23:21:48			Skype
652	gp:AOqpTOGT4x5PfULQ60iwgaBGrXAeamm2hADfkApRP1Qa8dcsilbdC1LWH4iItL7g4vH7UcYD_Spr3hkXgDz1JA	venuzcloudz	https://play-lh.googleusercontent.com/a-/AOh14GguhtmMtxWAHzGlm8zmbrhjU-JmPCSCECg7T2qG	All of a sudden, I can't send my friend texts. When I send her texts, it has a red explanation mark next to it. When I ask if she can see it irl she says no. Please fix this :[	1	2	8.76.0.118	2021-10-14 23:31:01			Skype
653	gp:AOqpTOHXO5GKb8zOsm5-hsr5dR-XsxfI2xep9pd9baJWbK3219sxGb8TxN5JBnKeIYT78HyG16er5WXEw3sIFw	Farzad Alipour	https://play-lh.googleusercontent.com/a-/AOh14GiGb-xwOe3vXO6QWoy7pLghksNjyoZ0v-UZzFnprjc	Laggy and unresponsive. Video quality is also worse than Duo.	1	0	8.77.0.98	2021-10-28 01:13:03			Skype
654	gp:AOqpTOGroIHe0dcgEnof33aLkfZeWsx7iOR15N6hBhqqGlXdislu0eKqYg1WDL6BZERmY80pJh03Ios4joilaA	Chan Tsz Hang	https://play-lh.googleusercontent.com/a-/AOh14Ggmbj3YIf7FNJ3x9aLkeDsrBQKzj7s0T4NB5yXlrA	The ringtone is still here even when i accepted the call or declined the call	1	0	8.77.0.98	2021-10-29 21:59:05			Skype
655	gp:AOqpTOHlfZKE3U9e5VBzIfpvdDIWdaelhx2hxtvb2659ReRJNWvmu-y4F1qfvolbUbBcZMXFhUNenhzu2N_-CQ	Mansuri irfan Iqbal husen	https://play-lh.googleusercontent.com/a/AATXAJy9Ggp0PRI8kpnUj_7qvUdzW-FvRwxehuOGc88V=mo	Can't connect on video call not visible to others.	1	0	8.78.0.159	2021-11-10 18:21:34			Skype
656	gp:AOqpTOEP1O75YieH4GUfeNFEa0qcb1H1pST0s9UTJIIyPmefonVUijeVpP09cseZbz5zOnySjr5Y8iXp-aRlxQ	Etta Ferguson	https://play-lh.googleusercontent.com/a/AATXAJzcwrTA04o6xuu2YeZ3aohucJfjQ3fyTEFPREfD=mo	Usually works pretty good sometimes have problems not being able to hear the other person n vice versa	4	1	8.77.0.98	2021-10-31 20:23:47			Skype
657	gp:AOqpTOGgOC2Btf0tF_uUczdocxm1Pew6XDk51y3OpcuKS16R76a4Qkyj7ip-oI8IpEtUKffVMvZpbtlDs1uv-Q	Zubair Osmani	https://play-lh.googleusercontent.com/a/AATXAJxdw9KoX55c3ZO_Yc3kd10hDcKp-YI1xWsSWFPg=mo	Cuz you can not do so many things in discord you can do more an in Skype there so many bugs.	3	0	8.78.0.164	2021-11-28 22:25:08			Skype
658	gp:AOqpTOG8xHT5miN4PjL5w6Y0xEBmG48KIkDOll7yEMYEa_PdEvJoutwYEfVbRQ5jFBJ21h1n_mzY5ReAGUacoA	Yon Yo	https://play-lh.googleusercontent.com/a-/AOh14Gjjto1zdhpARfUepCzmUlIKP17MHNm4lglI_75xSg	works well and easy even for my elderly folks	4	0	8.78.0.164	2021-11-28 00:31:29			Skype
659	gp:AOqpTOExyleTpCTgEn7aAGvDPC4BAQ0JSbo_poWJLfeKVdFmOFEbYnjQo_9anKjgop09jllTRQjKUjB3u8BiMg	Donna Clawson	https://play-lh.googleusercontent.com/a/AATXAJxnopgbNfSl4bomZs6spAojMgs5vNn11chFrn5n=mo	Horrible couldn't connect and tried on both ends several x even after restarting. So ? Wow?	1	0	8.77.0.98	2021-10-27 20:14:21			Skype
660	gp:AOqpTOEIajAO1hFk45oGK4Rj2DiwrXnarUprYvcZpEKfJ7dRdk70YiIzG5zzkeaYv3UKRlg9ptilJDsUqIPY-Q	John Maddison	https://play-lh.googleusercontent.com/a/AATXAJxxsW6IJ3xxOL3yA_mBj5k73zaF1f7a5Tre0GsH=mo	Worst app ever because anytime I try to sign up it will say usage time exceeded try again tomorrow	1	1	8.76.0.118	2021-10-09 08:08:52			Skype
661	gp:AOqpTOH31A04NWNhbwRjbuuH6IfN3Rtfjs3O0EAVp3P5xeoD64HRSC6AFTTD8NFWIhekZNx8qFTegW0ys-V0xQ	Vivek Mehta	https://play-lh.googleusercontent.com/a-/AOh14Gjl6EwdSodW9DNNCF4537E0_YVmKzSRUU8VnBuMAw	When we open skype either android or iphone i can not mark any emoji on any messages then I close skype and open again then it start working	3	1	8.78.0.158	2021-11-05 21:04:17			Skype
662	gp:AOqpTOEXvi4yZLrNLVY7PFj8OyHXTsyQAn2CXvyEfUmSEmuHDi_JBjloSRiBQbx0frO5WqsEi2skEpJeno6Cdw	azra uzma	https://play-lh.googleusercontent.com/a/AATXAJxd92gXsY3mFSMhkuC3Oh2ThVbKwYTse0UL8l63=mo	Skype not working in a10s ...only show video but not receiving sendind...	1	0	8.78.0.159	2021-11-11 14:47:39			Skype
663	gp:AOqpTOF2Nj320UaL-8IS9XSycnF6XSyfveLV2Cvk2Z69ptDgvhVoFrXgeySwWJetLugp95Fs5jbQoEBv2rMaEA	Solomon Woldegiorgis	https://play-lh.googleusercontent.com/a/AATXAJz37C6GqChqpHCJvEr_GXKydy-mWVL0z70uY26A=mo	Excellent Both video and audio were clear, though we did not use the video much.	5	2	8.77.0.98	2021-10-29 18:43:11			Skype
664	gp:AOqpTOHZfUwklBQBHRpfzB5C6vU1kYsXD9hgmYs-pE8nm2yHdzQjNZyQPLpxEHmRxjFTBFPYyH9SJ550Dc2M0g	Melinda Ang	https://play-lh.googleusercontent.com/a-/AOh14GhKobEocngTkNwDpTIKvtsh-69roa7Wa-ADEUmm	Super convenient and very affordable rates to make calls from anywhere in the world to anywhere in the world.	5	0	8.77.0.98	2021-11-03 20:32:52			Skype
665	gp:AOqpTOGFjfMynhu05BRFVbO09nvFHMJREKarqC37g2zDSTubWPJvB6xpIpMrSyAsg4zuOlZaSJEOoRNqUef-pQ	Hannah Maia	https://play-lh.googleusercontent.com/a-/AOh14GhBMmytMDB716mQWLupDAPJ32fePSjy2zlc1941	Crash on Android 11. Make it like Skype lite, many users will come back.	1	1	8.77.0.98	2021-11-02 06:37:53			Skype
666	gp:AOqpTOEOd5QMsTJaYTBtfBY0qxK7xXXb-LJwBuHTJZqoaWRZpZdvDTiulqt3Rh4Moymc3yGTfJu3jdHEJ-SAVw	Mary Allnutt	https://play-lh.googleusercontent.com/a-/AOh14GhAN81TQykgoimh6miu5rzbSssgFdkAc2LJZBST	I paid for the service and am still not able to receive any calls. No live person to help solve the issue.	1	0	8.76.0.118	2021-10-14 13:37:03			Skype
667	gp:AOqpTOHvma1zlZTKrDFP6tCyluxF90f5ySv6oFVoWopQp8phVug_UM5YNx-2o8U6QlSrcFIXVhoj7z58cvV0FQ	roshanak roshancheragh	https://play-lh.googleusercontent.com/a-/AOh14Gjott_GtwI3Gz0yvuzNDaf9wH3X8pIXdYrkDg3r1g	i use skype for calling my friend and reading book together. we have been spending some hours every week here during Covid 19 period for , for increasing our knowladge, our happiness, sharige our hops and feers, thank you	5	0	8.79.0.92	2021-12-02 22:12:18			Skype
668	gp:AOqpTOErLrns1dIFbmG9YfQxlPqjrwfDTv8Tx-gnNRF3pKpCs15dc5Wwtoa07S-ULJDE2_QVdrh2D2XiVnClxg	Hema Latha	https://play-lh.googleusercontent.com/a-/AOh14GjCW-alwJtqmi5IXXtn_aEYt1HIcqYXM5NHix2B9g	Not able to get audio and video in tab, bad experience	1	0	8.78.0.159	2021-11-08 12:19:18			Skype
669	gp:AOqpTOHSKYtxGIubfN25fGl7R7ec9u9PCX1MULuFPpPnWiDrSgYX4-V5t1X8zwBEF6hKVGxu3nPKp6s8y3qfeQ	Gina T	https://play-lh.googleusercontent.com/a/AATXAJyq8iNTY6N9dyzqdNQ8zBxng6h99Zh0fa3QuuvY=mo	Has become expensive and is really hit and miss.	1	1	8.77.0.98	2021-10-31 17:56:16			Skype
670	gp:AOqpTOFu_jeOYUbb8OaX7nZ46Mk6mUJXbiMBs-ar-sEXiHvGsPNlPJpc1Iy8XnOeOVwJCU59g99CrS0O_OXB3A	Esubalew Chekol	https://play-lh.googleusercontent.com/a-/AOh14Gj3sEDSsdpjp6Th_6uCfy9qY-X8uYAwkbYRJ6FHYA	I love this app because it's the best of all by providing Quality video call	5	0	8.77.0.98	2021-11-15 21:55:30			Skype
671	gp:AOqpTOHA5No_caWZiJJhSuRZ-pKdNGGX-zPt1_DyiqyFFfZWp6i99HbwscU39WHdhRtmcRMLAkOql_3EdW0buA	Gurudev Dutt	https://play-lh.googleusercontent.com/a/AATXAJwx4stdKNkzeULNp9s1yiyGijoisib2WR14S2aW=mo	Microphone doesn't work on video call..app is slow responding.	1	1	8.77.0.97	2021-10-21 09:48:15			Skype
672	gp:AOqpTOGkTvsjGXnklEinJVi-fYx6OiZ7eJIi-8sy6xdW9gxj7zd9rAMdX26CIkma5NxHNOvKNcV0qfvF8oa4hA	Yennhi Truong	https://play-lh.googleusercontent.com/a-/AOh14GiGL3a6NQLm3fuewPiBFHt2pgtwqDKaeC8PlNJd3Q	cant receive message, bug all the time	1	0	8.79.0.92	2021-12-01 18:01:41			Skype
673	gp:AOqpTOFrJOqR5BM7TZm-2-19tLQyukHwEXNSAJhZiKR-mvWDmZFV1ZNgZPaYB8RugoUkw_-MaeFyV1Vpeso77w	Anita Oliver	https://play-lh.googleusercontent.com/a-/AOh14GhPJs_zoXewlGKQg6FQHxM54cAk58nQVzZNfQWS	Skype never lets me down. I've been travelling internationally for over 9 years and can always rely on it to keep me in touch with both family and business l	5	1	8.77.0.97	2021-10-19 01:01:41			Skype
674	gp:AOqpTOG9tL14dpilsygTsxJL2JNHIYqvl7Y161HQ486j_nj8QpvCo-c7kS9XH2enV3FIt1uzVM3GjzSwcCAC6A	Sue Woolley	https://play-lh.googleusercontent.com/a/AATXAJzqqeokzqvvNuJ5OG3oFyOpfhTxEyZxOpznEzG4=mo	I can not always open Skype at all ,having to try opening it number times ..	2	1	8.77.0.98	2021-10-31 17:57:40			Skype
675	gp:AOqpTOH-Ey0CPrNewTPNDlX0EZgEm0ke4H8zawtk9w7kUXHJndJdmgacvpLv6tppfUAgxTX0eVdNJHV6nAjqrQ	Arni Leibovits	https://play-lh.googleusercontent.com/a-/AOh14GiESCKjhxG6JfNpOe2w2Rxp2K-JtwxbmrCoCgd7zw	App keeps freezing. Cannot open web link in browser.	1	0	8.77.0.97	2021-10-18 20:19:42			Skype
676	gp:AOqpTOFzXFfigTaPK3yNw0JTbD21WOBZj0ZdBdBjZrvAVlWlXnmzUkA7BSkBTImIB2Joh8yAKSma-XkQTgSLxA	MadBuilds	https://play-lh.googleusercontent.com/a-/AOh14GiQqZLsONpGIesPE17Tn87UelPqQII7wcVH3CLW	App can't download videos keeps going back to 0 percent. What a waste of time.	1	0	8.78.0.158	2021-11-06 10:18:25			Skype
677	gp:AOqpTOFfHs2QuSOZ_Iuyf3Rv6FBgtjcqmewGXD5vkTyk8NF3hXgRqtNkEs9VNab38H6P9S-Q1Dz2UUq_N_P2ww	Juan Proaño	https://play-lh.googleusercontent.com/a-/AOh14GhnrNEDkI5-XYLC6oEep47zcIQFoBkcHXZbdMeI-g	Once you change the app it mutes you. It's just crazy that you can't multi task with the app	1	0	8.77.0.97	2021-10-15 05:50:03			Skype
678	gp:AOqpTOEpmq0QSILYDrPYLWTpTqfOPraVLHty8YSml9gmre-GHQV1cWci0tc9U0B2WAlYi6N2BKUInf-26gsBQA	Tariq Mahmood	https://play-lh.googleusercontent.com/a/AATXAJyZUptG_mOzQ0Gai5WL9rB62Gru5cS0-vBcG4qKXA=mo	Hi Skype. Why are you doing excessive padding and margin standby? Right now everyone is in the same position padding & margin using excessive	1	1	8.78.0.164	2021-11-19 01:17:11			Skype
679	gp:AOqpTOGj7aBIrJJ3YJEhuGzRu9podDT5g2LiXwlZ_GGdFhhfH6XKrgVDs6vp4_whCl-8KQgvlblxmhO068pc6g	Martin Cibulka	https://play-lh.googleusercontent.com/a/AATXAJxQy5ATAOAv6OC3B_HufwH1l5nX2VLpVSFq9Bw4=mo	Terrible reset password. Can not use old password.	1	0	8.78.0.159	2021-11-10 00:03:57			Skype
680	gp:AOqpTOHN4vg9tNGeaRwuykEPy2rBegx-6A2gzPY9woBSD9p-9CMiO0B3UNQe_wb4XYfbMDyMDkK1YJfoaemhhw	Амартия Саманта	https://play-lh.googleusercontent.com/a-/AOh14GhMwl310Zt6d8L6eTiYovpcSpLYrtMBUH9MRCGp	After frequent interval of time it automatically shows the startup screen while in a meeting.	4	0	8.77.0.97	2021-10-16 08:49:03			Skype
681	gp:AOqpTOH8tpzEscQ-kFj7bmJ_-iWeAH6xA3QMotAwXSeGaHS4wFidDmt-bBAz9iIkWBPSvesQBvfqLR4spcGr9A	Nusnik	https://play-lh.googleusercontent.com/a/AATXAJxikSsJgFSXSolJXh53YsvRY97zuD_FcO7mxmAD=mo	Since Microsoft took over , Skype doesn't work properly no more it sucks 😭	1	0	8.76.0.118	2021-10-10 02:07:25			Skype
682	gp:AOqpTOFg8ga8FsEryLPZE3pZmBHD8dqMY7AwwsWjAcfd1zb3GgbDuwbamVwmrKCWIP_vrPEKgTcMR6MaiOc5wg	Jordi Riera Ayala	https://play-lh.googleusercontent.com/a-/AOh14Ghgc9AbEQJjyUw8wnUmLExd9xyZFPgaQa_dtAheog	Very laggy, bubbles feature in Android often crashes.	1	0	8.77.0.98	2021-11-04 04:22:59			Skype
683	gp:AOqpTOESXL_4aErQygALBryYBJuhkJZfk2QBmh-nGgoM0ERn9pQLWGqi-ZCgr1H_a6EsD8a3Y3BJgmzgZWfHUQ	Gvidas Dambrauskas	https://play-lh.googleusercontent.com/a-/AOh14Gh4kkw5FOKbmzGMaDlLIFOTRyl98XBNFEIx6RulsA	Very easy to use compared to nightmare that is Google chat with their spaces....	5	3	8.77.0.97	2021-10-17 01:55:15			Skype
684	gp:AOqpTOE6hcR_tiFOfYirbbJ9aP-TmFIEcCK1Y2rASJFvHdz5MS928c-S-WCdF9uHBAw2LcFslVjiyuc14Vjztg	KleioPlayz	https://play-lh.googleusercontent.com/a-/AOh14GjUrplnsMfYyQdjc4466FiKlqvU6g8rxUviv4UGCQ	I LOVE SKYPE!Helps a lot with calls.Too tired to open the phone app up?Use Skype!	5	0	8.77.0.98	2021-10-23 23:41:12			Skype
685	gp:AOqpTOFu0MWL8cSt-PQUBPgxLyTVHzk1cWOhAYihJsK5IQkROPGZj2YDVdo5Wa9Pe3Se8M53U8z8T2apuar11g	jayarao thuppari	https://play-lh.googleusercontent.com/a/AATXAJxj2Yd1D9HezUMO55YBUImx-3u5HXu_ADafGlaS=mo	Good app........ But when i send a message its showing that wait for a reply	5	0	8.76.0.118	2021-10-12 22:10:14			Skype
686	gp:AOqpTOEgNyNuKg1659VTjGYDiGXuasS8qfniIzXwmfWKm435CJ0fOwwH5KtgPHjYU2lFEjrAIzHgmQDLveleZA	sophia darling	https://play-lh.googleusercontent.com/a-/AOh14GhZ_K7waumBotQtaCEt9NnqrxtId8KHcmsHjDnWUQ	Wht the hell I update Skype an now I can't hear anyone wen they call let me guess it ant going to get resolved anytime soon	1	1	8.78.0.159	2021-11-06 06:57:31			Skype
687	gp:AOqpTOHJ1uYYix5OGvjhdNPhOqx75kRCM7Xe91aT0Te6U6rJ0TyPycGn9-n31ytVDooSMZxqWo-4RoQn8zJ9bA	Inno Ana	https://play-lh.googleusercontent.com/a/AATXAJx4a0bnhu6OAyZxC1swQc10WARpiviyCuIBqUVd=mo	It's amazing but sometimes it won't load of the voice messages but its amazing I tell ya	5	1	8.77.0.97	2021-10-17 20:20:00			Skype
688	gp:AOqpTOFTx7GtXzDxkv8hHwgh0ZZYMbg_baPskt1h6FLkAv4anYCsyJNeajWU_b7w0nyPHrOav7ix5qX3BL1KbQ	ceyhun qasimov	https://play-lh.googleusercontent.com/a-/AOh14Gjzm5PVf4HBOMFGnMXvRLvoOg9kFCTcxUhvqQpkUw	Conflicting with my 5g connection No working with some internet providers 4 Often unable sign chek your internet connection issue thats why 1 star	1	0	8.77.0.97	2021-10-14 23:54:18			Skype
689	gp:AOqpTOEu8huVLY02rWqDt_PstwKv0y5UaNkshEvzsg3yRrN0x-9QH8bn2UcCuCqqwM7352UJm-OfM2xfEEucFA	Phickauro	https://play-lh.googleusercontent.com/a-/AOh14Gjlxe_deotwV5W8y8xoKjdyAZ6k37BdYvHyVjrS	Poor video quality EVERY TIME regardless of connection speed.	1	0	8.77.0.97	2021-10-22 03:10:24			Skype
690	gp:AOqpTOHch97syFGZ3sbjxkBqtA2jpOafuFqps1YvuJTia9mj3OGGdRkRsUXk67e2pGaACCJJ5PXiKtjwLWKtHQ	Paul Wagstaff	https://play-lh.googleusercontent.com/a/AATXAJyZDMtZKEMdFt36DsFKAEgviW_IySeUO_23WtNk=mo	Cannot seem to be able to get my speaker turned on	1	0	8.79.0.92	2021-12-05 23:05:09			Skype
691	gp:AOqpTOEWTfvCdJEE_-71DMZvLijpsLgrMQthIcVwTzcToEnRrq0i3jS6czwv4H1s_VA9kvRdLERVQnO4stvmtA	Abdul Moiz	https://play-lh.googleusercontent.com/a-/AOh14GgSgatHyVk_6xN2oPeNoe78O6V1kOX7bYOafXiT8Q	My cam and voice is not being listened on the other side ???? What is the issue ???	1	0	8.78.0.159	2021-11-07 08:52:51			Skype
692	gp:AOqpTOEcqz2DvATZrw6wpdqsERwPDMtxUbHEpTlCebn7eM-u0x2IfTleEDv5Nu3Qy8u-Sn7WxXa5Y_3MIyPFOQ	Brigitte C	https://play-lh.googleusercontent.com/a-/AOh14Giyd9d9ZylD0vYV2HdNg-QUrnzzRSnoVs3EJt0n0hM	If the internet connection is good, works perfect.	5	0	8.76.0.118	2021-10-01 05:06:13			Skype
693	gp:AOqpTOFupPkIFPTRTjgAYXfj474Fwo_I4D_FL8LWLoDkM44MH9RjzuF7nWSy69p4qblB6sXnu7Tauctf2W9SAw	Trevor Clarke	https://play-lh.googleusercontent.com/a/AATXAJxnIbFa33bWMVQao8RnRSGIR9ibR-Kxghs2wvRg=mo	No longer connecting to phones, not allowed to select zero stars.	1	0	8.78.0.159	2021-11-06 18:13:06			Skype
694	gp:AOqpTOHfzl4oAwabhyIkiY3MHeSZWrUFrcmJc4LTLw1OYuIYXcM50PT6UfhowIo9Ya6AL8J5-j1k2AU1eJuALg	IM Available	https://play-lh.googleusercontent.com/a-/AOh14GgKdX0YHXot_r0bMzKGA3g2JsVJlRXCLrltBb2olQ	Skype moblie app suck it takes forever too load msg on low end phones.	2	1	8.76.0.118	2021-10-07 20:19:59			Skype
695	gp:AOqpTOGPDBQD1Jh-VPsXMoymZLFVBE3vxIHgnGZgNWmV6FsVxB65zVvsnK87ruovQ41M7v_Yc5bJU559UQNYgQ	Ričardas	https://play-lh.googleusercontent.com/a/AATXAJwg-POrLFgd8SIHXBp4bN8aspM3Ve9zAi_pdktk=mo	Clunky and full of bugs, new version is even worse than before	1	0	8.77.0.97	2021-10-23 03:06:52			Skype
696	gp:AOqpTOFHMI1pNxQjNtMD_PAyz-Cd4oCt5KU1QnXYv4OTOD95PT5Berg66_3wShgnbrzOLbof0kpCuHevrY3mmg	Andrii Liashchenko	https://play-lh.googleusercontent.com/a-/AOh14Gh_UkpsEnkwOdXYaP7qoLzwhdOZwV10iWULWlLLp7Q	Hiddenly uses camera and microphone. Thanks android 12 for report that.	1	0	8.77.0.98	2021-10-28 10:59:20			Skype
697	gp:AOqpTOGgWKrXJWYWpHUWg_cxcYSS3xydgxu4NdFd-kHdgMYATkckNzrEEXj16NSZsl8U9Uc9QWszqk54BIqtNQ	prinston hardin	https://play-lh.googleusercontent.com/a/AATXAJwZBkv0yiATDn0ut6bIcg1zSJ1-dIoPwJAsXZ4P=mo	most consistent phone app I've used. very little issue during use..	5	0	8.78.0.159	2021-11-14 16:10:39			Skype
698	gp:AOqpTOFwovrjofnlJXzG95blBA44yRXzll_jasXgDiEMAG0uzJSsfycpg2xLYQb4IEo_mcH3ztiyaIGHv2DWcg	SUDARSHAN ASHTURE	https://play-lh.googleusercontent.com/a-/AOh14GiY9P-9ySiekPEuKhJO1-Zs06Xp8YeQ2r0lOudasbA	Works very slow. Doesn't show notifications on time.	1	0	8.76.0.118	2021-10-07 10:15:56			Skype
699	gp:AOqpTOG_BK5mWbcEJXOKMIxwMxBaNYhg8bxtGR7PPzfarVNwpSO959ptCl_Ly5fFRQWNGf1qbjmy5MKtpCfZNA	Musi Musi	https://play-lh.googleusercontent.com/a-/AOh14GiU6x7yJf7DDUfmm_KdCS70VTyFqyYtXiCM0HCg	Voice is not loading ?	1	0	8.78.0.164	2021-11-23 19:52:26			Skype
700	gp:AOqpTOFBG8QbCInxKro8c2fSdzchHZMK7E_6gQ_0Zum7Ux2zZosn9qrX-YItwYq5FLndG1HoJJXto5PXkrtYBw	AMIT BHATBHAGE	https://play-lh.googleusercontent.com/a-/AOh14GjVyCxXmbJuhjtJ-e7x992bH_lvdT290wFSw_7RDQ	Worst app.. Only 254kb pics not downloaded within 20 min.very very very very slow app	1	0	8.78.0.159	2021-11-13 21:39:58			Skype
701	gp:AOqpTOGVzVZKWya90VD83iEH4SKp5a8J07NCaNApOypx83p-A-kRQ8Yy9eGuEvsqltYQlVS_kqqN6lQI_IoHAA	kiri aakash	https://play-lh.googleusercontent.com/a-/AOh14GgdHxRMQhAG1xwJfsidJqw9PEqgrehWIoZc3yQHGP4	Please resolve my issue It is crashing in my one plus 7 pro from 35 days	1	0	8.78.0.164	2021-11-23 14:23:16			Skype
702	gp:AOqpTOEax-s3HxLqmyayWdQSNVkRiDHISUkAVTrmjhO7ltTVXbNVB9Avs04kCWKWtIACLIS-7e_pRrVPFeE9Bg	Constance Richmiller	https://play-lh.googleusercontent.com/a/AATXAJz4TygJEBWv0Jir0sgllVUeT5pg3ULDAgZ3HXmm=mo	I do like this app it has a couple of bugs sometimes but other than that it's good	5	0	8.77.0.97	2021-11-12 20:33:34			Skype
703	gp:AOqpTOEGlOOktB1UPRHD27fE9TxXVqD97GZGKyT7DKcoRLqmKsKtUxtO3j5QC3MvMIv_EzCGazUzF_WvCVlmYg	Felicia Jones	https://play-lh.googleusercontent.com/a-/AOh14GhRE_y9S_79CAFzRQPsoZEk9zsiYRqsu_BhW6Nruw	I love the experience I chat with family members out of town I love it no problem so far	5	0	8.78.0.159	2021-11-07 21:56:24			Skype
704	gp:AOqpTOFOOo4kq40Bna9XVmgARb1jqAeVWea_Bwo6Y1Pz81MDeU0qS130WfxgE5jovBqbrlq8OOGuMlGvPOjyuQ	Sots 666	https://play-lh.googleusercontent.com/a/AATXAJw8C6aBMJ7zzKs2jBmOPF36gPilpK4qm2yLq-AR=mo	Doesn't have any sound when the call starts... Don't know what to do!	1	2	8.78.0.159	2021-11-09 02:17:42			Skype
705	gp:AOqpTOErQQiSjZ2X-dCpamtZ0HUdHjSd4fuZasvCQJkFF0RLDKvjsUQygDYZOKnvJb8JeIbibIN38ulXm2oetw	Lucy Williams	https://play-lh.googleusercontent.com/a-/AOh14GjowYHaB--SnG5NB6A0Gj4us2RFcrkiBYowwLgH	Can't log in through the app there's no verification code sent can't log through it	1	0	8.78.0.164	2021-11-22 02:56:39			Skype
706	gp:AOqpTOHW_0rpO7CZKR_X_nPQSd_C7Z9SE85yVA9vDwEye-CVTOYXTUe4nIbsu4gE2v4DZDNLuKCvQtIPhyAuGQ	Stefan Q	https://play-lh.googleusercontent.com/a-/AOh14Gg8SEHhBuNsMpS27jdACxHnWmJILRJfMX3T3FDbKw	Frustrating that you can't see your password as you're typing it in on your phone	4	1	8.78.0.158	2021-11-05 07:45:09			Skype
707	gp:AOqpTOExg_njNwjj5SCJuku7mqjoRqpDgpzBitc0hpOV1KN_vdZBvR9_WLg5XuyEiNmiMp1zCED5QYqDGXhMiQ	Pritam Pawade	https://play-lh.googleusercontent.com/a-/AOh14GjKhfD4eOiBazGxwcVffwCjP5xZn61YtDwNcEi1AA	All 5 star reviews are fake This app is full of bugs My organization using Skype for communication that's why this app is in my phone.	1	0	8.77.0.98	2021-10-27 19:51:29			Skype
708	gp:AOqpTOFMvhnUSzSUfry8nQPR0o_9Audkj2EyKwdePtvRwTvd7jj-MCMW_1y6x0XCQmI1VG7tovFYPMBMz357Vg	Vinod kumar	https://play-lh.googleusercontent.com/a-/AOh14GjJJ6o_S5jivhPMogWtNoAeAGejL6AC05y1GOQMeg	App have an issue i can't connect my call On skype kindly solve the issue	2	0	8.78.0.159	2021-11-11 01:14:04			Skype
709	gp:AOqpTOF6SmVFlwIdMkS7uFtWPotJaErtsIYvBKVZH3Nx1n4Aw1SyXWqj-r7fCm02nyZakfAjswqlBvcBUc5j8Q	Dante Sparda	https://play-lh.googleusercontent.com/a/AATXAJw8a1WD-GCxd8-0Vtvx2UHYoSi1mlY3Jf8O8rai=mo	Very slow when downloading a recorded meeting...even if its 2 mins only	1	0	8.77.0.98	2021-11-04 16:20:24			Skype
710	gp:AOqpTOGq4SeVCA6A6q3DwL_ILJOfMvfcVWHe9MsQ1z4rvj2RG0-RWgkM6KAFCiqXl09GNjcd83Qxk8A0jQGWog	Niraj Shakya	https://play-lh.googleusercontent.com/a-/AOh14GjikolsWH_j6EM7r8t6FonZaJhMwmTHXRyfZvYbcNQ	cannot open when apk file is shared. I download the apk file but open button does nothing.	3	0	8.78.0.164	2021-11-14 12:08:25			Skype
711	gp:AOqpTOF74pMC4mFyvCaltc18hR4e_c53tiRy3JjH5OzBJ_9ncX3HpXMCvCK_TrYwg6VyD66g83wAsDLrBT8o-A	SNAP VLOGS	https://play-lh.googleusercontent.com/a-/AOh14GjTuh_Kej2y6Ezo8fTH0HBm7NEN_JiFC3BArww5oQ	Useless now skype other end caller we cant hear suddenly line will get disconnect	1	0	8.78.0.159	2021-11-11 17:43:29			Skype
712	gp:AOqpTOFZx6MGwnzPREagseKgre4ZIU7BhfDcwhoArndp3mTEJO4s55m1xcEWG9Z09QkNLF8zmG3z168izWwDTA	Jan Steiner	https://play-lh.googleusercontent.com/a-/AOh14GgoH2wz9bIz-p5NTvhO_Xszg1mq6-dF-U1xnuH7WQ	Worst Desktop and app experience EVER! It just isn't responsive at all.	1	0	8.77.0.98	2021-10-29 01:16:19			Skype
713	gp:AOqpTOHuukM1hXaUx8sK0GjIV9ybpFf6VL3e4h0VSuSXFpcn9VrkNMTzhFrFCMIXDSFLgf-4YAyfjtu9NkwD8A	Randall CASWELL	https://play-lh.googleusercontent.com/a/AATXAJxiEOMtKL1b64giGmSG_6JQNiyo_SUTAwxL_vAr=mo	Not bad for free. Slower than messanger but iit works	3	0	8.77.0.98	2021-10-28 21:17:54			Skype
714	gp:AOqpTOHoK5xelNcDX85zdyHc7Er0c9TEyBRDF5yLav7eduHA6XLPUg5wg0F_9u5a4z_ug1tHdPX3mkIHfGYqfg	Angela Kitzan	https://play-lh.googleusercontent.com/a-/AOh14GhdhOxiIQ_1mFO9Y8qmVy3IufUp7tTMGCigFcA_Etg	Unable to send videos. Very frustrating	1	1	8.77.0.98	2021-10-30 18:56:03			Skype
715	gp:AOqpTOH96pbsrEANzW3NDb9c5CapudmN4qw310Ss-cRxYaHRdFJfeb0jQRpKKyorqQg8IxtznSJ9if8j4CBtWQ	Samuel Abarca	https://play-lh.googleusercontent.com/a/AATXAJwoYHmZjXkfn8WcI5zh1bmn7mYc4kdeWT3VaEib=mo	yes I could hear it very clear and they can hear me too and it's a it's a very good app I recommend it to others	5	0	8.77.0.98	2021-11-02 02:59:34			Skype
716	gp:AOqpTOFrag9kkS36I9yb39j-3_TWiKPzM_PqKTht5R_LCroHr-KHKadOzGSlBd32xtALzWtQmzbB3NH2jryR4w	Toan Truong	https://play-lh.googleusercontent.com/a-/AOh14GgI27PlF3CdecFAkcQcAV4MLu5csfFtwTJd_wsx	Too lag on Android 11	2	0	8.78.0.164	2021-11-20 13:23:15			Skype
717	gp:AOqpTOHfT3ksNbrohUznVpnjiVV_R1iDWLsrywfwzEG776GPubFfUAB8dOnRrYDoYfVEAucno6KHtU8x02sp2Q	Doug Milne	https://play-lh.googleusercontent.com/a/AATXAJwFxuNYb-GekbaRCtiOceUIQZxyG4u63g247Ybv=mo	More than satisfied. Good clear communication.	5	0	8.78.0.164	2021-11-22 03:47:35			Skype
718	gp:AOqpTOHyCxH0E2b0Uh5xnG4f0lIOj-MWjk5P2afQoyresrIK3hM5aOsaneSa99xivRjzWGgRA_ECNI9uRPBmZQ	Robert Cannon	https://play-lh.googleusercontent.com/a/AATXAJwQVYeF3Tq8Eta1rLauMR-tgAOEGhxwUpj9THMN=mo	Skype for me is just brilliant, i love it.	5	0	8.76.0.118	2021-10-14 15:04:38			Skype
719	gp:AOqpTOFmp-a1qotVmibjsdk0yplqUE3qnnX2_D5s0seaLyxdkppthUYDpO4B_8HDoZzNuYuqZVkNfpZOqLD5-g	Jose F Delgado	https://play-lh.googleusercontent.com/a/AATXAJxTKSCeABG4ufk7L6y9GqTGD6CnY7PBl3vJxYxwi-s=mo	The slowest chat and video call app of all the apps available. Garbage.	1	1	8.78.0.158	2021-11-06 13:30:21			Skype
720	gp:AOqpTOHZ2Ax8H-M0mB4Vp4NohtbkT0KUwX-raHnybhmtkk3CZ0YyIT0wmFyTEybBwO0PXPEdXza1OkLxdOZjNQ	Klara Campbell	https://play-lh.googleusercontent.com/a/AATXAJx540wm_JYf1zmMkpc5HIVqpxn1Hi7xakC1XEu3=mo	I love 💘 skype it is free and if you want to install this app do it 😃👧 and it is not expensive it's free🤑🤑🤑🤑🤑🤑🤑🤑🤑🤑🤑🤑🤑🤑🤑🤑🤑🤑🤑🤑🤑🤑🤑🤑🤑🤑🤑🤑🤑🤑🤑🤑🤑🤑🤑🤑🤑🤑🤑🤑🤑🤑🤑🤑🤑🤑🤑🤑🤑🤑🤑🤑🤑🤑🤑🤑🤑🤑🤑🤑🤑🤑🤑🤑🤑🤑🤑🤑🤑🤑🤑🤑🤑🤑🤑🤑🤑🤑🤑🤑🤑🤑🤑🤑🤑🤑🤑🤑🤑🤑🤑🤑🤑🤑🤑🤑🤑🤑🤑🤑🤑🤑🤑🤑🤑🤑🤑🤑🤑🤑🤑🤑🤑🤑🤑🤑🤗🤗🤗🤗🤑🤑🤑🤑🤑🤑🤑🤑🤑🤑🤑🤑😬🤑🤑🤑🤑😬🤑🤑🤑🤑🤑🤑🤑🤑🤑🤑🤑🤑🤑🤑🤑🤑🤑🤑🤑🤑🤑🤑🤑🤑🤑🤑🤑🤑🤑🤑🤑🤑🤑🤑🤑🤑🤑🤑🤑🤑🤑🤑🤑🤑🤑🤑🤑🤑install this skype	5	0	8.76.0.118	2021-10-03 19:06:32			Skype
721	gp:AOqpTOGH9duXQOFevDWTQiHhR6_wIa_Zta_7yxiqJ6Zk9wmLM-zw_7ljaQTSxuKehNseyNsVSE7-sEbhCQbJ2Q	Divakar nkl	https://play-lh.googleusercontent.com/a-/AOh14GjqvqtUNTOmJzN8UbTVmzjwFY7Ix-b_aXyXyFNwdg	Very worst application I'm recharge successfully but can't add Skype balance	1	0	8.77.0.97	2021-10-14 20:08:55			Skype
722	gp:AOqpTOHvXHV6vnQ_-7hk2DA_ste2jhx0YulWGJUGtFmUOpQhCjfz8hshuIlKJ251XygJegbcDDc0w7bdqaIfWA	Melvin Davenport	https://play-lh.googleusercontent.com/a/AATXAJylA26Uoj__GnOVEzfb_fSMAzpanR_mn35XUHljjQ=mo	Most conversations on SKYPE were short for cost sake.	3	0	8.77.0.98	2021-10-21 01:43:18			Skype
723	gp:AOqpTOHeQulA24MVB1VqxoMNsRQsh9sDiK9_0TzntcmWiKUJ6aTfV2-irC1yszGFBCfG4kCdXlVZWqV3q6_rTw	Bhavik Patel	https://play-lh.googleusercontent.com/a-/AOh14GieC3wYuI83zMUdULfGhftIXAfOmZ6H0_znMwgsuQ	Even if force stop, application auto start in background.	1	0	8.76.0.118	2021-10-14 19:50:56			Skype
724	gp:AOqpTOHQ5mHX9-XD6yBIliZSDu2A39pBCASOC2w4gZGvCbOre931aozk8T2Am6oOq5oFmC7WpozhzC6erlZI0w	Johnny Zgheib	https://play-lh.googleusercontent.com/a/AATXAJyY5utyxeQcetXgAlk9O0aQZsWHRK1OI3Qs0270mnk=mo	Please give us the option to delete Skype account permanently without deleting Microsoft account.	1	0	8.78.0.159	2021-11-13 20:37:19			Skype
725	gp:AOqpTOFatTXojhDo9w77gS3rnxIAD0EYOAdvmkDCG0rCH_mw-udv9BgBcfYPgxz3_NxD-syN-krihJ-8a1garQ	Amatulkhader Fatima	https://play-lh.googleusercontent.com/a/AATXAJxRSgc1n5jUMmhqUQ9d9_pTmnG79foYxg3GuSxy=mo	Beautiful experience with Skype App, thank you so much Skype😘	5	1	8.77.0.97	2021-10-30 02:07:11			Skype
726	gp:AOqpTOGgzpsrPbUHBXO7HDNzXWyCzlDL99sjP9i41aNmnG4On83t2Adt1TwRbhcxNJBwoBOtN2Txp89RYDOc9A	Chris Mahan	https://play-lh.googleusercontent.com/a-/AOh14Ggrw5gqfPpCloJV3c5_dzI3utxt-vywcQ81kSqK	I like it but wish that it didn't automatically start up when I turn on my computer.	3	0	8.78.0.159	2021-11-09 21:46:38			Skype
727	gp:AOqpTOFztKLdjFEciZBD_OESt3_a17hfZA6hnO4vXCX_SaLQl7Fp9cjBHQ-OX66eKyS0fACiWFdH3ZYMprPJNw	Tess Tabinas	https://play-lh.googleusercontent.com/a-/AOh14GjUzc1JC1JLLW21x6zxa4X1qpUcRJwi-5GrGxK2yA	3 star only because i cannot open my Skype even though i did not log out 😔😭	3	0	8.78.0.159	2021-11-11 18:51:59			Skype
728	gp:AOqpTOER2r_BgPdePI-JgfYxWsQ3Et9Mz8mEyKzluxunXC-S-EAsKENfQGRhNuOXsVYFvIBVjzHY4ECukriq7A	Аԁам Ѡєѕӏєч Ҡсӡмя	https://play-lh.googleusercontent.com/a-/AOh14GjCsXRb9v57JbEGMSHtMVdXpNLnmQFn7wMMiGamNA	Some cornerstone features such as modifying caller ID and profile information is currently broken directly via the app	2	0	8.76.0.118	2021-10-01 19:21:19			Skype
729	gp:AOqpTOGjqXQ9qymlhp2LpHLcDbAJYAQYaT0m00BWi8iAo7fMNFg28A2iilAdz7ap2UKESO6O6bLHaxg7Po1Jjw	Rashad Imam	https://play-lh.googleusercontent.com/a-/AOh14GhYAKs_tln2iL5ky2LYX2tNBQmSGVWeakTjBFVMCQ	Slow, laggy, and just feels outdated.	1	0	8.77.0.97	2021-10-21 02:04:53			Skype
730	gp:AOqpTOEs2LaX_PpLbyXSbOt9fOcVmse-s9vyudmE_H2sSA2pmR_3A5xLxiyA2YeJuZ40aoNYKmawWGPatt2meA	Ghazaleh Shemshaki	https://play-lh.googleusercontent.com/a/AATXAJygZKr2NT3RaXRJ2JtCR2PXu54jTi2zYcHFutgj=mo	Good video and voice Easy to use	5	0	8.77.0.98	2021-10-21 14:58:20			Skype
731	gp:AOqpTOGOidGNiSDlh8YfRlBSJMkX1l33P0y7kiXtP2aOSCwsrBJHhadLMLQawyqyjAX-K5mQ-0uFCZdipCBATg	Luilla Lusty	https://play-lh.googleusercontent.com/a/AATXAJyzqFyRsSdtYYWKFGPq41fQf8zDkS2LsE8tm9xg=mo	Exciting to be back in contact with previous good friends!😀	5	1	8.78.0.164	2021-11-29 18:11:03			Skype
732	gp:AOqpTOEKAnn1KsyFyEyh2rzkqevNl4hg1LQUre-bLhjfPaeHNgNPveqHV2TqEz7ckv0dRbbscqOj_N16UTps8g	Christine Geraty	https://play-lh.googleusercontent.com/a/AATXAJxF3ncLhXYw99s4qHouXBJdziOCN0WBP-1sckSu=mo	Great clarity of picture and sound.	5	0	8.77.0.97	2021-10-19 15:32:39			Skype
733	gp:AOqpTOHdIC3JQ_bvKEMyau3PPNR0Nz2hjCoVlb-nWk3yUuCt29t9HU3bgAcgn0hCwoRjmVEPs_g9bxBm7XxQSw	Jade yap	https://play-lh.googleusercontent.com/a/AATXAJz9mHqRpgZpotMO5Dq-Hm_mlfZon8hsdqHwRUo7KQ=mo	Un able to receive or make call cant hear anything	1	0	8.78.0.159	2021-11-12 16:37:48			Skype
734	gp:AOqpTOGLogHsbcfynmoV6UqNnvRppoaABzlaxeTDvsTHbjgcMUQhF1fuzrvSjuwX1ASH7oXDvxe9fNmISvKdDQ	jayaprakash balan	https://play-lh.googleusercontent.com/a-/AOh14GhUrsCPKWzDnXqRbiI2f6wQfimkwFSZ9QV8rxkX-g	Need to improve the sound quality while using phone	5	0	8.78.0.158	2021-11-03 09:41:15			Skype
735	gp:AOqpTOH2Fh4sKeH0USqxjPkhYul07vXNKb-ay2E2aMO1_TzfbDB5boH0F4d0jTea5MtC71LoajcSwhquXSQYAw	Nemrah Mehaar	https://play-lh.googleusercontent.com/a-/AOh14GhqR-M50SXWCNBve1vAB_ornvufOOjujvB19kG2AL0	CAN YOU GUYZ PLEASE GIVE LITTLE BIT OF FILTERS FOR VIDEO MESSAGING , PLEASE! FILTERS ARE MUCH MUCH NEEDED , HOPE YOU GUYZ UNDERSTAND!	1	0	8.77.0.98	2021-11-05 06:32:19			Skype
736	gp:AOqpTOH40VujwG3I4XKSrhqb1cdLk_T03X7q2gjN7Br9KJCsAeZHLxGSIVKYf1Oa-A8mRQdLWECIqMLIwsanQw	ADIL KHAN	https://play-lh.googleusercontent.com/a-/AOh14GhyFAPXzg0OtJedhoFCyWG5BRhWhFeufirft8CoxQ	App crashing while send video & clip to anyone.	1	0	8.76.0.118	2021-10-01 15:16:56			Skype
737	gp:AOqpTOGHnJqWuxEVYWl80tpZwf6oyvlRkZjQlwerYQprFdpV3OtwzCUZ5usMzmWiSIMUtnf146JHipJbnGy0Vw	Amit Pandey	https://play-lh.googleusercontent.com/a-/AOh14GheUw8haVJzI3ZELNUjWp_KmsfvQ3V9whuIre1V	Good apps. Calling option very good. I am happy	5	0	8.78.0.159	2021-11-09 20:53:41			Skype
738	gp:AOqpTOEx7vsgVUHfr1b0IzBgzM4wJ57YFouPSAC4aGZqQ97SFKFoYM2fgkUCaWdNX0f1adG4fZtzCzOqTAROwA	Kimie Richdale	https://play-lh.googleusercontent.com/a/AATXAJyeTqR9TAaPBCGz1eccyC8KcsppaxtwG5Gij1EP=mo	Very good! No problem at all. Still performing very well.	5	0	8.77.0.98	2021-11-10 08:23:44			Skype
739	gp:AOqpTOG0QhPiDPLaCwBZ62tH0ciY_Fc12NMFDnMJgIHPQPE4Nu_3fpRJUqlP_51ExZqqGXBL7FaRwl4g4nkLWQ	Philip Armstrong	https://play-lh.googleusercontent.com/a/AATXAJywzAxub257k8oGIPg2umI5DelizFcTAFVexPTS=mo	Lately Skype has been super slow and glitchy, especially with the updates that have been released in the last few years. Many annoying and unnecessary changes as well, and now I can't even navigate my conversations or send messages without it freezing up and becoming unresponsive Also, it used to keep a memory of what I was doing, for quick multitasking, but now, if I open another app and then co…	1	173	8.75.0.140	2021-09-22 11:05:08			Skype
740	gp:AOqpTOEr5km0wFJ1irVYBR3vOF1JHXDinucQj8UDSJaHzoIrfiGLwOLNeB8Huxk9-zGm1RF41WEAzBwxGo68ZA	Just chill	https://play-lh.googleusercontent.com/a/AATXAJx-JcVW2Xodh_ewcD1eTOYmjppADJAvkwRXt-6X=mo	Voice messages never load and can't be play	1	0	8.77.0.97	2021-10-15 22:28:16			Skype
741	gp:AOqpTOGEpNMnlXYYdSrFphLM-WEayu8nYhPwj3V4IaIRYPyw6PdnbzrfB9YCg0UpNZGR9hyKFYII8-G9hb3C4A	JAMES HOLLAND	https://play-lh.googleusercontent.com/a-/AOh14GhVVO4s7tj5nt1qcVKvnndY-VcqNcOAs9ux0nAdKA	Skype is a very Good App.	5	0	8.78.0.164	2021-11-27 20:05:50			Skype
742	gp:AOqpTOEjTwDJtuSbWVXwjVFaZKnLtdvULSG3_jcSw_dWdqiyDGu0hc86PsCW_lARqNhomTHfszv9QDUr4rObxQ	Mikhail Mordvinkin	https://play-lh.googleusercontent.com/a-/AOh14GiPKXh84ONM2a0tWqliicYZPPhRdWYdzaIqOBbi1A	Terrible performance on Pixel 5a, which makes application almost impossible to use	2	0	8.77.0.98	2021-10-23 00:05:04			Skype
743	gp:AOqpTOFQIU5Z08Jh7yLXptdRo0_o5BGwgeoaTUnaDsDogOTxr91s-YawRwju1PO1jOxH3006Ev2VjAYo9-fKWw	Kaye Pare	https://play-lh.googleusercontent.com/a/AATXAJzicirgEc7wCe53AowZs7ulbS80CIRGP9IgGqyb=mo	Video and sound not good.	1	0	8.78.0.164	2021-11-16 19:34:03			Skype
744	gp:AOqpTOHQVLlfDKpCYD9ScG2mdHFbQ178veNuLMfOtNU4M_f-yYg2R5pj5UEg9pi668HNhcNC4D7BHSIfs6QJow	H	https://play-lh.googleusercontent.com/a/AATXAJxQYomvp6U71T7OcK4CKyPtF0dIA6lmnSzXeXQHvw=mo	i like new update ui transactions. it was awful before	4	0	8.77.0.98	2021-10-22 13:07:11			Skype
745	gp:AOqpTOGpLCOS6Iqtk4_ClnM3r01n7DXJiDzvpd0qubjOL5auk9eoLKdrqe6-A6GnvBaaGFGkgZjq3ubTOcuiEA	Williams Rojas	https://play-lh.googleusercontent.com/a/AATXAJxk2Fa0w3UoXc1aXR4BBm03GjRte22panHGSTxD=mo	Keeps hanging up calls...so annoying...	1	0	8.78.0.164	2021-11-17 02:59:53			Skype
746	gp:AOqpTOFESMkOj6CTusFsja0Q1ZqgG_VsX_zoJqEfu3hoPA_EkXhMHsqdbTC3q6bIgPdDqiuMKkRhHvuhnGLTCw	Muhammad Hamzah Naseer	https://play-lh.googleusercontent.com/a-/AOh14GgMe6avEkEJWuCpJMPSjYPiXNTBB_d_xGm8Id6i4A	Voice msgs takes too long to play !	1	0	8.78.0.159	2021-11-05 13:40:30			Skype
747	gp:AOqpTOFd38eV9ddyUNu_okqtkTrxtBBC5u56fj6ZfQpn0NGQisY8x6l2s0xIfE8V--N95cj9cDFOGN4ovVfO4g	Mitzi Crites	https://play-lh.googleusercontent.com/a-/AOh14GgkdKe6_DxC8yfgtanNKgZT3yFRQOWPHnRgiq6Zbw	My brother lives a good ways from me. And this is my way of staying connected to him. I absolutely love this app!	5	0	8.78.0.164	2021-12-03 12:32:19			Skype
748	gp:AOqpTOEXkcFRINbFgJF-5hjm5YRMo3nwk2TjjIR3ZwPWWze2wGmvJ3jjmj8xlvOh5DxmeZFZ_OzxRdQLC1zTlA	Lucas Arantes	https://play-lh.googleusercontent.com/a-/AOh14GitIyTrm15BT0-OjZ7nCILyiYiYuVwuhyCFWDrsJA	I just use it to call home oversees because I don't know of an alternative yet. Whenever is possible I use WhatsApp. Calls often just drop with no feedback to what was wrong. There are several bugs as well. Skype also has this music they play when calling and when the person answers, but there is a delay so part of the person's first words get lost. They show prices in BRL, but they actually char…	2	140	8.75.0.140	2021-09-09 01:26:10			Skype
749	gp:AOqpTOF1Bmr3b74__-rUFngLUTZig0IJTUhLTLObUjFWRL3la_QjKvQcmTc81SCcPsv8HVwdk8Nyqeq5KAfh3Q	Péter Pallos	https://play-lh.googleusercontent.com/a-/AOh14GiNkVofiNk2_HY6ioj-LZu7SL3ZEqlmQ7gZz1eCMrs	Consumes an awful lot of data during video conferences even when my screen is off.	2	0	8.77.0.98	2021-10-25 22:21:29			Skype
750	gp:AOqpTOGiyWjRR0XxgwQ_Gp-rsjjSueLAqnN5nOE1TiMhx5DoycqQ84p0KVXJZNV-12YqkFxR4IwJYJVS1msoWA	Neeraj Singh Bhandari	https://play-lh.googleusercontent.com/a-/AOh14GhYgyxjl403KGOLzGAP58c_MwLBmj2h-nrAwrfmgpI	Lagginess, screen stucks at various scenarios	1	0	8.77.0.97	2021-10-21 21:58:48			Skype
751	gp:AOqpTOEY7C27pcpKn8lPNd1zLuKjoSYdCMG-D95pdDY46DG1Fhi8bypG4cy15pgKQeUsLxqXLUG0fvdPLdqCSw	Rochelle Ong	https://play-lh.googleusercontent.com/a-/AOh14GjVuv178cCJ7UPaTENMvA3Aku0H5KQ40JF-rzDJwQ	Literally hate this out of all the social apps I've used. Completely laggy, the send button doesn't work sometimes, sending emojis will take 1 minute longer than should be. Sending messages shouldn't be this much of a hassle to begin with. So much more better apps that don't require patience from its users are readily available in the market. I won't be using this if it weren't for my language pa…	1	423	8.75.0.140	2021-09-11 11:10:58			Skype
752	gp:AOqpTOEopcsI46DKQmNB83-BLr4tL-YRay30IQT_3WRxxqXTXb8kMkD6AUQz72gerAACbZhDqv6nXF3j-80aYw	Sabrije Ismaili	https://play-lh.googleusercontent.com/a/AATXAJwSeuoOGyf4NB2L7XPfg4uPFiZuS7EghoEsrfaM=mo	Great experience, easy to work with	5	0	8.77.0.98	2021-10-22 02:06:22			Skype
753	gp:AOqpTOHhhtKhgNMzEwOhIshS-mnyJg8Z9u5toj_g20110J8oEc0zTYaGAYdV8H8BSEuYqi9B6tGW82cvZy2hCQ	Devil's advocate	https://play-lh.googleusercontent.com/a/AATXAJzT4tYGSAISDYA-7jJGvq0CMdOgUYLv_gXZLfE=mo	Doesn't recognize my earphones with microphone (tried with brand new ones, same same), I have to restart phone every damn time. It lowers the incoming sound of the person I am speaking with when my microphone detects sound. Which is incredibly stupid if you are calling outside, since you have traffic, people and kids, so you have to mute yourself every damn time so you can hear the person properl…	1	100	8.75.0.140	2021-09-26 16:14:49			Skype
754	gp:AOqpTOHRfAOommPOaJDxaK0NBXYzp3dsX7Zh5v6J9s2EBAcWtret-UUsZcTcqVJ5e22qOGWLNweD68EfgbkTfA	Debarpan Mondal	https://play-lh.googleusercontent.com/a-/AOh14Gi_tXeqKujPCfdrH7SL1N2OhfBEqS0h5Pleq_Eb9g	Very bad ... The g meet links are not opening 'unable to open link ' is being shown after update .... I had to backdate the app to do my class that is very hectic. Please fix this ... If i open them through skype the installation page is being shown .... Please fix ....	1	2	8.75.0.140	2021-11-09 10:52:42			Skype
755	gp:AOqpTOEus2xFSisWKlSONomNdnJYh-RKDR1zgs-jNJkfjy9y2fR7fIOCEFHTtIj_iQopbCUUZeQT7gl2hK7Ikw	James Walker	https://play-lh.googleusercontent.com/a-/AOh14Ghx3UMIXw-fnlIQXRT7DfaMyt4uZUSmTQy4fY4mxA	Every time I've tried to do a video chat there is no volume	1	1	8.77.0.97	2021-10-27 08:39:13			Skype
756	gp:AOqpTOH1sH84yT_wOxLG3iypy_jzicoZkK_UAq45DJ0JQP8raGKkPY9GaCJrEoPIB5WM47W94nv0eLhnrAkb3w	Aimée-Linh McCartney	https://play-lh.googleusercontent.com/a-/AOh14Gh3cQa-jzG6--qSWDZ7Vf_8NIUe9bmEx3kb6FvZ1jE	Horrible! Calls fail to connect.	1	0	8.76.0.118	2021-10-13 06:46:45			Skype
757	gp:AOqpTOHtJSzy9MNAvuAfTriGYkSqbxvqWe8nSK_LvOXhhQDESzRBUpo39qEqAS2LN2YjGA1H8k1wv8BF_6X21Q	Estela Radan	https://play-lh.googleusercontent.com/a/AATXAJyAZ31jF_O0qy04dW6xMXDJwZz6mDajAGOhWE3h=mo	Lagging so badly in chat it's practically unusable	1	0	8.76.0.118	2021-10-10 05:36:25			Skype
758	gp:AOqpTOHPeU3X8FDYIjp9hRxZifSd-jJEsdQJElBDMrR2qawGU17E4ujcHZqtTJ26plGYr9HkMA8s0eav-zeThw	livia catalano	https://play-lh.googleusercontent.com/a/AATXAJz9JF63MhU4oi49aECBe0VvdDTRkWAMRuvNMyW_=mo	I use it every day and I find it fantastic. It was precious during the lockdown	5	0	8.76.0.118	2021-10-04 00:16:37			Skype
759	gp:AOqpTOEshdkE5vCCv6h63dkXyFGfzQmXYQd3GndoSI0c-nWa-ZL34Py7EQsw_plnTKJ9l54fNeIyPTj6gv2m9g	8328 Vineet Vijayan	https://play-lh.googleusercontent.com/a-/AOh14GjKXm5oUWT4KlOTkZzAmaJacNYlrkPLy10sBsf1Kck	Constantly has Bugs.. Either the video will suddenly switch off and the button for switching on the video will have to be double clicked.. Or it doesn't work entirely and I'll have to delete and re install the app.. This app has been declining in quality for a while now.. When screen sharing the screen of the other person doesn't remain on... So either we gotta double click the button again or sc…	1	357	8.75.0.140	2021-09-13 09:19:46			Skype
760	gp:AOqpTOG3k9hMIs95spHCCDGi7uR0XsMFd1wAfLngK52OT1f4Ese8Cca9j2tvsorOxHyQVR3u6T9wKsS3yPKNxg	Tr P	https://play-lh.googleusercontent.com/a/AATXAJxLMd1-bRds3TkUQuRvd7USv4oRkuguLfrk41AQ=mo	It's always been buggy, but now it's buggy to the point of being unusable. Still haven't fixed the status issue; keep my status as 'invisible', not sure why it randomly switches to showing me as online. All in all, awful app, getting worse instead of better, cannot recommend.	1	168	8.75.0.140	2021-09-23 22:25:07			Skype
761	gp:AOqpTOGldFhJz_TSDv7g375GuTe8HdpxCQMWT6BP2lRsr5IuOgCB5FUx8nYxyPj0p1IpzkemZCDYNPo0Sg3O6w	Me Me	https://play-lh.googleusercontent.com/a/AATXAJxfOFsb8-cK_jTc5nEnvn0L6N7qMEFzT7-67QgN=mo	It's free I guess but it keeps bugging out, dropping calls and muting one or both parties in the call. It doesn't strike me as a stable up to date messaging service, despite the fact that it has some decent features. In principle, it should be very good and when it works it is but it has too many problems.	3	5	8.75.0.140	2021-10-03 20:17:27			Skype
762	gp:AOqpTOGDWssnqL_llSZWYCZ3TK39VsWjRjY9XSVHXun3_5gHrENJIrpxK9kZ3Nvat1PJUQAuejYFe3injauTkw	A C	https://play-lh.googleusercontent.com/a/AATXAJwlXXhJM8hnB_ZQu7gZnZaq3dvaKjwfyBPI3jc6=mo	I only use it for voice calls as I get 60 minutes per month as part of my office 365 account. Unfortunately if I call an engaged landline instead of saying "busy" or "engaged", it displays a sad face and says "unavailable". To my mind this is something different and misleading. Could Microsoft perhaps sort this out?	1	309	8.75.0.140	2021-09-13 18:40:19			Skype
763	gp:AOqpTOFgKKryM68SIyH-Ug-FxgXeZuM42uVfqY7u23ENaj0viJ_X2q0WTjbpvej38li2ygQ7HfIIIJ-L8HD8mg	Uzair Abdullah	https://play-lh.googleusercontent.com/a-/AOh14GjqP2ieknS6v0SR0TnTaxu4jCVPWHotB2Qk-SrvBA	Good app but hey! The recent update is buggy and does not respond to touch after a few seconds, tested on a high end and medium end device, please fix this Also, don't receive notifications even though they are on in settings Please fix	2	14	8.75.0.140	2021-11-23 11:10:11			Skype
764	gp:AOqpTOG_P-lSgYQGuUgG9oEngZc-ZgM7gr7b-Zr9f0uemFLnxeuK1lLkO811Z58_OFF06lfHU9GNvYwhkrKgeg	Stefan Aebersold	https://play-lh.googleusercontent.com/a-/AOh14GjaeU6aAZZF6JjetCkhAdHw4FM8BYG_eQin23w-dw	Bery slow and freezing often. Pictur upload dors not work.	2	0	8.76.0.118	2021-10-06 18:13:45			Skype
765	gp:AOqpTOE-59rIL6F-L13L-f7xuhTI0I0McUJl8hdoYt_6Qrn406ieuzbQnM45GDx5AaF6LJmMDlFmLI_1_G3SLA	Italian Fine Artistry	https://play-lh.googleusercontent.com/a/AATXAJylb4RvkUjv-dCcgN3KBaj70ySFAPSUAak8vhYN=mo	Ever since the update, cannot type or do anything on Skype, tried writing to you but you don't care or reply or help. Skype and Skype beta both freeze after 5 seconds, can't write over 2 words, before freeze, try again can't as there is no blue > button to send, exit restart same, uninstall re-install same, app is broken. Congrats, 20 years and still it don't work. Same bugs since July, here in O…	1	71	8.73.0.129	2021-10-10 20:53:50			Skype
766	gp:AOqpTOFi-gRdz0uDuEDSuUR6sMo5VOtG33Z58UXCsKZjXj9B-RquGOuDsW8ijvZ5w1j2AQ8CqEotThPXKSqROg	Mike Netter	https://play-lh.googleusercontent.com/a/AATXAJzxmJK1SCPj1KmHWF217Eetv65_vDvyHPgSNDFI=mo	Works good and easy to use.	5	0	8.78.0.164	2021-11-17 07:04:02			Skype
767	gp:AOqpTOFBLAC_uBYa4a5CEXxEHnniWYVibBPMMF8CoPm3QZsChZyEc4s2OWWVIUdi55Z98xf7xm0q2Bg7dD68fQ	haneef mohammad	https://play-lh.googleusercontent.com/a-/AOh14GhRNKGTjP4y1wG9mpBsqrMqhWWy-yu43_fdjLE4	Nice quality in the years experience of calling rather more than a decade.	4	0	8.77.0.98	2021-10-24 21:27:36			Skype
768	gp:AOqpTOGcuQDp2R6vwlfdcj6feQa7LYivuEdPNcG002SoULNQVhXqWLaoakTuKxBSZeqIR7OLrEmXqKkPYcc6Jg	Karin Inman	https://play-lh.googleusercontent.com/a-/AOh14GiMBsATMssmeGWJU_6UopGFwpUTIC5sVeDpS8rTfw	Great picture and sound quality	5	0	8.77.0.97	2021-11-18 02:12:07			Skype
769	gp:AOqpTOHpU3PM7jB_42r2CNC9gMb5xwvq6n8RrmlZcYwOrcoCJDU9za9unlNhV14g-58K13-CHrvbJyFElLoy2w	Aarti Raj Malik	https://play-lh.googleusercontent.com/a-/AOh14GhJUdtub0GOyP0cXifaLAyiVCODTbZekofAdjzT0A	Please add Skype ringtones for android also.	4	2	8.78.0.159	2021-11-12 18:33:25			Skype
770	gp:AOqpTOFw_secoYV7P3BMRV7r-bOMiGbuH73iV7zfMBxTR_vq_pmInZRSuW6BOrNMQbv04DpnlIY02YUi0o_aIw	Rose Rodent	https://play-lh.googleusercontent.com/a-/AOh14GifTmTBGTglNlaHliksB86rB_oMoLNHFLLMXmL14QE	I only use this to provide subtitled calls out since I can't hear. Works about 1/3 times, drops calls a lot, still charges me for the calls even if the subs never worked. Incoming calls will not ring no matter what I do, I can only pick them up if I happen to see it pop on my screen.	2	7	8.75.0.140	2021-10-10 19:32:22			Skype
771	gp:AOqpTOGn6ULI7L_Otko2FpwzZmM9eOHe13hIbN-35r0AeOff6HAQ1mnC5CT_8WbgWKtz7UxbUp8dMDkR2vupzw	Carole Thomas	https://play-lh.googleusercontent.com/a/AATXAJxJs4acQNVOt08_2R6yx_1Z-xw2nBhnO3Y40w5c=mo	Highly recommended, great prices!	5	0	8.76.0.118	2021-10-13 15:30:32			Skype
772	gp:AOqpTOE9ko1T1qXQzvdwINjtVSGpVsLcfzcnTDFguNDmCJ1m1eY0FsfNHFPRCyIngskY-D25UeqYrA2xJZyaqA	Brent Austin	https://play-lh.googleusercontent.com/a/AATXAJyOJbyVepUXAFYzXrUxW8hsSJQFd803NQoCSETm=mo	Skype serviceable - not as good as WhatsApp	3	0	8.78.0.164	2021-11-20 22:38:59			Skype
773	gp:AOqpTOE2dZ55TZk8zedF_TnrwIY3ahJHP-29AfhJzJ9r4M5AmGZitlRlArtZsIz6y0C_lmI82KzBZRH8OpEStw	Tom McLain	https://play-lh.googleusercontent.com/a/AATXAJybRzpMi481JIcJSDtKNpqw_JH-bvylUhUukhBk=mo	I liked the old Skype.	3	0	8.78.0.164	2021-11-14 04:24:01			Skype
774	gp:AOqpTOHXm6wrX3PIaiCIqb9J4rdMzorpCm-Up6A0P-at4OrK_NZT-sfVEnxNxNGL-mzk1IXR4jKH9-C9keQ9bQ	MA.ARWELYN YPIL	https://play-lh.googleusercontent.com/a/AATXAJym4qmHpoq459Llt0F9sniu8oioS-DSFiZiRtGf=mo	Video call can't open please give a look and improve	1	0	8.78.0.159	2021-11-10 03:18:51			Skype
775	gp:AOqpTOHvELGhKRjMpCyymO3z5rW30T9r8Zl6MfIm6rS8xrwp7wzNr-Pf4lF_QXRyQ88Tjo2fRFx9sNQTaZk_9w	Brad Waters	https://play-lh.googleusercontent.com/a-/AOh14GgXgmSJuXRCO4LB3ZfLu63K84KpMvgYizIS7ZWR	It is shocking to me how many bugs Skype has	2	0	8.78.0.159	2021-11-15 02:42:08			Skype
776	gp:AOqpTOEYTAaWDqoNlXvCmXAVj5O84z1LWyHox1A_tdi243ax2Y7qiXr65Z0rKUvVm0TRRPj5aRwUv2I4UlnsWw	Lori F	https://play-lh.googleusercontent.com/a-/AOh14GgqHGXGtXP0JQat4j5nihQJmU22inslMoasvs5QBg	For the longest time, Skype won't connect via wifi on my android. If I want to send or receive, I have to turn on data and remember to turn it off after using Skype. No troubleshooting has been able to fix this problem	1	7	8.75.0.140	2021-09-24 17:52:08			Skype
777	gp:AOqpTOFhMlcBVJ6DKzxJU4G0-dsPXfz9yy5IHhYqw5XMPmARY2RtS4AZvAuPmkzsVCvHdSIO832DzPyL9kwbrA	Said Aksu	https://play-lh.googleusercontent.com/a/AATXAJzYR9XG-O26R3HYZIO4iszwhahTI3U7sJBd52Ap=mo	I had an important call with United Nations, thank you Microsoft you put me in a very bad situation with your awful application. Buttons doesn't respond and app freezes all the time, I was able to use it for 5-6 seconds only when I reboot the application and it's not enough to make the call.	1	12	8.75.0.140	2021-09-15 11:41:52			Skype
778	gp:AOqpTOF5c-nZWblIbWUB3Yu0AtROpoBklvSQk3XHhDPRJfGLaxsHVFyDkONWS4D-TgMLGP9xz_Lt0292QCHtNA	Alex Potter	https://play-lh.googleusercontent.com/a/AATXAJwB0KBj3jq4l82AZGsldh92QAjMDQK8Y9KCYiNd=mo	Useless keeps crashing and saying Skype not responding	1	0	8.77.0.97	2021-10-18 23:21:23			Skype
779	gp:AOqpTOHXGXhIURCl_IdU_KQ4GjOM6QR93ooznFAtIzPrKZBMcMHBIJHGgTSVmUVWO_j79-53qlmR-Iy6bMz79g	funny videos vc	https://play-lh.googleusercontent.com/a-/AOh14Gj85CBHgO8pI6XgE4wFjBynmoDw7iIx8ggIh1qRZA	I can't even sign in because it keeps saying that Microsoft account doesn't exist	1	0	8.77.0.97	2021-10-17 19:30:34			Skype
780	gp:AOqpTOGeHYdSOCzXVN8-UQSZ4J_wh2V-m81F0__2AecG4ZEHro54rpHI1mN2C09aVH9N1Eysx2jfQFcO3kJtKw	Travis Penner	https://play-lh.googleusercontent.com/a-/AOh14GjXwzPSr1z_EOjWyYXCOruC4d_VGVUS3kF95llCxw	Refuses to connect to Bluetooth at all. No matter what i do.	1	0	8.76.0.118	2021-09-30 06:41:30			Skype
781	gp:AOqpTOEtbgMsDD-PDsk3mSUju2EsNUq6FlKjikTeDedmn7k2y-m68Ya70uyR0fi9zkSUDw59UgGHNQIXi9DaAw	Shem Nunez	https://play-lh.googleusercontent.com/a-/AOh14Gjnnw2EePn2SZ_AgN0cYgpIy_3q_8vBzGmab2Gd	Worst App Ever! I prefer to use an Web version of Skype than Using This App. Whenever i open this, i cant press anything except if you remove it in your taskbar all over again just to refresh the app and you can send a message. Well this really time wasting. How could i suppose to always close the app just i can press anything into it! 😒	1	7	8.75.0.140	2021-09-23 12:18:42			Skype
782	gp:AOqpTOFqP2k6waNLPQjlrA08CZaHaPpDnDNLz9lcuJ4B7TtDbcFCWhvc9PMU8_Id2ViqmYxTwJuANJ1PinddUQ	Monique Smit	https://play-lh.googleusercontent.com/a-/AOh14Gg-gUgnUxCCubyA-FHZf6xTF4w4LyYEA8S0Cpn0	Android version: When it works, it works well but lately it either doesn't connect or it freezes when I try to make a phone call. It seems to work alright on my MacBook.	2	3	8.75.0.140	2021-09-15 21:00:59			Skype
783	gp:AOqpTOH4AjhIUuWY4ZLj3eUzO4gNZhB_IRorIoYk2al64hMrJPpBJETApdOI5vHG7ae5DWI8Ir-AmtYmI18y_g	raghavendren v	https://play-lh.googleusercontent.com/a-/AOh14GjasGxYUlfAKttZ2JI6tbe5_syXwRXOw_EYS99d0g	Mute not working while using bluetooth headset	1	0	8.77.0.98	2021-11-24 13:59:13			Skype
784	gp:AOqpTOHa1JJt2b-mPCTjAAxyJYllfsFKbgpYnjHuQE-oLvR0fRlcezk2c3sq_nxBC_DGX4YQRKPlJTWoL7lh9A	Eric Njoh	https://play-lh.googleusercontent.com/a/AATXAJx2Ql3Op-HDj1ZuiL36Bzf0vjePcO5OSFnK-hix=mo	Very clear and quality sound	5	0	8.76.0.118	2021-10-05 02:39:46			Skype
785	gp:AOqpTOFh8BS4bx7JPY6cVYdg5m1aVXn-CMtPjSHUIugsG5MsG23teMH1aAM7VqLBKBOBvoDy4higUwLQWSAn3g	Leslie Barry	https://play-lh.googleusercontent.com/a/AATXAJzkCoHWJddRvl-Ln5u7dW_oKdCDzij1I2v3IeKm=mo	Awful app for Android! Unpleasant layout...not as clear as Desktop version. Also, when I select conversations to Clear/Delete and then press Confirm, it refuses to complete my request. Even chats/phone calls from several years ago. Don't like this app at all, so uninstalled. NOT recommended.	1	5	8.75.0.140	2021-09-26 20:02:20			Skype
786	gp:AOqpTOG6t99UENiIiDZ4QuIVV6A0Duwz1JTD11xzTyn287a7US-sivNaD4huCPRcf4FpNdAo5mxcv8wJRlfvWA	A Google user	https://play-lh.googleusercontent.com/EGemoI2NTXmTsBVtJqk8jxF9rh8ApRWfsIMQSt2uE4OcpQqbFu7f7NbTK05lx80nuSijCz7sc3a277R67g	skype is so slow it takes time to send message	2	0	8.77.0.98	2021-11-01 20:19:58			Skype
787	gp:AOqpTOG6E-kt4nG5v9OUlU6bnQ0uyHaPjs0caio7ngdgSwtO4uo1XkC-X8PBDiHK0mPDI7gnDXmQx-N-p9-mxQ	Nala Angel	https://play-lh.googleusercontent.com/a-/AOh14GhpljB_qBK1OhVtNVhQ-qx_yodJ_9gAjC9fAarixQ	Okay I have no idea what I am doing wrong I downloaded it on my phone and it's tell me about my connection but I am connected to the internet. And this phone is a new phone I just dunno what to do it's an android 11	3	0	8.76.0.118	2021-10-05 04:07:15			Skype
788	gp:AOqpTOGY40Dzz9M1phFjC5w_ByaZ_kH4omQHpyeXLoqZjSbX0iJ_LGu17Ag4OLpgtdxIfFrDMUbX05yllOBpPA	ahmad saberi	https://play-lh.googleusercontent.com/a-/AOh14Gh_OrS6yA_905zQWEgUN8oALevbEgGJduqvGuSNXg	Great Sometimes exits the app without any reasons	4	0	8.77.0.97	2021-10-21 19:11:40			Skype
789	gp:AOqpTOFwbXICEDJq6fbairIsRpheIkvO9F4bOlzW2lpqBhYuGDpHIlxi5dOf0zDmW5hFoVYUTUBM-g8-eDnnGw	House Stuff	https://play-lh.googleusercontent.com/a/AATXAJySEtk9581tDb-iCX-nfFUBkdZlboXgb29Kw6S-=mo	Have used for years and years, and usually all good. But nowadays the app is slow and glitchy, has to be opened and closed several times before I can get a connection and doesn't like the VPN.	2	4	8.75.0.140	2021-09-24 17:41:59			Skype
790	gp:AOqpTOFQ2WZfIKHr1zWyuqlPOeMVlE-dWudTqqNgOAiSmDCGNtpFAMe26__X8dSpBImR0yHami5ZVrxsz0KKEA	Afzal sultan	https://play-lh.googleusercontent.com/a-/AOh14GhOLdSREKoKIUbI3ZbA4JhIPSPGIav3Fy2xxWSb	Not a good sound quality good but mainy problems	2	1	8.76.0.118	2021-10-15 22:05:28			Skype
791	gp:AOqpTOE72jCyTGBJ0CBH5eTgkW9VnaCsq_IZW50DspolAGFIqFH3K7YdvbVYWZ8aaMQ-BkFL6zxoogOwPZ4cVg	Julian Abbiati	https://play-lh.googleusercontent.com/a-/AOh14Gj3BFDeWZBG-KOPb_6AWYDkUnjgAF1L44EErMSt	Since October 2021 can't call my dad on his landline anymore,many unhappy customers in reviews why after all these years have you broken this ..used to be great program??	1	0	8.78.0.159	2021-11-10 08:20:18			Skype
792	gp:AOqpTOG-iH627-FvpEGX1caVQ2wqSImwdw4a51PHb2FfhqIPdCWo1tOkngdhLYcTP2pTGqpaNGsbmykb0eOa2g	Noshiravan Mistry	https://play-lh.googleusercontent.com/a/AATXAJxSRQsg_D_qkM_JB5kgnaV2XXIfOf7veEnKHXot=mo	Still skype remains skype. In service of communication.	5	0	8.77.0.97	2021-10-21 21:16:52			Skype
793	gp:AOqpTOFkj5yAnPUBRXpM_oyxciqbRDtgbnOUMQb8JDejN5Mn-wWyjMRSpAx4u6q7WfvmnZdxBSTOeXySgBA4HQ	Ildar Sabirov	https://play-lh.googleusercontent.com/a-/AOh14Gg6EcX1w7m6qzlr0GIm3Y7UMW3JdwepDw_Mynrq	"Unable to sign in. Please check your internet connection and try again". Reinstalling doesn't help. How to fix it? I don't know. Trying all default things... Nothing helps to fix this.	1	5	8.75.0.140	2021-09-23 19:40:20			Skype
794	gp:AOqpTOHBNBJbF1xZxvh1Mo3UPD4Fv6D11m90WgVefrG05Mnpy9GIRrAKIuWlT8iFbmN1jlsdKk3oDTTPZgcFVA	Jan Stokes	https://play-lh.googleusercontent.com/a-/AOh14GjhvqUuOLC7QzHbxK6FzgZRmJVNzGfy7vo7Icnv	I use Skype every week some time twice to talk to my sister on Vancouver Island. Also relations in England. Always good connections and never any problems.	5	0	8.75.0.140	2021-11-23 10:16:22			Skype
795	gp:AOqpTOHCays1x8hGn_PRAcEVQGecGkY98Dot-BOkrqWEfW3UOUOiOnPJlbHCqPk4eRdyZOqizAP-NQ6lAg7jAQ	Muntazir Abbas	https://play-lh.googleusercontent.com/a-/AOh14Gi9YfiFE-tdq5A_r_ak8eDpXUb8hy_BWj_YVoLUTA	I have 10 years old account but instead of blocking spammers skype is harassing us. Whenever I open the app it logout.	1	0	8.76.0.118	2021-10-05 00:04:43			Skype
796	gp:AOqpTOGartwIMYflJ-CsPTi5KZhmyN7HO9CK5Yn6Zd12Eomj33E7XJ33asriWEJRR7pgtGkUZNRxO_K1njOH9g	NAVEENKUMAR KUKKAPALLI	https://play-lh.googleusercontent.com/a-/AOh14GiqTgTXwrNWvBEiWOtLIhcdMXavQlEj5xpD9cfduQ	Facing lot of issues in receiving calls. After removing from background apps the skype is unable to receive the calls and it shows missedcall. Why don't you build your Skype like even removing from background it would be able to receive calls and make answer to calls like other apps	1	0	8.75.0.140	2021-10-13 23:39:07			Skype
797	gp:AOqpTOGo3p3L_GSv_YURQp5pnmI4VSxbhAa2Xwre1x-ic7PNIvHjVBABV-rNOSgTQpkPRIZRFh2AJccbp_xbtw	Airaj Ali	https://play-lh.googleusercontent.com/a-/AOh14GjyVdlgsjPS2SvjWroiGYIB_WjdAFfhTDlo7uvl2g	Skype is v terrible app while using in mobile , using in PC this is good but in mobile phone it's experience is v bad . It repeats it's steps to open chat and then again we have to repeat step to re-open Skype and then write a message and then it takes another step to re-open Skype and then open gallary . In short it is a headache in mobile phone.	1	1	8.75.0.140	2021-09-09 11:16:42			Skype
798	gp:AOqpTOEN2qWqF6fQ-h_NugR2RuK0th4jQqtw-lk0406CLW4X-OOKmgUigoXAJlWu-IuhzhzKjNUWFwkoKt-QQQ	Paw Laroza	https://play-lh.googleusercontent.com/a-/AOh14GhK3UH0Z_Thbz6LLZI7ET5KL4Zntr-WqZ4X2eto	I've been using Skype for a couple of yours now to keep in touch with my bf but now whenever I open the app and after a few seconds it will freeze and wont let u send a message. This keeps happening every time I open it. Please fix this!	2	10	8.75.0.140	2021-09-10 17:25:27			Skype
799	gp:AOqpTOFz6Ow5vyfZ1VyKNK-MK9ErRP-PHLJOU7WJHgfzjVw6Gxbx-Re-S-iY5sf75v71KpWjtcWicpebkjmcfA	Exogen Design	https://play-lh.googleusercontent.com/a-/AOh14Gi906Hj84uGwvjo-VUrOnh5OiEY4V_CObV_RVI	Contant lag. Opening the app takes forever, it freezes all the time i tried to reinstall my rom because I thought I was running an old android version even on android 9 it still hangs, proves that xamarin native suckss, microsoft should suck balls for ruining skype.	1	3	8.75.0.140	2021-09-13 14:04:47			Skype
800	gp:AOqpTOF1e-qbIpdDSUOwXRwEKANzUkyqzltg-jt1Bek6SLZqQLYwZuRCPbz_SVqLj4wDEhIHZm6ohoJa27LkNA	Michael Angeles	https://play-lh.googleusercontent.com/a/AATXAJxBcBOu60mWpNNb-xzTgBHDUm2Dvuel4KigaRJK=mo	Cannot use while on bluetooth output sound device??	3	1	8.76.0.118	2021-10-15 20:44:33			Skype
801	gp:AOqpTOFToNzT5Fv8UTIaw2Kt3rKSILxdQOqUoOFyyKQ7PgcXUnubRKwPmH8uTlX1n5g14yQNSWYMfS_-_upAUQ	Lakhte-Hassnain Zaidi	https://play-lh.googleusercontent.com/a/AATXAJzMOFcAfj7FwzmRKum_Z6NaV93FexJUJZoLe2lL=mo	I am trying to install and use on my Motorola G10 smart phone, each time system is rejecting password. Screen showing Microsoft ICON, tried Google, Skype and M-soft account passwords, all rejected. Although all are working on y HP EliteDesk Dess Top. One password should work on every M-Soft account. Pity and stupid,	5	7	8.75.0.140	2021-09-14 17:13:16			Skype
802	gp:AOqpTOH-wHkUPkPCethXoq_VTvioOnRoLbyfVbxvfRq6ktAc1_cKxDxZu8jrn_SLjbv4Horv3rijlN1Pn4hO8w	Yousef Mostajeran	https://play-lh.googleusercontent.com/a/AATXAJxwSE90fKP2gN3zojxUMgwEAolTiIOjgE20Tzhkyg=mo	Sucks! Sending a message takes ages, emoji section lags irritatingly, and, overall, nothing is good about the Android version of Skype. I don't know what you don't improve it!	1	1	8.75.0.140	2021-10-19 10:59:35			Skype
803	gp:AOqpTOHkeiLXA3fwAIv57SlTuNljxtzLGSkg8ndKLSalu34UIV9yflb_CYf32GQWyuFEv92mGRBS5OORmn-jVA	Ishara Sende	https://play-lh.googleusercontent.com/a-/AOh14GiK2j15ynButVR7OgewUEs1C4nsdZJah-NOanb_Qg	Who the hell has given ratings to get average 4.3 for this app. Worst app in my mobile. Not even worth a star. Very poor performance.	1	0	8.77.0.98	2021-11-05 09:24:19			Skype
804	gp:AOqpTOGwiOfd3jFFIYQtErRxKWxXGGcto0zmpw9EgXpg6PCEAZGcY-AFfV7zkUOOeqiBJJ75PEKpT96FKTNNAw	Maria Francia Bales	https://play-lh.googleusercontent.com/a-/AOh14GigNc9VEJ08DUT7orN8ayAK-pdd1GWZI0exLnXF	Horrible. Sending messages on popup is super laggy. On the app, the screen is sometimes stuck in white or freezes even when I have good internet connection. I like the pc version, but the app is just horrible.	1	5	8.75.0.140	2021-09-22 04:47:55			Skype
805	gp:AOqpTOHM7usgqVYIzaILUCXPK2oE5CtK-1QXtlotx1lvqpK0VOOfxi7U_Cp_KUWhc1TnahfhsKOrl4JDklR1OQ	Alexander Chabala	https://play-lh.googleusercontent.com/a/AATXAJwBQagD-lMTXmz1a1q4u2YrT9ta8cIzL0uYTWasBA=mo	Cannot open links in chat after the last update	1	0	8.78.0.158	2021-11-03 01:48:09			Skype
806	gp:AOqpTOHOJOVNGecMuMrm5e1ywy3wuX7oj7XJ0gexzBKSSaSi4hp5Uqx5cYSidGydWeHF-Dxh7HdV2VTqNl7Eeg	RKC	https://play-lh.googleusercontent.com/a-/AOh14Gg7XAhH837V5tucrzzw7mXqNcXf5AXGL-WLigVCNl0	Like this app to phone call my old relatives who don't use internet. Convenient. But it is very slow to load. Old version was better and straight forward.	4	1	8.75.0.140	2021-09-26 14:40:35			Skype
807	gp:AOqpTOF6dyYFjYU2fn7TU5icQuZ813V_qbeKd3kMn_QDZ3gCmghL_6hsJjeQKVQXrf3nksJOt-Mp4zgYLXe-BA	hydrospeedex	https://play-lh.googleusercontent.com/a/AATXAJykRpEzjto_P5C9dG52MPdHSq29l0x2F5YG5rAfDA=mo	Well you screwed this up..It did work fine now not so much....doesn't work at all......	1	0	8.79.0.92	2021-12-05 18:45:20			Skype
808	gp:AOqpTOGbLkzZw1r4joxp_TGksM3EOO9El-PL85fmxa1vZLP9-wCr4FaKzje0_FvkB8qsM9dabBcl0mZVLC9VJw	Alhassan Bah	https://play-lh.googleusercontent.com/a/AATXAJxlXTPNixB0X1jIMVhi6_SEizZniJJ2zwP8UqYY=mo	It is ready helpful and good I recommend this to everyone	5	0	8.78.0.164	2021-11-28 18:07:23			Skype
809	gp:AOqpTOEKsGGDeoMRkvuVZD2tJ4a0T5-8cosTHSFVopz74GWcT-rjDHHb6o9tXe_oZCQ0HTEdVmHZSCCjDwkQOA	Valeriy Gerken	https://play-lh.googleusercontent.com/a-/AOh14GhKzKf-dw-CJfcb_d2ZO-uNNdA1ln_Ti70C1Oyz	Latest version is slow as hell. At least on Pixel 4a 5g. Whatever key I tap - feedback or action happens in 3-4 seconds. So I need at least 2 minutes to find a contact and call.	1	1	8.75.0.140	2021-09-20 13:07:10			Skype
810	gp:AOqpTOH5E_flvUnA3hINCL4FZI86EWyP_XD8LRrJLu_CPgZzC8BXL0Zbuog0EfZGE5Kvs7_JvM4o5Sa_ECibPA	Sagar Goswami	https://play-lh.googleusercontent.com/a-/AOh14GiZ__cFSHp0p_iFFm4hCC4bl_tqtK33k681Kn2kzQ	Severe issue with Notification & Messages.	1	1	8.78.0.158	2021-11-02 19:12:22			Skype
811	gp:AOqpTOHzxfopVupRnQH7LwLTSYg8d3yV6d-kx-CNJ4wZUAlf8xkRr9wvb1VWxCieaiKBw24uWGkYElbggmwMWw	Argie Levidica	https://play-lh.googleusercontent.com/a-/AOh14GgTFy0I6WAnoXpZqxHXQP4yxzlhIo_v2DRCm0D2_w	Copy / Paste issue very awful its suck	1	0	8.78.0.159	2021-11-10 16:35:30			Skype
812	gp:AOqpTOFJ-Y_b4ztvat011XF5ZyNKqgDrUe0-lxg0IlSxOFAV5IeiKPYBkL6h56lU7Nd-Oq2VB29zR8IRfrCstw	SketchyThaiAn	https://play-lh.googleusercontent.com/a-/AOh14GiWDq4YJV7HvrbyKQtYVvdE1SCUxhS-RzFUJJCtTw	It's a good app, great for calling and texting. But i constantly get bugs of the emoji section not working, and when you try to share your screen with someone else, it will always be glitchy.	4	1	8.75.0.140	2021-09-20 20:12:25			Skype
813	gp:AOqpTOEjJy8pn2eFYl5q7OndXWFfrAp6CejR2qXpnBPDUfgnI1zQCAji2xfwPyClv5xYbb7xGfLY26cQPAIKBQ	Sondra Williams	https://play-lh.googleusercontent.com/a-/AOh14Git1UXo97mxrmjOcyWximzhR18H82I5xEIlpaR2jQ	The video chat I had on Skype was very professional and helpful	4	0	8.78.0.164	2021-11-23 10:19:02			Skype
814	gp:AOqpTOFInQgdGbjk8QQcnmYsTFNOWoXo3qju8iE1M_xgvvzDBlTKgqlo9DMWCL56pv7U3mFFL62Puks1YknAqQ	Priyanka Raghuthaman	https://play-lh.googleusercontent.com/a-/AOh14GgAdG4AYF1qiEW6PBlcPrT13DRE_b5mad7kEnVadQ	This app used to be a good way for communication, now not so much. It's cool that they have subscriptions for calling a specific country. Rates are okay. But now, after the recent updates the app keeps hanging, it freezes on a particular window 🤔 /page. They say reconnecting or the other side is unavailable. To set up a call first we have to message them using a different app. Verify whether call…	1	152	8.74.0.152	2021-08-13 16:19:50			Skype
815	gp:AOqpTOHMm6optkW724e3V8Y8dDIhv05t7shO3hqWVbvhy1ti-b3HvYK_3epUbE4OvQJHiP3MOAoZvjuTJcdH7w	Sayan Dutta	https://play-lh.googleusercontent.com/a-/AOh14Ggg1nBeYtdy1Ej0V_5_RMXn8bv7oZwH0h9dreDy2Yc	Horrible experience. Terribly disappointed. Been using this for over an year or so, hardly had a day without any glitches. Idk what's the problem.	1	0	8.74.0.152	2021-10-23 20:39:26			Skype
816	gp:AOqpTOFGOKx-FZbmbhBp56mdo_dzaqXqDv1G-hNNGu83p17TS7SJxeDF4zwkyO4RH_QZzpyeVvNj27IdyalIgQ	Shya Emad	https://play-lh.googleusercontent.com/a/AATXAJzOh1yniJ7lWLsS7dhepGhfKHvJuZ6nS0nEtqqi=mo	Well, tbh this isn't that good off a app first of all I have to back up device always if I wanted to send a message, the sending button not show after I type something it's awful, I wanted to message my friends and all, it didn't work, it use to work but now no. Sorry, if I'm being a little dramatic, but that's my issue, please fix this bug. It's just, idk I'm not really on too it, so please fix …	2	469	8.74.0.152	2021-07-31 13:47:25			Skype
817	gp:AOqpTOG_00zEMcdl_f00NffCojm_QpYwC7c0TF0mmxE-kXBnDMEiztaeXrOktaDTBV-4elQ8fW2CYX3TNgxd3Q	Bryce Weier	https://play-lh.googleusercontent.com/a-/AOh14GhUH3l-vqEdrns78w2ogCFr1rXCqW_MElenM_I3dA	One of the worst apps I've ever used. It's buggy and so slow. It's so pathetic.	1	0	8.77.0.97	2021-10-20 13:49:43			Skype
818	gp:AOqpTOFWpWnwNu2vUnnEhhhNIXIeR7hWBN6gSPzslpjSJYUOMyAfFdG-2f6fzC4KkjkOMHD6kIWawD6sSwmoAg	Unugor stephen david	https://play-lh.googleusercontent.com/a-/AOh14GgYoaH9aKKEw2brdkNuUL5vPesN3vh-CsCyVQP8lg	Can't upload profile pic from gallery, the app hangs. A lot of glitching here and there just so bad, hope you guys fix it soon, cause it's frustrating especially when working with it.	1	9	8.75.0.140	2021-09-10 12:14:46			Skype
819	gp:AOqpTOERAdZUcWGGXOzM5cl_af-rauVD5WpxcbQWfXuR-AzToSqqo4wXOD2qFAevjh_nO-poFxakJAZnWkJwyg	rocker boy	https://play-lh.googleusercontent.com/a-/AOh14GjZDCyj86z0TDAl_kYe24BQDaC7_sRYtUei1x10	The overall experience of the app is absolutely great. You can make calls, send messages, share screen and can send files and images. Then there are contacts. You can send content through any person whether to a person at work, or your friend, or your family members. There is one thing that is missing from this application which is folder like option that can be created for friends and family or …	3	664	8.75.0.140	2021-08-17 21:21:44			Skype
820	gp:AOqpTOGi-IJ-xpL-u8YuGpwAVMAZzgEE3NrndEdCKTfN1RFwF5CZzw8MurAeuy8ymVSTrSkiraMgrmz3VnALpA	Paula Hindle	https://play-lh.googleusercontent.com/a-/AOh14Gg4MITJxDQWvd-Rz72Bt0YQJtD-xph01dEY2NCp2w	It doesn't ring and no video chat it very poor	1	1	8.76.0.118	2021-10-07 23:33:03			Skype
821	gp:AOqpTOEpxzKwJdk-9QZuWJ6WIyGcUr8RozSQOrprhO7PCvdDa98Vvd22qus3RZscoe9bAeloQJ7rFrqDvphDZQ	Aryan Gupta	https://play-lh.googleusercontent.com/a-/AOh14Gh-LvB6zkRfo0CG7CO_8jYlxwFIEoyLfR3zZDi7fg	I would have given it 5 star but I have to give it one star because I wanted to convey a message to the skype that I had reported a problem before in skype app but I have not even got a single feedback this is how the skype works. The problem is I am not able to see the shared screen of my miss which is very important as due to corona everything is online but I am not able to view what my miss is…	1	2	8.75.0.140	2021-09-14 11:00:51			Skype
822	gp:AOqpTOHpqdNy5zWos62wfh3bbxO3eHfUTpU4m8KTZ8huzw9bTPaUAYvePdqUxt2_0iV5DCvr_AACCCt5_M8xrg	J J	https://play-lh.googleusercontent.com/a/AATXAJyYo0i-POtSuyYHVX7jUTp0LL3tMoSj7KtFf7KF=mo	Hi, Does your Skype app support the screenshare feature on a Chromebook ANd on an Android phone? If not, is the screenshare feature available on Skype web? I await your reply. Kind regards, Tj	3	0	8.78.0.164	2021-11-20 05:39:35			Skype
823	gp:AOqpTOH5lYARd4EcphTAKEl3BZsy--zrvYN0zytiGIPJSIeOG46EfZfw6Jf_LPpzybPq51ZtxHZV_4IvTbzyKA	Anuska Das	https://play-lh.googleusercontent.com/a-/AOh14Gh6x2bqelj7cNxzgokkbTSLhhjDI_mB4Z9K3shFwA	When I started using skype it was amazing but suddenly today it causes a issue sometimes... I can't hear anything in the call a few times... otherwise the app is good...	3	0	8.75.0.140	2021-10-08 18:39:53			Skype
824	gp:AOqpTOHWgdeqNuhaL72l-oNP-myavCzF9Kx2QkA84lpdWom17w86xPQI7_LSWAh5KQSvv8zKmIMem_6EDGEX5g	Alfonso Vonscheidt	https://play-lh.googleusercontent.com/a-/AOh14GjE2o2ucF7juEH46y1JzxubfoQeS5WbtZVzyWBc0Q	It works, but it hasnt changed in 20 years, or added anything cool during the pandemic, so, when you feel like taking your eyes off Whatsapp, send a message to an old friend via Skype, you may get a reply in a couple of years when they possibly check their account. Oh, of course, its a Microsoft app, hence the lack of innovation and vision...	3	234	8.73.0.129	2021-07-16 12:00:13			Skype
825	gp:AOqpTOFduVp-bq_YLnJryWn_gMvI3XeDmDbQBz-LHg2ne0-UDqg0qKrUP2rCcjwDDP4XNpVrkCh1t5xx-ySh5Q	Robert Piazza	https://play-lh.googleusercontent.com/a/AATXAJyEROztbvZVmwXgROjamWwVh2iGk5tCsAULKm9P=mo	Disgrace. I've just paid for a subscription last night and good 20 hours pass by, still doesn't work on my mobile. Updated the app as the customer support suggested after the verification and right now I couldn't login with my mobile number, because the app couldn't accept my number. In addition to that few minutes ago the verification code was sent to my mobile. Brilliant. Thank you so much, you…	1	91	8.73.0.129	2021-07-21 21:48:07			Skype
826	gp:AOqpTOHfK-K5E7dQEzKDtqnzeJMXHL1qeCMm3foNrPVil7bxlTlI0v7Tsgs6VUixqk6FUoO89EzImA-3Fn8BGg	Merry Carousel	https://play-lh.googleusercontent.com/a-/AOh14GiiPnJ3Rt8hKFrGFKP-UV_6RE0y3I9Q-koe-XOv	I just downloaded the app and when I use it just for 10 seconds like tap here tap there maybe 5 taps it will not tap again the other navi. I don't like the app. I think it's glitchy. Please repair it. Thank you!	1	4	8.75.0.140	2021-09-09 15:35:29			Skype
827	gp:AOqpTOEp_sRTMig3h6EgJQiAizl8XlX4ZjHuFXJv5iRrzJuPgLo9tmfEcAX_GYB1hokpC48ABO--sk4zSg6-Zw	I am Cake	https://play-lh.googleusercontent.com/a-/AOh14GiX_MY1XhGGQG8sRMkHh8VvqCI-5f66TEEOdY9N9g	For the past year/since I started using this app again the call often "crashes" by saying it's trying to reconnect/there's a poor internet connection. Tonight for example; I had to recall my friend 7x as each call would only last up to one minute before crashing. I don't know if this has something to actually do with either of our connections (maybe on their side?) but it's very tedious to deal w…	2	88	8.74.0.152	2021-08-11 10:09:01			Skype
828	gp:AOqpTOGa2MzPO2NisBuCk0GM4C-sC4aP7_57YDCMPCPQyXEqHvhHctTzdkHKp4-Taa0mwfmAkPkOqAMiGUML0g	Niranjan Chavan	https://play-lh.googleusercontent.com/a/AATXAJyw0OxdtFisl_x56aloC7quQjnCbgjIu7OVZob-i64=mo	Please give feature to select multiple groups and to leave from them at once. Now need to click on every group and leave. There are hundreds of groups created in my account.	4	1	8.75.0.140	2021-09-21 11:38:36			Skype
829	gp:AOqpTOEAs5uk_ZQoFvDVq1HE_V2fQ1w3g05a9u5s0FFe6u1oy3zkgzvJFbu7-Dw544EFsLWvVn2YZdnEnN0stQ	XE Villarta	https://play-lh.googleusercontent.com/a-/AOh14GitLo7qJnTuQizJvz2s__OJqDHfvBX0SpQTeUaNSls	The app is no longer the online communication tool that connects people over the internet. Many other services do better in that regard as Skype is buggy and can't even ring when the app is closed. On the other hand, skype is still here because it offers a cheap way to call phones and landlines. It serves well in its new purpose as it is connected to a Microsoft account rather than a phone number…	4	239	8.74.0.152	2021-08-04 18:53:49			Skype
830	gp:AOqpTOGppPzgSS7m0DD29gQ1iL4qV5plXUVUUAtNsn0E952Ro5ckOzzjNs5I2KLS5i-YmUmcfWd0g3wboqFJ4Q	acsipak	https://play-lh.googleusercontent.com/a/AATXAJyJgG7CA7RvaK8McO3pOTdmVXGh8LPqaGDynbck=mo	Slow and unresponsive whenever I'm in a call. Crucial widgets keep disappearing in call, even a simple unmute is a challenge this way. I really hope my employer moves away from using Skype ASAP.	2	0	8.75.0.140	2021-09-29 16:31:30			Skype
831	gp:AOqpTOEO4K7jmMi6tWD8FDU9ed8ifjBUkSFsQg9kVn__LGnr9rWrrkrdzqMHujWIWHrtnR4kDdf1GEnC7t1tog	Rohit Krishna	https://play-lh.googleusercontent.com/a-/AOh14Gh091NTgbbSCpXwbYIbxcwBGNi3Hc5lpCNpB4kLog	Please improve the response time of the app. It is frustrating when an action occurs 10-15 seconds after tapping on a button and there isn't even any visual input to show the change. Official calls happen on this app unfortunately. I was stuck in a muted state for about a minute because the unmute button failed to respond quickly enough. Until it performs better, it's going to be a 1 star from me.	1	153	8.73.0.129	2021-07-29 08:55:20			Skype
832	gp:AOqpTOFGfRRf5YCuz6khhdFAMqhzXwQNsiSYYkNfBtYaGpt9448gr-KUz0_iJgB7oLHGDATgrbcl2DqtDkHhwQ	Dan Gillham	https://play-lh.googleusercontent.com/a-/AOh14GiF5OhSth7opLKS8RJoewPAvw6OXG2qNobPJydDAA	When a call manages to get through, the sound and picture are clear, and it's easy to use. And now with a Skype phone number, I can answer my office calls anywhere in the world for less that the cost of landline rental alone. Update... I'm not so impressed any more. I've noticed quite a number of calls I've had that haven't rung the phone, but appear as missed calls, so that's a real worry... Sur…	2	93	8.74.0.152	2021-07-31 14:21:34			Skype
833	gp:AOqpTOHGZJWwtINhz6-syH8r3auGLb_Vgo9If2Q5XBDjNrzN0dtAFHcs4xfHczRe1Tb7FETxdg3e17cNx5I3Rg	Great Space Coaster	https://play-lh.googleusercontent.com/a-/AOh14GjWq5GTaWO76Oc4-B6VViuxXG7oAlhgpCaBQl3wIJ0	i find the design and functionality very coonfusing and poorly done. voice mail messages will not play; endlessly loading. even tried reinstalling, doesn't help. update: seems to be that you ha ve to force quit the app and then start it again in order to listen to any voice messages; that is a major flaw and why has this been going on for so many months that I've lost count yet no one at the migh…	2	75	8.74.0.152	2021-08-06 09:45:34			Skype
834	gp:AOqpTOFPI5gJge3Q_RiCQA1ZpPgpdVzpw6Sv9Ohcw25r1pjE20ShngRgzUcUlZHv9rW2sG00JOyLDFeA_nSDiA	Volodymyr Galandzii	https://play-lh.googleusercontent.com/a/AATXAJwWKC-Cb-N4HLWmMMqe4IOx4qTmfZNkzaAC7jP1=mo	I ended a skype call to a mobile phone by pressing the red "drop the call" button just to receive a message 25 minutes later that my credit is over. Apparently, Skype kept the call in the background without showing me any sort of notification. Customer support answered they are terribly sorry for the incident, but a refund couldn't be done. It's clearly a bug in the app for which I had to pay. It…	1	194	8.73.0.129	2021-07-16 19:31:09			Skype
835	gp:AOqpTOGWTx_NAg_047IHM7CMBkXYZ28nb17ZV6Tmmk26ajmjLXTvyhtmXVWL9Z90YgHwRTIvOgwS3qv1oBeAZQ	Yuliya Shepelkevich	https://play-lh.googleusercontent.com/a/AATXAJz0UIDoyj8VS6VsIPlenuh6VnDRzw2ii4VA4t-T=mo	Skype wants your money, but care less for the possibility to make a call	1	0	8.78.0.164	2021-11-26 23:41:20			Skype
836	gp:AOqpTOGXnGhFFo8414JjxZLzCA0D96ZEM5ydeBX5M1JO6u8no1QVojDiNDHdYuCggHj3mQxoMXs6E4KdeNQ-9g	Jaweria Siddiqui	https://play-lh.googleusercontent.com/a-/AOh14Ggk3cP3PAzltGYDlzrxHmdUwyQVECtwMUNRGTgUKE0	Can't Skype calls work via Bluetooth? Please work on this. Otherwise convenient app and easy to use. We were doing whole course studies on Skype. It would be even helpful if our recordings didn't become unavailable after 30 days. We weren't aware and some of our recorded lectures are now unavailable and we needed to go back on them. Please allow the recordings to be available without any time lim…	4	71	8.74.0.152	2021-08-09 17:45:05			Skype
837	gp:AOqpTOEUiJsvZxlSw3FnJNsFTXwbacbTWVx_3JsE-kpndCFRLrqKWb-4Ct2yIiV7g-0bvOe-_Ta64QCIdc3pHg	Oleg Sytnychenko	https://play-lh.googleusercontent.com/a-/AOh14GgeOHKHlt0Qz-dJlUaIas9T5VgTC4OKPFCgPiPxJJE	The worst experience I ever had. UX/UI issues, sync doesn't work correctly - I have messages only on desktop or mobile app, slow loading, and more...	1	1	8.75.0.140	2021-09-14 13:14:35			Skype
838	gp:AOqpTOGX30LZzYY9xSJAWyrJgJPCd3USPjrXgy7VMOdy5ea1jO7SEWqMN0BMkO47gVaUrd4nZvLZlz86KK8nWw	B. Steele	https://play-lh.googleusercontent.com/a/AATXAJyYzsaHbzlbdnvX4V3BxNjCY2qMNkfc-JkX919v=mo	Still keeps altering my status when I set it to "invisible". When I set it to invisible, I expect it to stay that way. I do it to protect my privacy, so your insistence of changing it compromises my privacy against my will - making a lie out of the statement "your privacy is important to us". This issue has been around for years and still it persists.	2	250	8.75.0.140	2021-08-26 12:24:15			Skype
839	gp:AOqpTOFwvTUXmPpE6ZPxIQAdAByBxW7zxYc97uaowTgyZCUuh1GLFjFvLAQygJAurJsGNb8rrhABzOlrx46e5A	florida1cowboy Johnny Edman	https://play-lh.googleusercontent.com/a-/AOh14GgPD9Hlp3jHvAYQ0aW95nmdFe5quakrwZUik9zJ1A	Still works pretty good even though Microsoft did buy it out. lol 🤭	5	0	8.76.0.118	2021-10-11 09:22:43			Skype
840	gp:AOqpTOEf_ET56CKJ-VLoRWi6-QsNUdD1x3oSpMUmEMU75Zhivsd0NBfI31OPqGI-VVRd3xNAII5d1qX839kTVw	avto lot	https://play-lh.googleusercontent.com/a-/AOh14Gglkm-TW6r5sT_4Owdx5TgXKeUBkWM2qJZyzzsHhA	My account has been blocked for no reason at all in the middle of my trip overseas!!!! All the information requested has been provided correctly. No support#!!!! Who to contact to settle this matter??? I have to make emergency calls, subscription is paid till 13/10/21(!!!) It's a paranoid with the verification check.	1	2	8.75.0.140	2021-09-15 02:31:31			Skype
841	gp:AOqpTOFd_1gyKC68K1XfdVAYz-w1_CrChh7PPvJCKqW-pYkDbAaCyl3CytxRCUf2qq8GqhjhZrkWzmre1obl-g	lovely jane Miraflor	https://play-lh.googleusercontent.com/a-/AOh14GgBWnj8rVt6BI5Y7IwhYqE6vYhQp30KDPu53RG28A	Very nice,can use it any time you want,very responsive love love love you skype	5	0	8.76.0.118	2021-10-07 06:19:16			Skype
842	gp:AOqpTOH0JsTGzYAIJt7KvFxnN_bAh8kK-vAr_lMD_9GPx3tfCfZLQ96NKUNBtB09xtT4ZZ-XBpnZK2Zbvj1HvA	Alessandro De Maso	https://play-lh.googleusercontent.com/a-/AOh14GgptaAiMXcRzqNQHhmwdXpsboq6XuvYwGhSKbq0mw	"Last seen status" not working properly, sometimes it says: "last seen days ago" when I had just chatted few moments ago. My "last seen" is always on green colour, despite I'm not available. Sending texts has become frustratingly slow, as much as sending emojies. It crashes more often, needing to restart it each time. This app was very good, but through the years it's been getting worse, with new…	1	145	8.75.0.140	2021-08-18 17:24:38			Skype
843	gp:AOqpTOF9w5Xzi1kQBVSK5zeKthgMFAeAlmHqhDSXr2zx_cmRoQoE5Sc3YkFtC9b3ezhGJ_HFYiwsMD2-9srylw	Elaine Howell	https://play-lh.googleusercontent.com/a/AATXAJz-pZdS9fWzEu876_FQg7ytmcOv4PtEptFnEHjc=mo	I use this before like last year it was very good and helpful	5	0	8.76.0.118	2021-10-05 21:08:31			Skype
844	gp:AOqpTOFm87tqbIBIkhfY5Z68Hci-ky5V_9escd-cUBl1gmyTN83hX-TQGMBXuM7FEze3vXwFF417AbmY04cFUQ	Jiatheng L.	https://play-lh.googleusercontent.com/a-/AOh14GiofR5qzpaDJotpjA-t0fF-_8uGCkO45dOb5wwNlQ	So slow. I have to wait 5 minutes for the call to load. And then it's so hard to check whether my camera is on. I can't even maneuver during a call. The default speaker view during a group call is always never the person speaking. I have to be like a saint and be patient using this app. It's so slow and so not user friendly for group calls.	1	232	8.73.0.129	2021-07-24 12:36:02			Skype
845	gp:AOqpTOFJU_Unr-52whbTvoeUZMkdf_pLD_azh2J9YwT0yt5TsgNKLauFv7K1-39rFfk6CO9Szy2jasD91szw-g	꧁Its_Me_Ethan꧂	https://play-lh.googleusercontent.com/a-/AOh14GgYlvtKFwDtaRbsmSaQ_uC17ZBnbOGfTlPsuOMrwg	It is a good app! I love calling and texting on this app! It has loads of great feature like making a poll and more! But I have some negative reviews. When I call my friend and I share my screen me and my friend get really laggy and we both cut out! Also sometimes we both are on hold for no reason and then we hang up again! And the texting glitches alot and it is really annoying! I do love this a…	2	71	8.74.0.152	2021-08-13 16:11:36			Skype
846	gp:AOqpTOGqmCeJ_XS1lSxpGXBVbjduAJaAKaM0IcTPeoASueDDFolBgybldj_e60ILbbvm22TroqxqsyHzhK4cHQ	Sanjit Dasgupta	https://play-lh.googleusercontent.com/a/AATXAJwcPwn2CiSpqhhG3egOG5km5d0voUQ9ogh_eVlI=mo	This app is awesome! And its also very easy to use	5	0	8.76.0.118	2021-10-12 12:30:52			Skype
847	gp:AOqpTOH1gvpwcCOQ_op0339GLwOxg2FYg1L3IwUFMXIYqIHS6jQb935TL0VMy130CkT_RxEmz8cN4ESW81InSw	L	https://play-lh.googleusercontent.com/a-/AOh14GgYYBOnAjIwDMop2dT4WpiaYZWGLIi689k8M3If	How can you possibly say you're listening us?! Skype is virtually unusable. Audio clips do not play, sending emojis barely work, it's extremely laggy, 'Last seen' is unreliable and Skype seems to make it's own mind up whether it's going to give us the correct information. *Update* It's now April 2021 and it's still the same. *Update* It's September 2021 and it's still the same! My phone isn't the…	1	121	8.75.0.140	2021-09-04 21:37:54			Skype
848	gp:AOqpTOGN-7Vt2OMIicsyDtsSOi5JSz4kkOulHx6_MN6ma_dRKgp1nwsnU4B0nfUwBRcEK4c-siRGYl5wArhtjg	Fernando Moniz	https://play-lh.googleusercontent.com/a-/AOh14GjzbaVcupE7IgoBK3Zgvd82S5R-JQLIU0TEej2c	Ugh! Cannot delete history chats. Have to delete each chat separately. Dates and times, end times are useless! Cannot determine what or time or end time the app is displaying. Ugh!	3	2	8.75.0.140	2021-09-10 23:58:01			Skype
849	gp:AOqpTOHY3BOVATk51afVt8iuJ-Wibx9m2-8GkcyMipPFuY6ha27cS81SDXTfGvcnpZfMWwITfgzYJyXF73t1-g	Genty2 Playz	https://play-lh.googleusercontent.com/a-/AOh14Ghw1JG9PU-epXqoQ1HDGcoVhf5HHJZR3S6jcUD3tw	So skype is really good app. But me and my friend had a bug occuring in laptops. I dont know if this is a bug or me and my friend's laptop are bad but. When we are in a call,sometimes it just directs us back to the main screen like how we opened skype and making us leaving the call. If this is a bug,please fix it. Thank you.	4	149	8.74.0.152	2021-08-15 10:59:14			Skype
850	gp:AOqpTOFlOpDMPPMFy3Cqf2NJZthFm55rQ3MUmK7bBRwNjyPLyom7EMvQ_8fAiD2dnHO1MxMBKtZA1dE4aFnRmA	Elite Prime	https://play-lh.googleusercontent.com/a-/AOh14Gh38vcHEZJSRpYfH4DpQ3D-z4rbIlUh_rjIwyqZ	the app is decent but why the hell does it freeze every time when a person installs it for the first time. it makes it impossible to finish up setting the app unless the person knows a trick by bashing those buttons as fast as they can	4	3	8.75.0.140	2021-09-08 23:33:44			Skype
851	gp:AOqpTOEfVSRmDk5v42-UhgLXu_MBNbvXMHdMXA3Ocp2ssPH5YMXNSRA_QeKPIb4WetQSv0khTlyCMKkKxUNoHA	helina rani sahu	https://play-lh.googleusercontent.com/a-/AOh14GhLE6igXTK4_C4-MMy4E61VTEPzlSnhmqYyxdogtA	I have a lot of instances where this app made me crazy. - Sometimes I don't get any new message notification on Windows PC and Laptop. - It happen very frequently that only Skype reports no network connectivity. But with the same network strength I watch 4K videos. - Unable to make a VoIP call. I hit the call button and I get no response. After 2-3 mins, this usually responds and establishes the …	1	100	8.73.0.129	2021-07-26 13:24:26			Skype
852	gp:AOqpTOF0o94R6dKervCploVwAxgdfqa2LtedZ3TUUvjvZ7WBy2A5VguVtjo2utEC4vElfJS8ozyedz3HXBR4Jg	John Pio Guzon	https://play-lh.googleusercontent.com/a-/AOh14GhZmUmTgAb0H2di9xiQId3U0YAYy4tK-aIum98juA	Not detecting wired headphone mic android 11, defaults to internal	1	0	8.77.0.98	2021-10-29 23:00:41			Skype
853	gp:AOqpTOG4zzfr8Y1YXkiy1oUeOmJFhf1wiwgrzv77N72JvRPgvQ5wWfj4N5NhlgOib5A7ZEn5GOzX4mWlGJkB4A	Gordon R	https://play-lh.googleusercontent.com/a-/AOh14GiU-xFZVtJp4WwCut07hehx2v5RkcS1DxQtsvGJMw	Absolutely useless! Since last android update (whenever that was, don't use often), can't even login properly now. Hangs on each of the setup page until I close the app, restart and then get the next setup page, and on it goes. Have uninstalled until I see people saying problems have been sorted. But then, it's MS! Is that likely?	1	40	8.74.0.152	2021-08-17 02:26:18			Skype
854	gp:AOqpTOF0pZzyborPrtlF16C5A72ulrz8i12BJ46Fz6H67h5ZhouY9T-g2NdHCT0ayO8M2WM92GsIZP0NsAzVwg	Arundhati Raval	https://play-lh.googleusercontent.com/a-/AOh14Gis8E_azWcGocH3bb-ta_O7Smp9gWFw3GtugWprzQ	The app hangs a lot during calls, if u press on mute it takes a few seconds to mute and unmute, at times no one can hear ur voice, u have to disconnect the call and join again. The controls and button becomes very slow, u cant click on end call button also at times, as the button takes time to be visible on the screen after tapping on the screen during video calls. Voice call quality is also not …	2	59	8.74.0.152	2021-08-13 10:55:25			Skype
855	gp:AOqpTOGN4ToKjrfCMmk9EEqezlEioOhhNgr3vKiXUOodcMeHZIaMw6ftoYAhhY2eZ5AJPTCnlzylHQC839k92w	Hamza Xia	https://play-lh.googleusercontent.com/a/AATXAJxubiSuiV5ia05ysIX55MqwttErs1r7rTI8yrdK=mo	Too LAGGY, can't use. Slow issues, needs a lot of improvement. Otherwise remove from play store if you can't fix the issues.	2	1	8.75.0.140	2021-11-04 06:13:34			Skype
856	gp:AOqpTOEzli2HTh1sGKp_joN91emAVJRbFJdSl5W5O9j8hpa2BPs2-YBU1WhnIIjAQOdMNoRRwUi21LWLK7iiXA	son goku	https://play-lh.googleusercontent.com/a/AATXAJxmti4IcQ8XjkfqhM8poJCUysRPzbDXd36xINXz=mo	The application is very slow and hangs a lot. Either the UI is very heavy or not optimized efficiently at all. I have been using Skype for the last 13-14 years or so. I remember it used to work like a charm with 512b ram single core laptopa. It feels like Microsoft is letting Skype die a slow death only to make teams mainstream. Skype has seen it's best golden days. But now it feels like a ignore…	1	165	8.75.0.140	2021-08-18 10:30:16			Skype
857	gp:AOqpTOFOuBF7mz_uUS2TNd4MWbdaHrfoEiwGHH4c1x4lrd78ZqzsIoMQ2_WI41WNj1apsIlOKRCLbeCwHbQS-g	Minesh Dave	https://play-lh.googleusercontent.com/a-/AOh14Gja2g2dociXPpW9ayQ4AXN1kZbRr2JQFFAC1PpkXiM	Of late, I am experiencing lot of latency issue. Unable to mute myself or switch on speaker for several minutes after joining a group call. Despite flagging the latency issue, no improvement seems to be done by the developer. I have confirmed with several contacts that they too are facing similar issues. Is anyone listening? Till the issues are fixed, I have downgraded my rating to single star.	1	42	8.74.0.152	2021-08-02 06:02:25			Skype
858	gp:AOqpTOFhBuAyo5-70oAIFLx3k2d8BWzdBYVgICYY11WQsFI-EP5D3yv_acqiCRuBPRb9xmYnUC8QdT-TLMEnPQ	Tâm Trần Hữu	https://play-lh.googleusercontent.com/a-/AOh14GgicVKKyGJvFckSLbvBAzPMoZoHFCvz-sgISbHcCw	For my instance, with normal smartphone (Android), small memory and chip, ram limited. It's good when using for small team ~5 members. However, with the larger team ~15 members, the application hang/crashes/run very slowly and tough for join in to talk (able to hear). I think weak smartphone will having some trouble while speak to other one in teamwork.	3	17	8.74.0.152	2021-08-16 15:32:45			Skype
859	gp:AOqpTOFyIQE87cd_rAP7huGNhMZWG5FPZdMBuQLXFC2-FtOXrFWdk4AqmTTUbDZoDMhyZazYmdw1_V6a0yuGAQ	Sumon Basak	https://play-lh.googleusercontent.com/a/AATXAJyXO_rDZNkAFV8NglHEceKB0a0ImLDNqLTaE6m0Qw=mo	Skype is pretty awesome. When I used to use it on Android 9, it was flawless. But on my new phone, on Android 11, Skype lags a lot. Maybe developers should look into this matter & fix relevant bugs. Otherwise, for me, Skype is a pretty amazing messaging & calling platform. Even I regularly make calls to my home country from Europe using VoIP service of Skype. So, one star deducted for the sluggis…	4	17	8.73.0.129	2021-08-18 14:22:02			Skype
860	gp:AOqpTOGxayBp9H6N8-JaZZQ9HSQruuo5Ca6Dn4cONpntLVgFhOGJ7nT035ezpQHe5KMbDVeR4URszEcwE0lr9A	Volsa Lacky	https://play-lh.googleusercontent.com/a/AATXAJxXmYF2r9bEm7uJihacGOCRJqxPewyUizBsa5rx=mo	For Android it has a lot of bugs. Mic never goes into the spekerphone mode. Mic/camera setting unaviable (nothing to check despite built-in Echo service suggest to do it). The apication settings only available in the "Chats" under my own photo, why?! As many applications it rather consist of lists than icons and never was adapted for small screens (5-7"). Action to make a call is located on the s…	2	105	8.74.0.152	2021-08-15 18:27:34			Skype
861	gp:AOqpTOE04oRHqlQgIhOSZXExp9hQ6A3rvYDlxSuiICNY9qU5qGdTgyvDTEhMhnwm8IIP_rvauXllM2u9LBaHRQ	Zeb Khan	https://play-lh.googleusercontent.com/a/AATXAJwZhp9vot0j45FUwK2D6aKKxvdrHWzEcwIHbJb4=mo	Skype is a great app, filled with multiple services however I would like the developers to make it more user friendly and little faster, even if I open a conversation it takes time to load and the app always have to update conversations whenever they are opened. The prices are great for calling. Also please fix the add to contacts option for each number so it can be used like a phone.	3	46	8.73.0.129	2021-07-17 12:54:05			Skype
862	gp:AOqpTOGPnZGMHtwp9XJ0a6Ax1OgU6wOEDNTSa5SLyLpHRGW-baISJzazQS0qLPHIm8ZcshX34qzRHCV5gsxuQA	Sarah C	https://play-lh.googleusercontent.com/a/AATXAJyzbZpbDFqPx9T_jnhRGqb9ZT366S3_SbyZ5ozW=mo	This used to be a great app, but now its hardly fit for purpose. Constantly freezing every single time i press anything, it will load 1 thing then freeze, have to close the app an reload to get 1 step further. Uninstalling an reinstalling does not work. App is up to date. Hardly worth the hassle. Needs fixing asap, been like this for few months now...	1	52	8.73.0.129	2021-07-24 03:30:59			Skype
863	gp:AOqpTOGYYJy14sgsm2hSCQTSN2zqmMzmxXqQ617w9kuPzR8Q3i25DZQvHhY627pOiCDaRjmpJgqruszJuIehYQ	CharmingTrax	https://play-lh.googleusercontent.com/a/AATXAJyRzPeOPawyMqCg6qn8pldGCvtuOjBHIck8_B0W=mo	Been using this app for years, but is has been getting worse all the time for quite a while now and right now all messages sent to me have been arriving with a minimum of 10 minutes of delay again for the last 24 hours. These malfunctions are getting more and more common and by now I'm just done with this and going to switch to another messenger.	2	105	8.74.0.152	2021-08-09 00:07:53			Skype
864	gp:AOqpTOE4kv0Iziew3mwDbqOthhBChaNchKQ10GuYyYvUOlK8DOthYxG8mLTdrEgm6SLarOh4pFxYIYZAfYcakQ	Galit G	https://play-lh.googleusercontent.com/a-/AOh14GilKTQdjF5In5n4WTi3B51JRVYN_BGoSsv9rTHoqA	I don't get why it's so uncomfortable using call service, it always gets stuck and you can't even paste a copied telephone number.. This is embarrassing!	1	0	8.75.0.140	2021-09-20 13:49:01			Skype
865	gp:AOqpTOEpG4EguVBzZzSTHO1mKXbaK72hcVr2wH470subbHcepq-zPElZda1QTpcP1Wuys9afTxn5NVLP5Z4tuQ	M Makertoo	https://play-lh.googleusercontent.com/a/AATXAJzQyLrHRDKH96NCddLCKycpJ-SPJISwnIGlWDdb=mo	I use Skype for real phone calls (skype phone number) strictly and I have verified two big issues: 1- Searching for local contacts: if you don't type the exact contact name with the spelling and word orders, the app won't show the local contact. It will show either no results or external skype ids. That said, would be great to have a search for local contacts only. 2- The number typing: it is rea…	2	76	8.74.0.152	2021-08-02 12:37:33			Skype
866	gp:AOqpTOE_ebBDWRrKtT6w2R9Buoysr_Dp40RfFIQ3Pjm8b_GKJNVR6skyT-h-q7Cz0ju7poe4IJT_8lN9tnS8kQ	Lafamilia Alyta vlog	https://play-lh.googleusercontent.com/a-/AOh14GjauXz7oIM0CD114UkerI4gpSoyc6edlof7pZlIuA	Can't give stars as I cannot launch it on samsung galaxy s20 ultra 5g.. Login all good but after that's it.. Freezes.. And saying app not working.. All been Done.. Force stop.. Clear data and cache.. Reinstalled. Nothing.. Please fix it!	1	2	8.75.0.140	2021-09-28 16:07:51			Skype
867	gp:AOqpTOHCCs5_3qC6WKACWE2EQFPoYJLVxpDnXw_DeTp8s_5lXZ9lwap03m4JrpVPPgNwtzUa3vq7juvw6XLfxw	Kimmisha Francois	https://play-lh.googleusercontent.com/a-/AOh14GgYmclvUxpPAfz61rmM1JTwxdJVdLC_RBWyxykmIw	It lagged and froze ALOT, so i deleted it then downloaded it back thinking it's just my device doing that. Now I tried to sign in but it won't let me, it stated that I need to check my internet connection. My internet is working perfectly fine, I even tried it on my other devices and it said the samething, at this point I'm just pissed off that i wasted my time.	1	22	8.73.0.129	2021-07-24 08:27:49			Skype
868	gp:AOqpTOHgEl4fA8cLwwcN7YHRbFeQgeEd1SNGIEb38EcPGILGu1QZVo6JBm1F4S37kgU15aVnQVfMoN9A7xjr1A	Chris Dias	https://play-lh.googleusercontent.com/a-/AOh14GjixSPOUa8fupBa26E0uJ6ZUIVvY-aSicTbGcP_xg	This app is horrendously slow! Slow to load.... Slow to send messages... Slow to change the video... To mute/unmute... To change rooms/calls.... It's not that Microsoft is incapable, where busines$ lie it develops well, MS Teams for instance runs super smooth (same bloody hardware) but this piece of junk here is unusable on a good day (on a bad day it'll just crash). Steer clear!	1	32	8.73.0.129	2021-07-24 20:24:27			Skype
869	gp:AOqpTOFWl40QHBX1PlEkvJVO0q0cc4qHz9kdbcgQUhcYKhsToN5_PUzUHflChe3qH8G9ozh7ombrTKIO9qB0fQ	David Schkolnik	https://play-lh.googleusercontent.com/a-/AOh14GjgV8aFMyQIRMwVHZsav9BQs-gNKXe6DYWNmOx0OA	Microsoft is forcing me to merge my Skype and Microsoft accounts. I don't use my Microsoft account, don't remember having set up one, and now I can't use Skype in my computer running Windows. Windows doesn't let me log in to Skype with my Skype username and password.	1	4	8.75.0.140	2021-09-22 18:50:09			Skype
870	gp:AOqpTOHZs-v9XTcpDehHlarb0SpNNWFykap04EeHHap_LeHA3zodFrMKvebrjZqmKX8pJKMLgTafggSrbpmfFg	Rajat Dak	https://play-lh.googleusercontent.com/a-/AOh14Gj70_zTpga1dvi0GHzyKgTZb3rINchNKYXpyvMF-Q	This app is very slow, it takes too much time to load and click event is fired very late. This need to be improve.	1	2	8.75.0.140	2021-09-10 10:23:53			Skype
871	gp:AOqpTOEVdlRya59CXEc_5x9YzgFrhtTVuhPqlo-6hSRsjzQjlu4CbVDvloScMCPZxZpcThOox4aR2WlMGRPiBA	Bharath Narayan	https://play-lh.googleusercontent.com/a-/AOh14GiRMgczxzuEjhK5ooW1doGsjmbnX0DhTTKQ0zl1	Awesome app, but... I have a Redmi K20 Pro with a Pop-up Selfie Camera, everytime I pickup/start a call or end a call, the camera pops up and down twice before activating. Please please fix this issue as this is unnecassarily wearing out the mechanism. I use Skype many times a day and this is making the camera work a lot. Please fix this bug.	4	19	8.74.0.152	2021-08-06 19:00:58			Skype
872	gp:AOqpTOH0r3QsFucFmx044hYJ3og_Zmo5DUANR9p4UctsErO_kFgNlPfk2MW8393UcXeBlQ1tkooA0jXgOK8jWg	Swapnil Saroch	https://play-lh.googleusercontent.com/a-/AOh14GgMtPwqREY28OGXJ1G4Kf4voOWwh6RWyVGNk7EjwQ	Right after logging in comes a contact sync page where none of the two links, or the one toggle button to opt out of synching, are functional. Restarting the app doesn't help. That's malice, not incompetence. The app is unusable if I don't let it sync contacts. That error wouldn't be made by a big corpo, and would be fixed quickly if it were.	1	56	8.75.0.140	2021-09-03 22:30:36			Skype
873	gp:AOqpTOEfVX48W4boXdBgnW9jZdiltiSWqZ0XGr-qLDYKzzeXoAIVMR3Aeu_1e7NI2czZDjh1s42JqwZ5Ded3Dg	Grace B M	https://play-lh.googleusercontent.com/a-/AOh14Ggnv6v_OaPxbPw0IfFqvziGjxInSlJMwxGLO87klQ	Absolutely 👌🏿 an exquisite App. I feel soo blessed 💞 great features to keep in touch with family abroad, THEIR unique emoji designs & MORE. TEAM what a genius idea you don't have to necessarily download the app. Thanks for THAT idea of having a unique personal link. Oh my Goodness gracious World, my opinion & experience: BYE with blessings to WhatsApp & Telegram disappointed. Wellness and ✌🏿 UPON…	5	17	8.75.0.140	2021-09-12 00:41:55			Skype
874	gp:AOqpTOHotxvtyoF97wvbo3IqbFyXJNWXuj_eWC1yUgHJg4Mk1fNUEaDC8Q4CRblbOhz-lOHcyY5tDMmnlMqDqQ	Niels Klein	https://play-lh.googleusercontent.com/a/AATXAJwHe_JZ7MiFY3Qe8bg39QeYE2o0KOyak6pI0FAS=mo	High quality videocalling. I just miss filters. But I guess that's what other apps are for. When I call my daughter the filters would be nice.	4	1	8.75.0.140	2021-09-20 05:20:28			Skype
875	gp:AOqpTOHJBlqG-c-bx3AfSx9sqAkyegmYB1qzpSHVqj_yYCt2c6XrQcYfwnDaPADIlBbQM_WWWddWvaCzFPtosA	Mister Maddonz	https://play-lh.googleusercontent.com/a-/AOh14Gh_rwgMbDFQW9DbV-9rBN3ftHlLjLjNqPX1n3oL6g	It's slow, and sometimes text won't send, you have to close the app and open again before it will send texts. But it still usable.	3	10	8.75.0.140	2021-09-30 03:03:01			Skype
876	gp:AOqpTOGznQ8V5Bvvi-h9LgbXIouSwf3R7Psg-7sgpYqLjtOomZqXrmc4jbKde2WduXiiLvueMOr_3a5wvOuDRA	Bakro	https://play-lh.googleusercontent.com/a-/AOh14GgBzTh_cnOVJBTs3ncPlGqpGQ1cpjjqIi8zy2siPQ	Worst app I've ever seen. There is some bugs need to fixes. When I touched at keyboard, phone call, chat Not Working! Very Very annoying and I'm irritated. First when I installed this app it is good but 3 or 4 months later it's going worst. And when i got annoyed I thought that I'm gonna be mad.	1	12	8.73.0.129	2021-08-03 21:21:53			Skype
877	gp:AOqpTOEhxExXjUsNksq_FNwTfsLWAMJbZh2NZCInA_FPdxlnwYdOdsT4UOqRJZu5qTwEVS8k8llfUe5PMME0Og	Sreejith Palluveetil	https://play-lh.googleusercontent.com/a-/AOh14GjersAtrzQsIE_MADGte2bB6vKSLfpTVpLWzrsI	It can't download the recordings	2	0	8.79.0.92	2021-12-05 12:53:49			Skype
878	gp:AOqpTOHZhzaT53i8mgZrF7tIrGN_SGYJvgHFVw-aDw3kB-VbHrNzATgsQcbtNyFRKOnDyYpr-AT_AfUWROf4cQ	Mike Nelson	https://play-lh.googleusercontent.com/a/AATXAJxDSU0ZtJHn3YuoRDF5nZ1ZyDgJmSI_bOXowYbnEw=mo	Now it looks like some cheap Chinese app with all those tacky colors. And remove the unnecessary animations within the app, they are just slowing it down.	1	4	8.77.0.97	2021-10-15 04:06:20			Skype
879	gp:AOqpTOFt4g8xJOuCjC2hUsy9Z_f-v9kA9uFLZslP49_60Lo67I2siis1hjSnTqlAJgCpgkidqdH_QTZx97KvBA	Renate Koelman	https://play-lh.googleusercontent.com/a-/AOh14Gih4-MnfMtFiR0DKRVURlVyKBUgPOfNoYbr834LZA	I've been typing large messages only for a huge part at the end to disappear whenever my screen accidentally rotates. Recently updated my phone to android 11 maybe that's related but it's hugely annoying. Also I can't open notifications, when I tap them they just go blank Edit 27/07/21: and now any voice message I send have no audio even though my microphone works perfectly fine with any other ap…	2	15	8.73.0.129	2021-07-27 18:16:06			Skype
880	gp:AOqpTOF0aHbxy8HGhWg9sIAstfyw4MiLdAMdvKDgPd-pJPkzQhoTb5G26GhinK5lM-ynhWyIjDMW1MnPCOhK4A	David Trujillo	https://play-lh.googleusercontent.com/a-/AOh14Gj05oklKSuZAsI231MAYyN8v9aRh2xIeJ5LbujIgA	The performance of this app is bad (specially compared with the PC version). To send a message takes a lot compared with other IM apps, and when someone calls you, the app gets stuck while you try to answer.	1	5	8.73.0.129	2021-07-29 02:25:57			Skype
881	gp:AOqpTOHRVdKFEP4NXE2zFO7ptaY-5kXKL4rnSrAe8YfdP36_srdeVGIL85siW0MAxJ_7undEwpHkTDsrgBHKfA	Igor Kashkan	https://play-lh.googleusercontent.com/a/AATXAJz9fD-TWiH2_nA_A8e7mKAKnnVof84RaG7J93Tx=mo	Can't call my mom, call doesn't go through from both sides. I see a missed call in a chat, but didn't receive any.	1	0	8.78.0.159	2021-11-08 00:08:14			Skype
882	gp:AOqpTOHaDqyXs58qLXrD6v1MlsWi7f4Kjdh6RcTbIvnLsHxhsQjjnpKuEHhy3JadoOftl9On45pcGrRmvbgXDA	sandip shinde	https://play-lh.googleusercontent.com/a-/AOh14GhfUkE01lMq4r-uVEVFau7tfEQTQfWbs3wcPRMS	I am very disappointed about after login it shows select your theme and sync contact option. Why this message everytime show? It should be in setting only. Should Not asking to every login.	4	1	8.75.0.140	2021-09-27 23:00:26			Skype
883	gp:AOqpTOHNmM38v-u658bgvAf8r9-mnty5RCnVdChlKLE1kVHKt5g8qpbbp6So2Qdk4IXhmxRiDQsi6bVgVI2YxA	Nathan Hitchman	https://play-lh.googleusercontent.com/a-/AOh14Gg5dp7MDAVbvnGPTHrsON9XhhZKdUrvGDYZQI5R6WM	Stealth method of introducing Teams. The application continuously locks up requiring restart. No notifications bring received. It is completely unfit for any purpose - other than winding down development in favour of Teams Microsoft has s history of acquiring and making instant messaging software and platforms to then force everyone to move to their next product. Skype is no different, and likely…	1	10	8.73.0.129	2021-07-24 14:01:39			Skype
884	gp:AOqpTOGXi9Hah4b-axPfc2SUQzJQ6LEBRlfroCnyx-KE228EQdZ4xfrBhpShPoZWG1XHJQrhfqteDzs42UW56g	Tim Yushko	https://play-lh.googleusercontent.com/a-/AOh14Ghsdp32dgaOy4W5W4Ofp4Dx1s6lUFIzy-k-ZfKNIQ	Frankly, I don't even remember when I used for the first time and in my opinion it was good till 2017. Since then it only gets worse. The only reason why it still exists because of the huge client base. The number of issues keeps rising and if you look at them you'll see that the vast majority stays unresolved for years. If you have a choice, don't use Skype.	2	143	8.73.0.125	2021-07-12 14:11:30			Skype
885	gp:AOqpTOHWNM9EZTqaJduBH8yoTovWG5lB2FazZbYmD1Wf5sdqzdxXB5oqqm1RxkgtogIxZTHtjf4q9dCVH5vsqA	Bader Nammur	https://play-lh.googleusercontent.com/a/AATXAJwNX2Rt55RrPaxFgkyrcXgIdHxX5Qo4S5u58iHd=mo	It's still one of my favorite applications, yet there is technical issue that must be solved.of the application is installed on both laptop and mobile, you will not be able to conduct a call.you have to close one of the devices, or if you want to open it only from Laptop then you will have to delete the app.	3	78	8.75.0.140	2021-08-26 22:27:45			Skype
886	gp:AOqpTOEDN8yaioBTxnlPgL_6rtWDIc6k4iVB63Vjfk2T4DYKLN6xuxhwNN2l3cmHmmOrA13NNUw7L7k49zdJrQ	Nati Lynn	https://play-lh.googleusercontent.com/a/AATXAJwkbT_tRT9M5scXzk5RipoNNUg13JuSIqzsRAs_=mo	This app is so hilariously bad that I keep it on my phone for entertainment purposes. It is extremely slow (if i click an emoji i forget what it is by the time it appears and often several appear because i didn't realise it was loading), I never get proper notifications, everything like photo sharing is very non-intuitive and clumsy. I can't understand how it struggles so much to do what other me…	2	71	8.75.0.140	2021-09-05 17:16:27			Skype
887	gp:AOqpTOGv9ElxseyIgPN4dgBKO1igHOUFFE_wtSXDWHqr0z-56C58MppUxkoJlesHs2Yb8So6l06pVFIvnHmuhQ	pusheen robloz	https://play-lh.googleusercontent.com/a-/AOh14GidikEm-2Sqh8t6Ba7wCDaaC4YXFKmezIV1OvOIbQ	Would give it a 5 star if it wasn't THIS laggy. It's common when I open the app and it's loading all the new messages, it just crashes. It's also really annoying as the messages aren't sending fast enough. Please fix the lags and I'll change my rating!	3	4	8.73.0.129	2021-07-29 15:55:54			Skype
888	gp:AOqpTOFD1oS0T35rjt8kaCmUJbINgLCv4t_Z22M9pvu7TvuyDoygKnJUjCp_AcZh-vmzuiySbaxyZjf_QYRO9A	polonez_	https://play-lh.googleusercontent.com/a/AATXAJydJyo0ff6VYO_88HZ0FRwLThv1axW7Z0OiSsJXHg=mo	Inoperable - horrible menu, basics, basics, just get basics. The app doesn't work, and I'm not a free user.	1	1	8.75.0.140	2021-09-27 20:32:23			Skype
889	gp:AOqpTOHIvpwEN2X6MPkDzN7Y3cM0-Ar7DZrUz--KvyZcOojqcvLXgded80Wu4btrRx7mAdjeXkDwB-Foo1aqPA	Leesa Something	https://play-lh.googleusercontent.com/a/AATXAJzN9UpY9RyKS9URX6gaEDQHdnZiIuOyXp8fB18e=mo	Terrible for paid work acct: Skype keeps ringing over top of people after they answer the call and are speaking, app hangup bottom isn't very responsive, app takes more than 10 seconds to actually hang up once initiated resulting in long, blank voicemails. Skype ads for wanting to draw over other apps are intrusive and take up the whole screen after every call. Huge caller ID prompt after EVERY u…	1	15	8.74.0.152	2021-08-05 21:11:35			Skype
890	gp:AOqpTOG4m9yLYdxe4LQkFsjxXq0Po_uiYfsTucx_4EggXSHJb5ArI716SmnMV3ilBZWoOu0tuNWsSn0ZObMosQ	Burt Dalton	https://play-lh.googleusercontent.com/a-/AOh14GgNlWQnva_Urgxhd24CZmFSv9W4fgRnYCklzaWfKRM	Doesn't import your contacts from your phone while using the app on your phone.	2	0	8.78.0.159	2021-11-09 22:17:54			Skype
891	gp:AOqpTOHDpTs6amx_cyGlh8MtRotXRFU1pfrd7l385H89n_xynOI4_a3MnD3CbkDUR3io1PMYYaLsB_Jcz53v4g	Haissam Khan	https://play-lh.googleusercontent.com/a-/AOh14GgOQY3UuY7zCzJv8hl52hdOVULitgCzLgH2PUvS	Most Useless Telework App for Mobile. I wonder why Microsoft have ruined this market leader company at at all. Worst response time after every click or every attempt to make a call to someone. I am only using it to call to my family overseas when I need to catch on their landlines or direct mobile number but it always pissed me off with its super slow response, worst user interface.	1	16	8.74.0.152	2021-07-30 20:07:57			Skype
892	gp:AOqpTOEkFXZSmExRvGIwhRehDGaCZQR7b5C4RiIsDxHVTox-OmrOgr-EhPxCrUkMxot0VS9Anvcy3i4aqbrtSg	James Poulson	https://play-lh.googleusercontent.com/a/AATXAJwsMI4T6Dr_lEzjYuj5J_zhgT_Y1to6LvMi9EpkJg=mo	Bubbles aren't working. They appear as a square and window is unusable when tapping a bubble. The app has to be closed and opened again.	3	5	8.75.0.140	2021-09-20 10:53:11			Skype
893	gp:AOqpTOEk0s9IyOLzDTHGmrdLRC7W7DFvEQi4bIdfRm6BaMEC6ipMXe4OYeEV3lBrM6zwIfDMzwA2liGPmHzW7g	Branko Štrkalj	https://play-lh.googleusercontent.com/a/AATXAJw4hShEcgniDr7Yz8_HoAp_OZbNBIN1OMJGvnT8uw=mo	Sluggish performance, starts to choke processor!!! It's just goodaaam chat message, have to wait couple seconds to react! Chat freezing ghosting fix it once!	1	1	8.75.0.140	2021-09-28 14:35:43			Skype
894	gp:AOqpTOHd3tmPPFF86uT94qZfNUVQRLQgprYAkf_3Q0M6zrh7ecA5a0l-38RItLDdxmKNz_xzPo6bXejXG7JITQ	Raees	https://play-lh.googleusercontent.com/a-/AOh14Gh_sBQLzJFuxUYyeSQU5c9nhfvWuXrW5922_f08qA	It is the slowest chat application I ever seen, most stupid thing is, even your phone is silent you try to make a video call It will start ringing and will make a much more noise. I mean we have silent our phone due to some reasons who the hell are you that make a sound. Just stop this non-sense if my phone is silent don't try to make a beep......	1	97	8.75.0.140	2021-08-30 22:14:21			Skype
895	gp:AOqpTOEARtAuR6wyexuR8vU-6q5d3iTKtnTQzdsZ3db6Xnm-q0y8fI9dguO5DcBEkcwbX1dhfeD2Qs8h5R2Zfw	Akhil Agrawal	https://play-lh.googleusercontent.com/a/AATXAJzB12ykJxPlRa6wywzMIecZ27ibuglDLRS4EvFY=mo	Good quality in every thing	5	0	8.76.0.118	2021-10-15 07:34:24			Skype
896	gp:AOqpTOHa_8YXuXyEq1koz3ychs21SGefwZJo506QZjiGkm6rY7SjoaLbWoAOnLXjXjn3yZrHjGclzJxL78yyFw	Nik Nik	https://play-lh.googleusercontent.com/a/AATXAJy2cBTURYYLMnG3Bsx-GsPnKRhCNHE5BSQVrGhM=mo	Its becomming useless, after the last update now every click take more than 10 seconds to show, chat and making call is so slow you cant even accept call actually, you click to accept but until the app react the opposite side time out and close, this app is totally ruined by the last developers, using WATSUP now so much better, doest freeze my mobile, so much faster and so much better sound quali…	1	20	8.74.0.152	2021-08-07 19:02:10			Skype
897	gp:AOqpTOHtRu397KPHpK2pVSaHHaZKfbXXXt2IOURZV02Brp_sWfSt6AwTfvaWUgyXYV3d1oWC6UUG_c27e-M-Eg	B - Achatstuff	https://play-lh.googleusercontent.com/a/AATXAJz6TENq6QSf4g8Jla-w39zOSwwAaFJp_4YopFe8=mo	Good old Skype, irreplaceable. :) Guys, do keep this old one, it's free, not limited in time like Zoom, not a pain to set up like Windows Teams, not linked to Facebook like Messenger, you can easily set your choice of privacy, you have the option to call grandma on her landline, you can do conference call, what else do you need?!	5	17	8.74.0.152	2021-08-17 09:40:18			Skype
898	gp:AOqpTOGZbqzkNPPBXnEdT8tzx0HivJZFKEO6NDUfCvUc_VVWR2fr5XIj4HCw4-Hoc9SbmaGXsVThNdnSAdQm-Q	Radika Wijesinghe	https://play-lh.googleusercontent.com/a/AATXAJzHvpteerIZOalixaqqQEbjzlyLyECYDQnWe0PY=mo	There app is really good for video calls but Reaction in Skype during a call are only available in the desktop app, which should also come to the mobile & tablet apps, and also virtual background should be in any device. A Nice feature would be to mark a message whether it is important or not, like in teams. It's not compatible with multiwindow/dual screen on my tablet	3	109	8.75.0.140	2021-08-28 15:39:28			Skype
899	gp:AOqpTOEsXeMzXFpdErG-G25FYcWiwfWi4dOOgqGg8uqRGTTi_1Y5V1SGwgORAOdMnfQB4ZXo6lWKl4hAf3ZUIw	Hemalatha Ravishankkar	https://play-lh.googleusercontent.com/a-/AOh14GiDo5X_aawjjNsYqB3WpYVNmVW8lYQ1uOPf675oRQ	Unable to see my skype icon on the mobile. Pls help me place the Skype icon on my mobile	5	0	8.77.0.98	2021-10-27 10:48:08			Skype
900	gp:AOqpTOH0nsBNNpqQm8s8DDK_BVkCDzDjIb5P5zaeycF5-7fuAwzsMJlGmVrRbQy49QYhzsE-KczwO2kPwtkSRQ	Ernest Chitson	https://play-lh.googleusercontent.com/a-/AOh14Gglbg6Wmdcl-lp0Idfd5kesiIJTIBwrlN_pD7hDUQ	Lags on an S10e. Some bugs while scrolling the conversation. GIF browser and media browser are the laggiest things ever. Very unpractical while using the phone's battery saver feature. Sometimes I have to restart the app for my messages to be sent. Disappointed.	2	7	8.73.0.129	2021-07-23 00:35:49			Skype
901	gp:AOqpTOGJ_HzSFumnVLqrdQxcEcuNKQkVMHDbOOBAKy1Pzg4qz1lm91f5Y3nPDO5GNvrEKU_GIenyfDHckIo1YA	Anand Govindan	https://play-lh.googleusercontent.com/a/AATXAJyEGXkrkXaKFTUJ0aSzcOlv_LIbsHzSowCO9uzk=mo	There is huge performance lag with the Android mobile response , I use Galaxy m2 and also internet is broadband with good speed and near the router as well,still if I click mute or un mute in group call it takes more than 10 secs to respond same with app opening as well, I had killed other apps and tried as well ,same issue, I feel this is application issue and many people in the forum had report…	3	15	8.74.0.152	2021-08-08 07:46:22			Skype
902	gp:AOqpTOGRFxkWdqHYEc2bWilkWaDEtmBVKCkpg9hcSrpB_eKfDgHU6Mv11_VBeJ-F-eVfgWmT9o6jmSI0F7WiGw	Faizan H	https://play-lh.googleusercontent.com/a-/AOh14Gh1fAnZZXtkDUKE2sTKy_OwRIugvMunRqfArQtS_A	Worst UI i thought it was audio because other person not visible to me but then i will check i am visible to them and the are not visible for me because the call audio call and i pickup call through click on video. Very dumb UI 😡😡😡🤬	1	1	8.75.0.140	2021-10-01 18:47:28			Skype
903	gp:AOqpTOEILfZIsY7cMVNUw3BNHB0keOhQ151h8MvioHXDwtMYrZMNIjBprNf6BJnvRm3_rtnR9COlCuA47j65Dg	Guy van Bergen	https://play-lh.googleusercontent.com/a-/AOh14GjbImQkAXPpap_aJmFq2s8Y2uiuQ1DNBlCpFZqq8w	Terrible for larger meetings. As soon as there are more than 2 or 3 people on the call, the app lags by almost a minute when clicking things like mute. I can't even hang up and close the app. I have to restart my phone. Only works fine'ish for 1-to1 calls. Many better options out there for larger meetings.	1	6	8.74.0.152	2021-08-06 01:46:31			Skype
904	gp:AOqpTOEuaFzJHZ9lhwtbUC-77d7xgREf9IMWiCKJqgMPeLKPwaoJy82tG2Lcs7ex2HT8K7QGjyNUqxbA1uo8aw	Diane Elliott	https://play-lh.googleusercontent.com/a-/AOh14GiP_9qGOw2kc2pw8xMMDf10vzOY7XX5ob4bsGX8nA	This app offers great service and wonderful features. One of my favourite features is that one can call a land-line anywhere abroad, from Canada, for minimal cost, and this feature has been very beneficial to me over the years. I have also recommended Skype to friends and had very thankful feedback.	5	33	8.74.0.152	2021-08-14 20:16:57			Skype
905	gp:AOqpTOGWmvhlJh-id-JK5ZUJtUB4ifflBDsBw9YK__OK4WAbJkGm-JFBDgqrJu_P75Pb3tnqCR7VWdswlHanIA	heena qureshi	https://play-lh.googleusercontent.com/a/AATXAJzrLvEz8Nfj04vbT2Isg99dr9Iqju3V-qLWf2bw=mo	Not wotking properly ...not net issue ...app issue hai	1	0	8.78.0.164	2021-11-20 14:33:45			Skype
906	gp:AOqpTOFwj4IqYh-2ZzPc-RRiuXcGsn4VvbJ3DkIsde_U-LPQvjgvyAXONtKuu_Rophy1TGQ6dGdqWfbdrS85Hg	Malcolm Lyndsell	https://play-lh.googleusercontent.com/a-/AOh14GgABCswIvA6CEAHXfbxi-0baf-62kwZmCJDW44Bog	Instagram very much like Facebook uses slightly crazy robotics . They will ban you for very strange violations ( they perceived) in fact you might be entirely innocent.	1	0	8.79.0.92	2021-12-05 21:48:59			Skype
907	gp:AOqpTOHu-AbDte0P3BemsmRKm99mUnI5BkmW3FJJgq494Jiw69NWCT54D3KItmc380-rdefWUk0JHtbAkvU9qg	Shai Horie	https://play-lh.googleusercontent.com/a/AATXAJzhaepwJSUZ5yF0CuZO_6_gAQaU7MITYEAHLDqW=mo	Skype is very glitchy these past weeks! There's a lot of issues like the black screen on the other end during video calls, the user cannot press anything on the screen when someone is trying to call so most of the time i have to force stop the app so it will work again.	3	96	8.75.0.140	2021-09-06 13:32:53			Skype
908	gp:AOqpTOGWt8osw_tJ3Qycdja_RAsqRg9-Y4RKEHqqeHGVZpvo1NVXNc2oYPDiXGRTphBHc-gK23l7Len-K_AFlw	Jesus Lamberto Zamora Gamez	https://play-lh.googleusercontent.com/a-/AOh14GgSZpFFEaiVxAf-PkOQSl0mHj50LUpsU2bjLcBf	After i make a more than 20 calls, the app starts freezing. Witch really irritates me because i have to restart my Lap Top numerous times in one day!! Not sure if its my lap Top that its malfunctioning or the app. I already factor reset it 5 times in the past 3 months just to see if the Skype App would stop freezing up. Still does!	4	11	8.74.0.152	2021-08-04 02:39:15			Skype
909	gp:AOqpTOGva6Kr3F3838jJu4-iuloT7J04wHkLzVCTGoyhxGqj_qtfOVkHoPBrXMig3lmr8Xe3arj3Lxflk9V0LA	Shauna	https://play-lh.googleusercontent.com/a-/AOh14GhUevPVkHFhN9lxHHP-Oh3sXLzeTc9Ri_KrlrCZnA	Cannot send any messages now whatsoever. I've repeatedly signed in and out, uninstalled and reinstalled, nothing is fixing this. The app is full of bugs and glitches and as of tonight, it's become completely unusable for me.	1	11	8.73.0.129	2021-07-29 14:51:45			Skype
910	gp:AOqpTOF_NUI3LVZUqrz3D9CGcw26ghrIn7XG1y9GtBK3hbxWXqXTatV113qUJJU_RfHj8dt5Ym1rKu3W30xWdg	José Jataí	https://play-lh.googleusercontent.com/a-/AOh14GhZ6a-yyDQqxK3ecEZKCoMmCA3XfAAfayjSzG3fa90	The membership limit in a group is too low; There are no communities, with unlimited participation; Does not show whether the message was delivered; Missing group tool to enable/disable conversation; It does not have verified accounts for personalities and companies; Any member can change the image and name of a group.	3	7	8.74.0.152	2021-08-09 21:22:38			Skype
911	gp:AOqpTOGcz4EOXkL0RV1l3Qh8y6tKve6u51BVmu9OECi3azI4-mqZvI0hSy0FqGWvLxqfAGuM81Yt3bd3J0xpDQ	Jacqueline Johnson	https://play-lh.googleusercontent.com/a-/AOh14GiC3wG1uncCj6_RJDfnTzwTw090FbIo8ejBKvppAw	The App is great but there are many scammers using it like William Gibson, claims he is a Manager for J B Hunt...I called J B Hunt to see if he was legit....J B Hunt says they don't use Skype. After I reported Mr. Gibson, he hasn't been seen in four days on Skype. So users beware...	5	0	8.78.0.164	2021-11-19 22:32:52			Skype
[truncated: 23,963 more rows]
